# Supplementary material for: Interferon regulatory factor 3 plays an anti-inflammatory role in microglia by activating the PI3K/Akt pathway
Source: J Neuroinflammation. 2011 Dec 30;8:187. doi: 10.1186/1742-2094-8-187 (PMC3259120; doi:10.1186/1742-2094-8-187)
Supplement: Additional file 1 — Microarray studies of microglia transduced with Ad-IRF3 or Ad-β-gal and stimulated with poly IC (PIC). Complete data set of microarray of microglia as shown in Table 1. [file 1742-2094-8-187-S1.XLS]

## Sheet: file 1
Additional file 1
Ad-IRF3 : Ad-b-gal + PIC	Ad-IRF3 - Ad-b-gal + PIC	SYMBOL	DEFINITION	SYNONYMS
Ratio	Difference
1.73829	-1.49314	7A5	Homo sapiens putative binding protein 7a5 (7A5), mRNA.
3.16567	1.1996	A1BG	Homo sapiens alpha-1-B glycoprotein (A1BG), mRNA.	A1B; GAB; HYST2477; ABG; DKFZp686F0970
1.07926	-0.440695	A1CF	Homo sapiens APOBEC1 complementation factor (A1CF), transcript variant 1, mRNA.	ASP; APOBEC1CF; ACF65; ACF64; RP11-564C4.2; MGC163391; ACF
0.433394	3.41206	A26A1	Homo sapiens ANKRD26-like family A, member 1 (A26A1), transcript variant 1, mRNA.	POTE8; POTE-8
0.137066	-9.45709	A26A1	Homo sapiens ANKRD26-like family A, member 1 (A26A1), transcript variant 2, mRNA.	POTE8; POTE-8
1.79101	-1.87748	A26C3	Homo sapiens ANKRD26-like family C, member 3 (A26C3), mRNA.	ACTBL1; POTE22
0.306051	-12.9932	A26C3	Homo sapiens ANKRD26-like family C, member 3 (A26C3), mRNA.	ACTBL1; POTE22
0.44746	4.34792	A2BP1	Homo sapiens ataxin 2-binding protein 1 (A2BP1), transcript variant 1, mRNA.	FOX1; HRNBP1
0.361818	5.54163	A2BP1	Homo sapiens ataxin 2-binding protein 1 (A2BP1), transcript variant 3, mRNA.	FOX1; HRNBP1
1.08371	144.46	A2M	Homo sapiens alpha-2-macroglobulin (A2M), mRNA.	alpha 2M; CPAMD5; S863-7; FWP007; DKFZp779B086
0.223905	9.42535	A2ML1	Homo sapiens alpha-2-macroglobulin-like 1 (A2ML1), mRNA.	FLJ41597; FLJ25179; DKFZp686O1010; DKFZp686L1821; DKFZp686D2011; FLJ41598; FLJ39129; DKFZp686C1729; DKFZp686G1812; CPAMD9; FLJ16045; FLJ41607
21.9015	2.62268	A3GALT2	Homo sapiens alpha 1,3-galactosyltransferase 2 (isoglobotriaosylceramide synthase) (A3GALT2), mRNA.
1.35002	-2.09422	A3GALT2	Homo sapiens alpha 1,3-galactosyltransferase 2 (isoglobotriaosylceramide synthase) (A3GALT2), mRNA.
0.888683	-10.6621	A4GALT	Homo sapiens alpha 1,4-galactosyltransferase (globotriaosylceramide synthase) (A4GALT), mRNA.	P1; A14GALT; A4GALT1; PK
2.57752	11.7009	AAA1	Homo sapiens AAA1 protein (AAA1), transcript variant VIII, mRNA.
0.356294	-5.14044	AAA1	Homo sapiens AAA1 protein (AAA1), transcript variant II, mRNA.
0.0487826	10.5295	AAA1	Homo sapiens AAA1 protein (AAA1), transcript variant VII, mRNA.
0.00139901	-6.59897	AAA1	Homo sapiens AAA1 protein (AAA1), transcript variant IX, mRNA.
0.861676	-8.00876	AAAS	Homo sapiens achalasia, adrenocortical insufficiency, alacrimia (Allgrove, triple-A) (AAAS), mRNA.	ADRACALA; AAASb; DKFZp586G1624; GL003; ADRACALIN; AAA
1.00402	0.4543	AACS	Homo sapiens acetoacetyl-CoA synthetase (AACS), mRNA.	FLJ41251; SUR-5; FLJ12389; ACSF1
0.139219	-9.86178	AACSL	PREDICTED: Homo sapiens acetoacetyl-CoA synthetase-like (AACSL), mRNA.
0.501373	-4.81889	AADAC	Homo sapiens arylacetamide deacetylase (esterase) (AADAC), mRNA.	CES5A1; DAC
1.1098	143.219	AADACL1	Homo sapiens arylacetamide deacetylase-like 1 (AADACL1), mRNA.
1.06638	219.578	AADACL1	Homo sapiens arylacetamide deacetylase-like 1 (AADACL1), mRNA.
0.101047	11.0713	AADACL4	Homo sapiens arylacetamide deacetylase-like 4 (AADACL4), mRNA.
0.912871	-1.42691	AADAT	Homo sapiens aminoadipate aminotransferase (AADAT), transcript variant 1, mRNA.	KATII; KAT2
0.835548	1.05126	AADAT	Homo sapiens aminoadipate aminotransferase (AADAT), transcript variant 2, mRNA.	KATII; KAT2
0.749123	-14.4191	AADAT	Homo sapiens aminoadipate aminotransferase (AADAT), transcript variant 2, mRNA.	KATII; KAT2
0.179393	-0.295145	AADAT	Homo sapiens aminoadipate aminotransferase (AADAT), transcript variant 2, mRNA.	KATII; KAT2
3.09819	3.19188	AAK1	Homo sapiens AP2 associated kinase 1 (AAK1), mRNA.	KIAA1048; MGC138170
0.923242	-4.88862	AAK1	Homo sapiens AP2 associated kinase 1 (AAK1), mRNA.	DKFZp686K16132; MGC164568; FLJ45252; FLJ23712; FLJ25931; KIAA1048; FLJ42882; DKFZp686F03202; MGC164570; FLJ31060; MGC138170
0.159208	-6.03639	AAK1	Homo sapiens AP2 associated kinase 1 (AAK1), mRNA.	DKFZp686K16132; MGC164568; FLJ45252; FLJ23712; FLJ25931; KIAA1048; FLJ42882; DKFZp686F03202; MGC164570; FLJ31060; MGC138170
1.29368	45.8995	AAMP	Homo sapiens angio-associated, migratory cell protein (AAMP), mRNA.
0.8669	-498.281	AARS	Homo sapiens alanyl-tRNA synthetase (AARS), mRNA.
1.09297	21.4694	AARS2	Homo sapiens alanyl-tRNA synthetase 2, mitochondrial (putative) (AARS2), nuclear gene encoding mitochondrial protein, mRNA.	KIAA1270; AARSL; bA444E17.1
0.968365	-9.3045	AARSD1	Homo sapiens alanyl-tRNA synthetase domain containing 1 (AARSD1), mRNA.	MGC2744
0.744322	-55.7295	AASDH	Homo sapiens aminoadipate-semialdehyde dehydrogenase (AASDH), mRNA.	LYS2; ACSF4; NRPS1098; NRPS998
0.922076	-35.0823	AASDHPPT	Homo sapiens aminoadipate-semialdehyde dehydrogenase-phosphopantetheinyl transferase (AASDHPPT), mRNA.	DKFZp566E2346; CGI-80; LYS2; AASD-PPT; LYS5
0.796339	-64.9538	AASDHPPT	Homo sapiens aminoadipate-semialdehyde dehydrogenase-phosphopantetheinyl transferase (AASDHPPT), mRNA.	DKFZp566E2346; CGI-80; LYS2; AASD-PPT; LYS5
1.96028	9.3092	AASS	Homo sapiens aminoadipate-semialdehyde synthase (AASS), nuclear gene encoding mitochondrial protein, mRNA.	LORSDH; LKR/SDH; LKRSDH
1.08219	1.58431	AASS	Homo sapiens aminoadipate-semialdehyde synthase (AASS), nuclear gene encoding mitochondrial protein, mRNA.	LORSDH; LKR/SDH; LKRSDH
0.848722	-115.26	AATF	Homo sapiens apoptosis antagonizing transcription factor (AATF), mRNA.	CHE1; DED; CHE-1
1.40004	-0.528051	AATK	Homo sapiens apoptosis-associated tyrosine kinase (AATK), mRNA.	AATYK1; LMTK1; AATYK; KIAA0641; LMR1
1.11051	1.25995	AATK	Homo sapiens apoptosis-associated tyrosine kinase (AATK), mRNA.	AATYK1; LMTK1; AATYK; KIAA0641; LMR1
0.395972	7.94527	AATK	Homo sapiens apoptosis-associated tyrosine kinase (AATK), mRNA.	AATYK1; LMTK1; AATYK; KIAA0641; LMR1
0.982351	0.085545	ABAT	Homo sapiens 4-aminobutyrate aminotransferase (ABAT), nuclear gene encoding mitochondrial protein, transcript variant 2, mRNA.	NPD009; GABAT; GABA-AT
1.2466	988.632	ABCA1	Homo sapiens ATP-binding cassette, sub-family A (ABC1), member 1 (ABCA1), mRNA.	CERP; ABC-1; MGC164864; MGC165011; HDLDT1; ABC1; TGD; FLJ14958
0.923425	-1.2565	ABCA11	Homo sapiens ATP-binding cassette, sub-family A (ABC1), member 11 (pseudogene) (ABCA11) on chromosome 4.	ABCA11P; MGC138274; MGC120312; FLJ14297; MGC120310; MGC132744; MGC120309; EST1133530
0.412265	-6.31134	ABCA12	Homo sapiens ATP-binding cassette, sub-family A (ABC1), member 12 (ABCA12), transcript variant 2, mRNA.	LI2; FLJ41584; ICR2B; DKFZp434G232
0.766568	-1.21639	ABCA2	Homo sapiens ATP-binding cassette, sub-family A (ABC1), member 2 (ABCA2), transcript variant 2, mRNA.	MGC129761; ABC2
0.24415	-2.03135	ABCA2	Homo sapiens ATP-binding cassette, sub-family A (ABC1), member 2 (ABCA2), transcript variant 2, mRNA.	MGC129761; ABC2
0.404738	-50.1222	ABCA3	Homo sapiens ATP-binding cassette, sub-family A (ABC1), member 3 (ABCA3), mRNA.	ABC-C; EST111653; MGC72201; LBM180; ABC3
1.34577	5.80709	ABCA4	Homo sapiens ATP-binding cassette, sub-family A (ABC1), member 4 (ABCA4), mRNA.	RMP; STGD; ARMD2; DKFZp781N1972; STGD1; FFM; RP19; CORD3; ABC10; ABCR
1.73292	-3.82849	ABCA5	Homo sapiens ATP-binding cassette, sub-family A (ABC1), member 5 (ABCA5), transcript variant 1, mRNA.	FLJ16381; DKFZp779N2435; DKFZp451F117; EST90625; ABC13
0.236195	-18.2926	ABCA6	Homo sapiens ATP-binding cassette, sub-family A (ABC1), member 6 (ABCA6), mRNA.	FLJ43498; EST155051
1.30221	6.88772	ABCA7	Homo sapiens ATP-binding cassette, sub-family A (ABC1), member 7 (ABCA7), mRNA.	ABCA-SSN; ABCX; FLJ40025
0.48218	3.56948	ABCA7	Homo sapiens ATP-binding cassette, sub-family A (ABC1), member 7 (ABCA7), mRNA.	ABCA-SSN; ABCX; FLJ40025
5.64743	12.5099	ABCA8	Homo sapiens ATP-binding cassette, sub-family A (ABC1), member 8 (ABCA8), mRNA.	MGC163152; KIAA0822
2.98337	-7.99629	ABCA8	Homo sapiens ATP-binding cassette, sub-family A (ABC1), member 8 (ABCA8), mRNA.	MGC163152; KIAA0822
1.62776	9.98894	ABCA9	Homo sapiens ATP-binding cassette, sub-family A (ABC1), member 9 (ABCA9), mRNA.	EST640918; DKFZp686F2450; MGC75415
1.42054	-0.895627	ABCA9	Homo sapiens ATP-binding cassette, sub-family A (ABC1), member 9 (ABCA9), mRNA.	EST640918; DKFZp686F2450; MGC75415
1.37765	3.6539	ABCB1	Homo sapiens ATP-binding cassette, sub-family B (MDR/TAP), member 1 (ABCB1), mRNA.	PGY1; MGC163296; GP170; ABC20; CD243; P-gp; MDR1; CLCS
0.542912	4.2736	ABCB1	Homo sapiens ATP-binding cassette, sub-family B (MDR/TAP), member 1 (ABCB1), mRNA.	PGY1; MGC163296; GP170; ABC20; CD243; P-gp; MDR1; CLCS
1.88199	301.215	ABCB10	Homo sapiens ATP-binding cassette, sub-family B (MDR/TAP), member 10 (ABCB10), nuclear gene encoding mitochondrial protein, mRNA.	EST20237; M-ABC2; MTABC2
1.15307	0.625369	ABCB11	Homo sapiens ATP-binding cassette, sub-family B (MDR/TAP), member 11 (ABCB11), mRNA.	PFIC-2; BSEP; SPGP; ABC16; PFIC2; PGY4
7.51009	48.6615	ABCB4	Homo sapiens ATP-binding cassette, sub-family B (MDR/TAP), member 4 (ABCB4), transcript variant C, mRNA.	PGY3; PFIC-3; MDR2/3; MDR3; MDR2; ABC21; GBD1
0.206324	9.29715	ABCB5	Homo sapiens ATP-binding cassette, sub-family B (MDR/TAP), member 5 (ABCB5), mRNA.	EST422562; ABCB5beta
0.587239	-43.5752	ABCB6	Homo sapiens ATP-binding cassette, sub-family B (MDR/TAP), member 6 (ABCB6), nuclear gene encoding mitochondrial protein, mRNA.	ABC; EST45597; PRP; MTABC3; ABC14; umat; FLJ22414
1.42558	114.191	ABCB7	Homo sapiens ATP-binding cassette, sub-family B (MDR/TAP), member 7 (ABCB7), nuclear gene encoding mitochondrial protein, mRNA.	EST140535; Atm1p; ASAT; ABC7
0.735018	-4.49446	ABCB8	Homo sapiens ATP-binding cassette, sub-family B (MDR/TAP), member 8 (ABCB8), nuclear gene encoding mitochondrial protein, mRNA.	MABC1; EST328128; M-ABC1
0.954592	-0.460781	ABCB9	Homo sapiens ATP-binding cassette, sub-family B (MDR/TAP), member 9 (ABCB9), transcript variant 2, mRNA.	TAPL; KIAA1520; EST122234
0.758782	-12.806	ABCB9	Homo sapiens ATP-binding cassette, sub-family B (MDR/TAP), member 9 (ABCB9), transcript variant 2, mRNA.	TAPL; KIAA1520; EST122234
1.21244	2.42166	ABCC1	Homo sapiens ATP-binding cassette, sub-family C (CFTR/MRP), member 1 (ABCC1), transcript variant 6, mRNA.	GS-X; ABCC; MRP1; ABC29; DKFZp781G125; MRP; DKFZp686N04233
0.85898	-13.4874	ABCC1	Homo sapiens ATP-binding cassette, sub-family C (CFTR/MRP), member 1 (ABCC1), transcript variant 5, mRNA.	ABC29; GS-X; ABCC; MRP1; DKFZp781G125; MRP; DKFZp686N04233
0.837608	-20.096	ABCC10	Homo sapiens ATP-binding cassette, sub-family C (CFTR/MRP), member 10 (ABCC10), mRNA.	MRP7; EST182763; SIMRP7
13.2755	4.51528	ABCC11	Homo sapiens ATP-binding cassette, sub-family C (CFTR/MRP), member 11 (ABCC11), transcript variant 3, mRNA.	MRP8
0.809859	-6.74584	ABCC11	Homo sapiens ATP-binding cassette, sub-family C (CFTR/MRP), member 11 (ABCC11), transcript variant 2, mRNA.	WW; MRP8; EWWD
0.734726	2.5776	ABCC11	Homo sapiens ATP-binding cassette, sub-family C (CFTR/MRP), member 11 (ABCC11), transcript variant 3, mRNA.	WW; MRP8; EWWD
1.12079	3.39766	ABCC12	Homo sapiens ATP-binding cassette, sub-family C (CFTR/MRP), member 12 (ABCC12), mRNA.	MRP9; MGC27071
0.76892	-2.27242	ABCC13	Homo sapiens ATP-binding cassette, sub-family C (CFTR/MRP), member 13 (ABCC13) on chromosome 21. XR_017987 XR_017988 XR_017989	PRED6; C21orf73
0.310942	-15.992	ABCC13	Homo sapiens ATP-binding cassette, sub-family C (CFTR/MRP), member 13 (ABCC13), transcript variant 2, mRNA.	PRED6; C21orf73
0.0109818	7.36454	ABCC13	Homo sapiens ATP-binding cassette, sub-family C (CFTR/MRP), member 13 (ABCC13), transcript variant 1, mRNA.	PRED6; C21orf73
3.72945	118.516	ABCC2	Homo sapiens ATP-binding cassette, sub-family C (CFTR/MRP), member 2 (ABCC2), mRNA.	DJS; MRP2; KIAA1010; CMOAT; ABC30; cMRP
0.428719	-164.654	ABCC3	Homo sapiens ATP-binding cassette, sub-family C (CFTR/MRP), member 3 (ABCC3), mRNA.	cMOAT2; MRP3; MLP2; ABC31; MOAT-D; EST90757
1.0612	3.33884	ABCC4	Homo sapiens ATP-binding cassette, sub-family C (CFTR/MRP), member 4 (ABCC4), mRNA.	MOATB; EST170205; MRP4; MOAT-B
1.00769	1.1312	ABCC4	Homo sapiens ATP-binding cassette, sub-family C (CFTR/MRP), member 4 (ABCC4), mRNA.	MOATB; EST170205; MRP4; MOAT-B
0.684922	-126.068	ABCC5	Homo sapiens ATP-binding cassette, sub-family C (CFTR/MRP), member 5 (ABCC5), transcript variant 2, mRNA.	MOAT-C; pABC11; ABC33; MRP5; SMRP; EST277145; DKFZp686C1782; MOATC
0.617297	-3.49934	ABCC5	Homo sapiens ATP-binding cassette, sub-family C (CFTR/MRP), member 5 (ABCC5), transcript variant 2, mRNA.	MOAT-C; pABC11; ABC33; MRP5; SMRP; EST277145; DKFZp686C1782; MOATC
0.467117	-263.998	ABCC5	Homo sapiens ATP-binding cassette, sub-family C (CFTR/MRP), member 5 (ABCC5), transcript variant 1, mRNA.	MOAT-C; pABC11; ABC33; MRP5; SMRP; EST277145; DKFZp686C1782; MOATC
1.21382	1.05166	ABCC6	Homo sapiens ATP-binding cassette, sub-family C (CFTR/MRP), member 6 (ABCC6), transcript variant 2, mRNA.	MOATE; EST349056; ARA; PXE1; ABC34; PXE; MLP1; MRP6
0.863292	-2.0303	ABCC6	Homo sapiens ATP-binding cassette, sub-family C (CFTR/MRP), member 6 (ABCC6), transcript variant 1, mRNA.	MOATE; EST349056; ARA; PXE1; ABC34; PXE; MLP1; MRP6
0.591638	3.77771	ABCC6	Homo sapiens ATP-binding cassette, sub-family C (CFTR/MRP), member 6 (ABCC6), transcript variant 2, mRNA.	MOATE; EST349056; ARA; PXE1; ABC34; PXE; MLP1; MRP6
0.182411	2.25225	ABCC6	Homo sapiens ATP-binding cassette, sub-family C (CFTR/MRP), member 6 (ABCC6), transcript variant 1, mRNA.	MOATE; EST349056; ARA; PXE1; ABC34; PXE; MLP1; MRP6
2.50469	-5.04523	ABCC9	Homo sapiens ATP-binding cassette, sub-family C (CFTR/MRP), member 9 (ABCC9), transcript variant SUR2A, mRNA.	ABC37; FLJ36852; SUR2; CMD1O
2.0823	181.782	ABCD1	Homo sapiens ATP-binding cassette, sub-family D (ALD), member 1 (ABCD1), mRNA.	ALD; AMN; ALDP; ABC42
0.785554	-2.15727	ABCD2	Homo sapiens ATP-binding cassette, sub-family D (ALD), member 2 (ABCD2), mRNA.	hALDR; ALDR; ABC39; ALDL1; ALDRP
0.769565	2.49771	ABCD2	Homo sapiens ATP-binding cassette, sub-family D (ALD), member 2 (ABCD2), mRNA.	hALDR; ALDR; ABC39; ALDL1; ALDRP
0.735948	-24.5822	ABCD3	Homo sapiens ATP-binding cassette, sub-family D (ALD), member 3 (ABCD3), mRNA.	ABC43; PXMP1; PMP70
1.45144	4.22026	ABCD4	Homo sapiens ATP-binding cassette, sub-family D (ALD), member 4 (ABCD4), transcript variant 4, mRNA.	P79R; PMP69; P70R; ABC41; EST352188; PXMP1L
0.304669	-13.3119	ABCD4	Homo sapiens ATP-binding cassette, sub-family D (ALD), member 4 (ABCD4), transcript variant 2, mRNA.	P79R; PMP69; P70R; ABC41; EST352188; PXMP1L
0.055433	-5.14567	ABCD4	Homo sapiens ATP-binding cassette, sub-family D (ALD), member 4 (ABCD4), transcript variant 2, transcribed RNA.	P79R; PMP69; P70R; ABC41; EST352188; PXMP1L
0.759985	-163.659	ABCE1	Homo sapiens ATP-binding cassette, sub-family E (OABP), member 1 (ABCE1), transcript variant 2, mRNA.	ABC38; OABP; RNASEL1; RLI; RNS4I; RNASELI
0.634335	-274.493	ABCE1	Homo sapiens ATP-binding cassette, sub-family E (OABP), member 1 (ABCE1), transcript variant 2, mRNA.	ABC38; OABP; RNASEL1; RLI; RNS4I; RNASELI
1.02589	20.8406	ABCF1	Homo sapiens ATP-binding cassette, sub-family F (GCN20), member 1 (ABCF1), transcript variant 1, mRNA.	ABC27; ABC50
0.772148	-650.113	ABCF1	Homo sapiens ATP-binding cassette, sub-family F (GCN20), member 1 (ABCF1), transcript variant 1, mRNA.	ABC27; ABC50
1.20729	12.1964	ABCF2	Homo sapiens ATP-binding cassette, sub-family F (GCN20), member 2 (ABCF2), nuclear gene encoding mitochondrial protein, transcript variant 1, mRNA.	DKFZp586K1823; ABC28; HUSSY-18; EST133090; M-ABC1
1.08055	-0.22537	ABCF2	Homo sapiens ATP-binding cassette, sub-family F (GCN20), member 2 (ABCF2), nuclear gene encoding mitochondrial protein, transcript variant 2, mRNA.	DKFZp586K1823; ABC28; M-ABC1; HUSSY-18; EST133090
0.630399	-162.637	ABCF2	Homo sapiens ATP-binding cassette, sub-family F (GCN20), member 2 (ABCF2), nuclear gene encoding mitochondrial protein, transcript variant 2, mRNA.	DKFZp586K1823; ABC28; M-ABC1; HUSSY-18; EST133090
0.665756	-32.299	ABCF3	Homo sapiens ATP-binding cassette, sub-family F (GCN20), member 3 (ABCF3), mRNA.	EST201864; FLJ11198
1.27654	44.2817	ABCG1	Homo sapiens ATP-binding cassette, sub-family G (WHITE), member 1 (ABCG1), transcript variant 7, mRNA.	WHITE1; ABC8; MGC34313
1.0061	4.1801	ABCG1	Homo sapiens ATP-binding cassette, sub-family G (WHITE), member 1 (ABCG1), transcript variant 2, mRNA.	WHITE1; ABC8; MGC34313
0.79153	-53.3503	ABCG1	Homo sapiens ATP-binding cassette, sub-family G (WHITE), member 1 (ABCG1), transcript variant 2, mRNA.	WHITE1; ABC8; MGC34313
0.714637	-0.673426	ABCG1	Homo sapiens ATP-binding cassette, sub-family G (WHITE), member 1 (ABCG1), transcript variant 1, mRNA.	WHITE1; ABC8; MGC34313
1.06302	0.154155	ABCG2	Homo sapiens ATP-binding cassette, sub-family G (WHITE), member 2 (ABCG2), mRNA.	BCRP; CD338; BMDP; BCRP1; MXR; ABC15; ABCP; EST157481; MGC102821; MXR1; MRX; CDw338
0.772411	-10.9955	ABCG4	Homo sapiens ATP-binding cassette, sub-family G (WHITE), member 4 (ABCG4), mRNA.	WHITE2
0.936335	-2.9989	ABCG5	Homo sapiens ATP-binding cassette, sub-family G (WHITE), member 5 (sterolin 1) (ABCG5), mRNA.	STSL; sterolin 1
10.9783	-8.84456	ABHD1	Homo sapiens abhydrolase domain containing 1 (ABHD1), mRNA.	FLJ36128; LABH1
0.610683	-61.1392	ABHD10	Homo sapiens abhydrolase domain containing 10 (ABHD10), mRNA.	FLJ11342
7.90137	8.37722	ABHD11	Homo sapiens abhydrolase domain containing 11 (ABHD11), transcript variant 4, mRNA.	PP1226; WBSCR21
0.809447	-20.2452	ABHD11	Homo sapiens abhydrolase domain containing 11 (ABHD11), mRNA.	WBSCR21; PP1226
0.801156	-16.7953	ABHD11	Homo sapiens abhydrolase domain containing 11 (ABHD11), transcript variant 6, mRNA.	PP1226; WBSCR21
1.43949	81.317	ABHD12	Homo sapiens abhydrolase domain containing 12 (ABHD12), transcript variant 2, mRNA.	DKFZP434P106; C20orf22; BEM46L2; dJ965G21.2; ABHD12A
0.998019	-2.364	ABHD12	Homo sapiens abhydrolase domain containing 12 (ABHD12), transcript variant 1, mRNA.	DKFZP434P106; dJ965G21.2; C20orf22; ABHD12A; BEM46L2
0.956483	-39.2012	ABHD12	Homo sapiens abhydrolase domain containing 12 (ABHD12), transcript variant 1, mRNA.	DKFZP434P106; dJ965G21.2; C20orf22; ABHD12A; BEM46L2
4.65816	9.00892	ABHD12B	Homo sapiens abhydrolase domain containing 12B (ABHD12B), transcript variant 2, mRNA.	c14_5314; BEM46L3; MGC129927; MGC129926; C14orf29
1.55193	6.73849	ABHD12B	Homo sapiens abhydrolase domain containing 12B (ABHD12B), transcript variant 2, mRNA.	c14_5314; BEM46L3; MGC129927; MGC129926; C14orf29
0.381985	-1.81912	ABHD12B	Homo sapiens abhydrolase domain containing 12B (ABHD12B), transcript variant 2, mRNA.	c14_5314; BEM46L3; MGC129927; MGC129926; C14orf29
0.932361	-0.329243	ABHD13	Homo sapiens abhydrolase domain containing 13 (ABHD13), mRNA.	FLJ14906; C13orf6; RP11-153I24.2; bA153I24.2; MGC27058; BEM46L1
0.920243	-0.632844	ABHD13	Homo sapiens abhydrolase domain containing 13 (ABHD13), mRNA.	FLJ14906; C13orf6; RP11-153I24.2; bA153I24.2; MGC27058; BEM46L1
1.01654	1.775	ABHD14A	Homo sapiens abhydrolase domain containing 14A (ABHD14A), mRNA.	DORZ1; DKFZP564O243
0.834947	-10.5911	ABHD14B	Homo sapiens abhydrolase domain containing 14B (ABHD14B), mRNA.	CIB; MGC15429
0.929835	-5.88572	ABHD2	Homo sapiens abhydrolase domain containing 2 (ABHD2), transcript variant 2, mRNA.	HS1-2; PHPS1-2; MGC111112; LABH2; MGC26249
0.721223	-12.3288	ABHD2	Homo sapiens abhydrolase domain containing 2 (ABHD2), transcript variant 2, mRNA.	HS1-2; PHPS1-2; MGC111112; LABH2; MGC26249
0.203966	-21.9088	ABHD2	Homo sapiens abhydrolase domain containing 2 (ABHD2), transcript variant 1, mRNA.	HS1-2; PHPS1-2; MGC111112; LABH2; MGC26249
1.07837	74.7543	ABHD3	Homo sapiens abhydrolase domain containing 3 (ABHD3), mRNA.	LABH3; MGC11259
0.771367	-24.5573	ABHD4	Homo sapiens abhydrolase domain containing 4 (ABHD4), mRNA.	FLJ12816
1.17516	53.6708	ABHD5	Homo sapiens abhydrolase domain containing 5 (ABHD5), mRNA.	MGC8731; CGI58; CDS; NCIE2; IECN2
0.57573	-84.3786	ABHD6	Homo sapiens abhydrolase domain containing 6 (ABHD6), mRNA.
0.473622	-6.90079	ABHD7	Homo sapiens abhydrolase domain containing 7 (ABHD7), mRNA.	FLJ90341; EPHXRP
0.572328	-165.386	ABHD8	Homo sapiens abhydrolase domain containing 8 (ABHD8), mRNA.	FLJ11743; MGC14280; MGC2512
1.50451	10.3482	ABHD9	Homo sapiens abhydrolase domain containing 9 (ABHD9), mRNA.	MGC131519; FLJ22408
1.32359	194.883	ABI1	Homo sapiens abl-interactor 1 (ABI1), transcript variant 3, mRNA.	SSH3BP1; SSH3BP; E3B1; ABI-1; NAP1BP
1.116	2.43718	ABI1	Homo sapiens abl-interactor 1 (ABI1), transcript variant 1, mRNA.	SSH3BP1; SSH3BP; E3B1; ABI-1; NAP1BP
6.58466	-6.91479	ABI2	PREDICTED: Homo sapiens abl interactor 2, transcript variant 2 (ABI2), mRNA.
1.11066	6.18161	ABI2	PREDICTED: Homo sapiens abl interactor 2 (ABI2), mRNA.
0.911485	-24.1644	ABI2	PREDICTED: Homo sapiens abl interactor 2 (ABI2), mRNA.
0.716933	-21.8496	ABI2	PREDICTED: Homo sapiens abl interactor 2 (ABI2), mRNA.
2.85188	214.574	ABI3	Homo sapiens ABI gene family, member 3 (ABI3), mRNA.	SSH3BP3; NESH
3.63156	5.75305	ABI3BP	Homo sapiens ABI gene family, member 3 (NESH) binding protein (ABI3BP), mRNA.	FLJ41743; FLJ41754; TARSH; NESHBP
1.48926	6.32062	ABL1	Homo sapiens c-abl oncogene 1, receptor tyrosine kinase (ABL1), transcript variant b, mRNA.	JTK7; ABL; p150; bcr/abl; v-abl; c-ABL
0.923636	-1.01091	ABL1	Homo sapiens c-abl oncogene 1, receptor tyrosine kinase (ABL1), transcript variant a, mRNA.	JTK7; ABL; p150; bcr/abl; v-abl; c-ABL
0.647828	-205.839	ABL1	Homo sapiens c-abl oncogene 1, receptor tyrosine kinase (ABL1), transcript variant a, mRNA.	JTK7; ABL; p150; bcr/abl; v-abl; c-ABL
2.3559	77.4783	ABL2	Homo sapiens v-abl Abelson murine leukemia viral oncogene homolog 2 (arg, Abelson-related gene) (ABL2), transcript variant b, mRNA.	FLJ31718; ABLL; ARG; FLJ22224; FLJ41441
1.16307	20.4607	ABL2	Homo sapiens v-abl Abelson murine leukemia viral oncogene homolog 2 (arg, Abelson-related gene) (ABL2), transcript variant b, mRNA.	ABLL; ARG
1.00177	0.3459	ABL2	Homo sapiens v-abl Abelson murine leukemia viral oncogene homolog 2 (arg, Abelson-related gene) (ABL2), transcript variant a, mRNA.	FLJ31718; ABLL; ARG; FLJ22224; FLJ41441
0.616919	-6.11212	ABLIM1	Homo sapiens actin binding LIM protein 1 (ABLIM1), transcript variant 4, mRNA.	KIAA0059; FLJ14564; MGC1224; LIMATIN; LIMAB1; DKFZp781D0148; ABLIM
0.171105	-58.5544	ABLIM1	Homo sapiens actin binding LIM protein 1 (ABLIM1), transcript variant 4, mRNA.	KIAA0059; FLJ14564; MGC1224; LIMATIN; LIMAB1; DKFZp781D0148; ABLIM
1.32026	1.10355	ABLIM2	Homo sapiens actin binding LIM protein family, member 2 (ABLIM2), mRNA.	FLJ39684; KIAA1808; DKFZp761F129; MGC141918
0.387381	-35.4194	ABLIM3	Homo sapiens actin binding LIM protein family, member 3 (ABLIM3), mRNA.	HMFN1661
6.20355	-2.74862	ABO	Homo sapiens ABO blood group (transferase A, alpha 1-3-N-acetylgalactosaminyltransferase; transferase B, alpha 1-3-galactosyltransferase) (ABO), mRNA.	NAGAT; GTB; A3GALT1; A3GALNT
1.19885	1.81638	ABP1	Homo sapiens amiloride binding protein 1 (amine oxidase (copper-containing)) (ABP1), mRNA.	AOC1; DAO; DAO1; ABP; KAO
0.895848	-400.508	ABR	Homo sapiens active BCR-related gene (ABR), transcript variant 2, mRNA.	MDB; FLJ45954
0.817445	-5.82696	ABR	Homo sapiens active BCR-related gene (ABR), transcript variant 2, mRNA.	MDB; FLJ45954
1.28572	2.82493	ABRA	Homo sapiens actin-binding Rho activating protein (ABRA), mRNA.	STARS
0.861887	-8.5893	ABT1	Homo sapiens activator of basal transcription 1 (ABT1), mRNA.	hABT1
1.20124	32.4353	ABTB1	Homo sapiens ankyrin repeat and BTB (POZ) domain containing 1 (ABTB1), transcript variant 3, mRNA.	BPOZ; PP2259; EF1ABP; MGC20585
0.756153	-100.373	ABTB1	Homo sapiens ankyrin repeat and BTB (POZ) domain containing 1 (ABTB1), transcript variant 1, mRNA.	BPOZ; PP2259; EF1ABP; MGC20585
3.48439	127.394	ABTB2	Homo sapiens ankyrin repeat and BTB (POZ) domain containing 2 (ABTB2), mRNA.	DKFZP586C1619
1.08032	68.0616	ACAA1	Homo sapiens acetyl-Coenzyme A acyltransferase 1 (peroxisomal 3-oxoacyl-Coenzyme A thiolase) (ACAA1), nuclear gene encoding mitochondrial protein, mRNA.	THIO; ACAA; PTHIO
1.01995	7.788	ACAA2	Homo sapiens acetyl-Coenzyme A acyltransferase 2 (mitochondrial 3-oxoacyl-Coenzyme A thiolase) (ACAA2), nuclear gene encoding mitochondrial protein, mRNA.	DSAEC
0.451856	-111.733	ACACA	Homo sapiens acetyl-Coenzyme A carboxylase alpha (ACACA), transcript variant 2, mRNA.	ACC1; ACAC; ACCA; ACC
0.386403	6.55372	ACACA	Homo sapiens acetyl-Coenzyme A carboxylase alpha (ACACA), transcript variant 2, mRNA.	ACC1; ACAC; ACCA; ACC
0.373899	-203.685	ACACA	Homo sapiens acetyl-Coenzyme A carboxylase alpha (ACACA), transcript variant 3, mRNA.	ACC; ACC1; ACAC; ACCA
2.57776	61.5109	ACACB	Homo sapiens acetyl-Coenzyme A carboxylase beta (ACACB), mRNA.	ACC2; ACCB; HACC275
0.866191	-17.2212	ACAD10	Homo sapiens acyl-Coenzyme A dehydrogenase family, member 10 (ACAD10), mRNA.	MGC5601
0.677943	-219.046	ACAD11	Homo sapiens acyl-Coenzyme A dehydrogenase family, member 11 (ACAD11), mRNA.	FLJ12592; MGC150619
0.850328	-58.3426	ACAD8	Homo sapiens acyl-Coenzyme A dehydrogenase family, member 8 (ACAD8), mRNA.	FLJ22590; ACAD-8
1.07016	48.299	ACAD9	Homo sapiens acyl-Coenzyme A dehydrogenase family, member 9 (ACAD9), mRNA.	ACAD-9; FLJ23533; NPD002; MGC14452
1.0943	-0.531446	ACADL	Homo sapiens acyl-Coenzyme A dehydrogenase, long chain (ACADL), nuclear gene encoding mitochondrial protein, mRNA.	LCAD; ACAD4
1.16557	245.436	ACADM	Homo sapiens acyl-Coenzyme A dehydrogenase, C-4 to C-12 straight chain (ACADM), nuclear gene encoding mitochondrial protein, mRNA.	MCADH; ACAD1; MCAD
0.996619	-8.328	ACADM	Homo sapiens acyl-Coenzyme A dehydrogenase, C-4 to C-12 straight chain (ACADM), nuclear gene encoding mitochondrial protein, mRNA.	MCADH; ACAD1; MCAD
1.48815	46.6308	ACADS	Homo sapiens acyl-Coenzyme A dehydrogenase, C-2 to C-3 short chain (ACADS), nuclear gene encoding mitochondrial protein, mRNA.	SCAD; ACAD3
1.00667	0.18887	ACADSB	Homo sapiens acyl-Coenzyme A dehydrogenase, short/branched chain (ACADSB), nuclear gene encoding mitochondrial protein, mRNA.	ACAD7; 2-MEBCAD; SBCAD
1.26193	186.301	ACADVL	Homo sapiens acyl-Coenzyme A dehydrogenase, very long chain (ACADVL), nuclear gene encoding mitochondrial protein, transcript variant 1, mRNA.	ACAD6; VLCAD; LCACD
1.06355	249.587	ACADVL	Homo sapiens acyl-Coenzyme A dehydrogenase, very long chain (ACADVL), nuclear gene encoding mitochondrial protein, transcript variant 2, mRNA.	ACAD6; VLCAD; LCACD
0.975763	-7.3286	ACADVL	Homo sapiens acyl-Coenzyme A dehydrogenase, very long chain (ACADVL), nuclear gene encoding mitochondrial protein, transcript variant 1, mRNA.	ACAD6; VLCAD; LCACD
1.37011	-1.92963	ACAN	Homo sapiens aggrecan (ACAN), transcript variant 2, mRNA.	MSK16; SEDK; AGCAN; AGC1; CSPG1; CSPGCP
0.880652	-280.476	ACAT1	Homo sapiens acetyl-Coenzyme A acetyltransferase 1 (acetoacetyl Coenzyme A thiolase) (ACAT1), nuclear gene encoding mitochondrial protein, mRNA.	MAT; ACAT; THIL; T2
1.33295	3.10663	ACAT2	Homo sapiens acetyl-Coenzyme A acetyltransferase 2 (acetoacetyl Coenzyme A thiolase) (ACAT2), mRNA.
0.794573	-348.671	ACAT2	Homo sapiens acetyl-Coenzyme A acetyltransferase 2 (ACAT2), mRNA.
0.946935	-84.05	ACBD3	Homo sapiens acyl-Coenzyme A binding domain containing 3 (ACBD3), mRNA.	GOLPH1; PAP7; GOCAP1; GCP60
3.72159	7.09296	ACBD4	Homo sapiens acyl-Coenzyme A binding domain containing 4 (ACBD4), mRNA.	HMFT0700; FLJ90623; FLJ13322
3.72702	4.32618	ACBD5	Homo sapiens acyl-Coenzyme A binding domain containing 5 (ACBD5), transcript variant 1, mRNA.	KIAA1996; DKFZp434A2417
1.33902	46.7989	ACBD5	Homo sapiens acyl-Coenzyme A binding domain containing 5 (ACBD5), transcript variant 1, mRNA.	KIAA1996; DKFZp434A2417
0.766648	-3.39471	ACBD5	Homo sapiens acyl-Coenzyme A binding domain containing 5 (ACBD5), transcript variant 1, mRNA.	KIAA1996; DKFZp434A2417
0.529098	-81.6305	ACBD6	Homo sapiens acyl-Coenzyme A binding domain containing 6 (ACBD6), mRNA.	MGC2404
2.43323	0.342037	ACBD7	Homo sapiens acyl-Coenzyme A binding domain containing 7 (ACBD7), mRNA.	bA455B2.2; MGC33893; FLJ38219
0.90913	-0.251917	ACCN1	Homo sapiens amiloride-sensitive cation channel 1, neuronal (degenerin) (ACCN1), transcript variant 2, mRNA.	BNC1; hBNaC1; MDEG; BNaC1; ASIC2a; ACCN; ASIC2
1.61004	20.5436	ACCN2	Homo sapiens amiloride-sensitive cation channel 2, neuronal (ACCN2), transcript variant 2, mRNA.	ASIC; BNaC2; ASIC1A; hBNaC2
1.15271	1.58103	ACCN3	Homo sapiens amiloride-sensitive cation channel 3 (ACCN3), transcript variant 2, mRNA.	ASIC3; TNaC1; SLNAC1
0.665736	-15.9787	ACCN3	Homo sapiens amiloride-sensitive cation channel 3 (ACCN3), transcript variant 3, mRNA.	ASIC3; TNaC1; SLNAC1
2.12777	3.19466	ACCN4	Homo sapiens amiloride-sensitive cation channel 4, pituitary (ACCN4), transcript variant 1, mRNA.	ASIC4; MGC17248; MGC24860; BNAC4
0.188264	3.47135	ACCN4	Homo sapiens amiloride-sensitive cation channel 4, pituitary (ACCN4), transcript variant 1, mRNA.	ASIC4; MGC17248; MGC24860; BNAC4
0.384167	3.07165	ACCN5	Homo sapiens amiloride-sensitive cation channel 5, intestinal (ACCN5), mRNA.	INAC; HINAC
0.929369	-4.35212	ACD	Homo sapiens adrenocortical dysplasia homolog (mouse) (ACD), transcript variant 2, mRNA.	PTOP; TPP1; TINT1; PIP1
1.25946	1.76975	ACE	Homo sapiens angiotensin I converting enzyme (peptidyl-dipeptidase A) 1 (ACE), transcript variant 1, mRNA.	DCP; ACE1; MGC26566; DCP1; CD143
0.260492	-3.30937	ACE	Homo sapiens angiotensin I converting enzyme (peptidyl-dipeptidase A) 1 (ACE), transcript variant 2, mRNA.	DCP; ACE1; MGC26566; DCP1; CD143
3.16863	6.82543	ACHE	Homo sapiens acetylcholinesterase (YT blood group) (ACHE), transcript variant E4-E5, mRNA.	YT
1.28086	2.70311	ACHE	Homo sapiens acetylcholinesterase (YT blood group) (ACHE), transcript variant E4-E5, mRNA.	YT
1.29254	107.82	ACIN1	Homo sapiens apoptotic chromatin condensation inducer 1 (ACIN1), mRNA.	ACINUS; KIAA0670; ACN; DKFZp667N107
1.06738	75.772	ACLY	Homo sapiens ATP citrate lyase (ACLY), transcript variant 1, mRNA.	CLATP; ATPCL; ACL
0.780171	-590.424	ACLY	Homo sapiens ATP citrate lyase (ACLY), transcript variant 2, mRNA.	CLATP; ATPCL; ACL
0.894995	-4.24376	ACMSD	Homo sapiens aminocarboxymuconate semialdehyde decarboxylase (ACMSD), mRNA.
1.16328	41.8112	ACN9	Homo sapiens ACN9 homolog (S. cerevisiae) (ACN9), mRNA.	DC11
0.873213	-7.95974	ACN9	Homo sapiens ACN9 homolog (S. cerevisiae) (ACN9), mRNA.	DC11
0.514411	-2147.19	ACO1	Homo sapiens aconitase 1, soluble (ACO1), mRNA.	IREBP; IRP1; IREB1
0.933167	-32.3954	ACO2	Homo sapiens aconitase 2, mitochondrial (ACO2), nuclear gene encoding mitochondrial protein, mRNA.	MGC20605; ACONM; MGC33908
0.737544	-192.565	ACOT1	Homo sapiens acyl-CoA thioesterase 1 (ACOT1), mRNA.	LACH2; ACH2; CTE-1
0.27517	-9.75599	ACOT11	Homo sapiens acyl-CoA thioesterase 11 (ACOT11), transcript variant 1, mRNA.	BFIT2; BFIT1; THEA; THEM1; BFIT; KIAA0707; STARD14
0.24264	-153.413	ACOT11	Homo sapiens acyl-CoA thioesterase 11 (ACOT11), transcript variant 2, mRNA.	BFIT2; BFIT1; THEA; THEM1; BFIT; KIAA0707; STARD14
280.736	9.80886	ACOT12	Homo sapiens acyl-CoA thioesterase 12 (ACOT12), mRNA.	CACH-1; THEAL; Cach; MGC105114; STARD15
1.29924	0.580335	ACOT2	Homo sapiens acyl-CoA thioesterase 2 (ACOT2), mRNA.	Mte1; ZAP128; PTE2
0.795598	-228.668	ACOT2	Homo sapiens acyl-CoA thioesterase 2 (ACOT2), nuclear gene encoding mitochondrial protein, mRNA.	Mte1; ZAP128; PTE2
0.935866	-72.947	ACOT4	Homo sapiens acyl-CoA thioesterase 4 (ACOT4), mRNA.	PTE-Ib; PTE2B; PTE1B
0.355696	3.37644	ACOT6	Homo sapiens acyl-CoA thioesterase 6 (ACOT6), mRNA.	MGC161658; C14orf42; MGC161656; c14_5530
18.2776	12.5387	ACOT7	Homo sapiens acyl-CoA thioesterase 7 (ACOT7), transcript variant hBACHb, mRNA.	hBACH; LACH; LACH1; RP1-120G22.10; BACH; ACH1; MGC1126; ACT; CTE-II
2.62282	19.4938	ACOT7	Homo sapiens acyl-CoA thioesterase 7 (ACOT7), transcript variant hBACHd, mRNA.	hBACH; LACH1; RP1-120G22.10; MGC1126; LACH; BACH; ACH1; ACT; CTE-II
2.31932	-0.642236	ACOT7	Homo sapiens acyl-CoA thioesterase 7 (ACOT7), transcript variant hBACHa/X, mRNA.	hBACH; LACH1; RP1-120G22.10; BACH; ACH1; MGC1126; ACT; CTE-II
0.868438	-144.04	ACOT7	Homo sapiens acyl-CoA thioesterase 7 (ACOT7), transcript variant hBACHb, mRNA.	hBACH; LACH; LACH1; RP1-120G22.10; BACH; ACH1; MGC1126; ACT; CTE-II
0.856219	1.3727	ACOT7	Homo sapiens acyl-CoA thioesterase 7 (ACOT7), transcript variant hBACHa, mRNA.	hBACH; LACH1; RP1-120G22.10; MGC1126; LACH; BACH; ACH1; ACT; CTE-II
0.772189	-72.0608	ACOT7	Homo sapiens acyl-CoA thioesterase 7 (ACOT7), transcript variant hBACHa, mRNA.	hBACH; LACH1; RP1-120G22.10; MGC1126; LACH; BACH; ACH1; ACT; CTE-II
0.547804	1.00639	ACOT7	Homo sapiens acyl-CoA thioesterase 7 (ACOT7), transcript variant hBACHc, mRNA.	hBACH; LACH1; RP1-120G22.10; MGC1126; LACH; BACH; ACH1; ACT; CTE-II
0.704908	-31.9221	ACOT8	Homo sapiens acyl-CoA thioesterase 8 (ACOT8), transcript variant 1, mRNA.	PTE1; hTE; HNAACTE; PTE-2; PTE2; hACTE-III
1.58236	1425.68	ACOT9	Homo sapiens acyl-CoA thioesterase 9 (ACOT9), transcript variant 2, mRNA.	MT-ACT48; CGI-16; ACATE2
1.04105	18.6482	ACOT9	Homo sapiens acyl-CoA thioesterase 9 (ACOT9), transcript variant 1, mRNA.	MT-ACT48; CGI-16; ACATE2
1.34072	11.0937	ACOX1	Homo sapiens acyl-Coenzyme A oxidase 1, palmitoyl (ACOX1), transcript variant 1, mRNA.	MGC1198; ACOX; PALMCOX
1.06445	25.5628	ACOX1	Homo sapiens acyl-Coenzyme A oxidase 1, palmitoyl (ACOX1), transcript variant 2, mRNA.	SCOX; MGC1198; ACOX; PALMCOX
0.614416	-11.4899	ACOX1	Homo sapiens acyl-Coenzyme A oxidase 1, palmitoyl (ACOX1), transcript variant 2, mRNA.	MGC1198; ACOX; PALMCOX
0.466078	-19.7933	ACOX2	Homo sapiens acyl-Coenzyme A oxidase 2, branched chain (ACOX2), mRNA.	BRCOX; THCCox; BCOX; BRCACOX
0.960127	-14.7157	ACOX3	Homo sapiens acyl-Coenzyme A oxidase 3, pristanoyl (ACOX3), mRNA.
19.3674	-4.87095	ACOXL	Homo sapiens acyl-Coenzyme A oxidase-like (ACOXL), mRNA.	FLJ11042
0.962338	-186.498	ACP1	Homo sapiens acid phosphatase 1, soluble (ACP1), transcript variant 4, mRNA.	HAAP; MGC3499; MGC111030
0.741644	-400.647	ACP1	Homo sapiens acid phosphatase 1, soluble (ACP1), transcript variant 2, mRNA.	HAAP; MGC3499; MGC111030
1.67864	1032.9	ACP2	Homo sapiens acid phosphatase 2, lysosomal (ACP2), mRNA.
1.17036	825.507	ACP5	Homo sapiens acid phosphatase 5, tartrate resistant (ACP5), mRNA.	TRAP; MGC117378
0.822615	-13.865	ACP6	Homo sapiens acid phosphatase 6, lysophosphatidic (ACP6), mRNA.	PACPL1; ACPL1; LPAP
0.527154	-37.3083	ACPL2	Homo sapiens acid phosphatase-like 2 (ACPL2), transcript variant 1, mRNA.	FLJ23751
0.492423	-41.2207	ACPL2	Homo sapiens acid phosphatase-like 2 (ACPL2), mRNA.	FLJ23751
1.02443	1.4432	ACPT	Homo sapiens acid phosphatase, testicular (ACPT), mRNA.
0.327156	-11.7013	ACR	Homo sapiens acrosin (ACR), mRNA.
0.831881	-3.28326	ACRBP	Homo sapiens acrosin binding protein (ACRBP), mRNA.	OY-TES-1; SP32
0.741311	-17.4855	ACRC	Homo sapiens acidic repeat containing (ACRC), mRNA.	NAAR1
1.3402	1.85423	ACRV1	Homo sapiens acrosomal vesicle protein 1 (ACRV1), transcript variant 11, mRNA.	SP-10; D11S4365; SPACA2
1.00421	0.20931	ACSBG1	Homo sapiens acyl-CoA synthetase bubblegum family member 1 (ACSBG1), mRNA.	BG1; KIAA0631; BGM; FLJ30320; hBG1; GR-LACS; MGC14352; hsBG
0.757761	-2.23037	ACSBG2	Homo sapiens acyl-CoA synthetase bubblegum family member 2 (ACSBG2), mRNA.	BGR; BRGL; DKFZp434K1635; MGC111089; PRTD-NY3
0.44518	-10.5045	ACSF3	Homo sapiens acyl-CoA synthetase family member 3 (ACSF3), mRNA.	FLJ39242
1.10062	162.464	ACSL1	Homo sapiens acyl-CoA synthetase long-chain family member 1 (ACSL1), mRNA.	FACL2; LACS; FACL1; ACS1; LACS2; LACS1
1.19711	456.599	ACSL3	Homo sapiens acyl-CoA synthetase long-chain family member 3 (ACSL3), transcript variant 2, mRNA.	PRO2194; FACL3; ACS3
1.08132	8.10094	ACSL3	Homo sapiens acyl-CoA synthetase long-chain family member 3 (ACSL3), transcript variant 1, mRNA.	PRO2194; FACL3; ACS3
0.859069	-41.8958	ACSL3	Homo sapiens acyl-CoA synthetase long-chain family member 3 (ACSL3), transcript variant 1, mRNA.	PRO2194; FACL3; ACS3
1.70027	-5.56143	ACSL4	Homo sapiens acyl-CoA synthetase long-chain family member 4 (ACSL4), transcript variant 2, mRNA.	MRX68; FACL4; ACS4; MRX63; LACS4
1.44731	82.7424	ACSL4	Homo sapiens acyl-CoA synthetase long-chain family member 4 (ACSL4), transcript variant 2, mRNA.	MRX68; FACL4; ACS4; MRX63; LACS4
0.85234	-19.2894	ACSL4	Homo sapiens acyl-CoA synthetase long-chain family member 4 (ACSL4), transcript variant 2, mRNA.	MRX68; FACL4; ACS4; MRX63; LACS4
0.843836	-358.443	ACSL4	Homo sapiens acyl-CoA synthetase long-chain family member 4 (ACSL4), transcript variant 1, mRNA.	MRX68; FACL4; ACS4; MRX63; LACS4
0.747582	-54.7283	ACSL5	Homo sapiens acyl-CoA synthetase long-chain family member 5 (ACSL5), transcript variant 1, mRNA.	ACS2; FACL5; ACS5
0.623683	-349.812	ACSL5	Homo sapiens acyl-CoA synthetase long-chain family member 5 (ACSL5), transcript variant 1, mRNA.	ACS2; FACL5; ACS5
0.612697	-125.255	ACSL5	Homo sapiens acyl-CoA synthetase long-chain family member 5 (ACSL5), transcript variant 2, mRNA.	ACS2; FACL5; ACS5
1.45032	-0.593789	ACSL6	Homo sapiens acyl-CoA synthetase long-chain family member 6 (ACSL6), transcript variant 2, mRNA.	FACL6; ACS2; KIAA0837; LACS5; LACS2; FLJ16173
0.397733	4.7755	ACSL6	Homo sapiens acyl-CoA synthetase long-chain family member 6 (ACSL6), transcript variant 1, mRNA.	FACL6; ACS2; KIAA0837; LACS5; LACS2; FLJ16173
0.0945361	7.03715	ACSL6	Homo sapiens acyl-CoA synthetase long-chain family member 6 (ACSL6), transcript variant 2, mRNA.	FACL6; ACS2; KIAA0837; LACS5; LACS2; FLJ16173
0.977124	0.194384	ACSM1	Homo sapiens acyl-CoA synthetase medium-chain family member 1 (ACSM1), mRNA.	BUCS1; MACS1
15.5235	-4.58674	ACSM2A	Homo sapiens acyl-CoA synthetase medium-chain family member 2A (ACSM2A), nuclear gene encoding mitochondrial protein, mRNA.	MGC150530; ACSM2; A-923A4.1
0.0194955	1.76949	ACSM2B	Homo sapiens acyl-CoA synthetase medium-chain family member 2B (ACSM2B), nuclear gene encoding mitochondrial protein, mRNA.	HYST1046; HXMA; ACSM2
8.67578	3.62481	ACSM3	Homo sapiens acyl-CoA synthetase medium-chain family member 3 (ACSM3), transcript variant 1, mRNA.	SA; SAH
0.856337	-0.868784	ACSM3	Homo sapiens acyl-CoA synthetase medium-chain family member 3 (ACSM3), transcript variant 1, mRNA.	SA; SAH
2.05026	237.854	ACSM5	Homo sapiens acyl-CoA synthetase medium-chain family member 5 (ACSM5), mRNA.	FLJ20581
1.83986	224.276	ACSM5	Homo sapiens acyl-CoA synthetase medium-chain family member 5 (ACSM5), mRNA.	FLJ20581
1.63165	31.1703	ACSM5	Homo sapiens acyl-CoA synthetase medium-chain family member 5 (ACSM5), mRNA.	FLJ20581
1.48127	10.6061	ACSS1	Homo sapiens acyl-CoA synthetase short-chain family member 1 (ACSS1), nuclear gene encoding mitochondrial protein, mRNA.	AceCS2L; MGC33843; ACAS2L; FLJ45659
0.876082	-220.428	ACSS2	Homo sapiens acyl-CoA synthetase short-chain family member 2 (ACSS2), transcript variant 2, mRNA.	AceCS; ACAS2; ACS; ACSA; dJ1161H23.1; DKFZp762G026
0.709652	-52.6952	ACSS2	Homo sapiens acyl-CoA synthetase short-chain family member 2 (ACSS2), transcript variant 2, mRNA.	AceCS; ACAS2; ACS; ACSA; dJ1161H23.1; DKFZp762G026
0.604401	-1175.23	ACSS2	Homo sapiens acyl-CoA synthetase short-chain family member 2 (ACSS2), transcript variant 1, mRNA.	AceCS; ACAS2; ACS; DKFZp762G026; ACSA; dJ1161H23.1
0.572764	-1.28081	ACSS2	Homo sapiens acyl-CoA synthetase short-chain family member 2 (ACSS2), transcript variant 1, mRNA.	AceCS; ACAS2; ACS; DKFZp762G026; ACSA; dJ1161H23.1
0.464472	-112.068	ACSS2	Homo sapiens acyl-CoA synthetase short-chain family member 2 (ACSS2), transcript variant 2, mRNA.	AceCS; ACAS2; ACS; DKFZp762G026; MYH7B; ACSA; dJ1161H23.1
0.99452	-0.037151	ACTA1	Homo sapiens actin, alpha 1, skeletal muscle (ACTA1), mRNA.	MPFD; ASMA; NEM1; CFTDM; ACTA; CFTD; NEM2; CFTD1; NEM3
0.834396	-1692.19	ACTA2	Homo sapiens actin, alpha 2, smooth muscle, aorta (ACTA2), mRNA.	ACTSA
1.09165	1365.64	ACTB	Homo sapiens actin, beta (ACTB), mRNA.	PS1TP5BP1; beta-actin
0.949884	-847.36	ACTB	Homo sapiens actin, beta (ACTB), mRNA.	PS1TP5BP1; beta-actin
0.873525	-2071.08	ACTB	Homo sapiens actin, beta (ACTB), mRNA.	PS1TP5BP1; beta-actin
0.983675	0.066957	ACTC1	Homo sapiens actin, alpha, cardiac muscle 1 (ACTC1), mRNA.	ACTC; CMD1R
0.98291	-3.6787	ACTC1	Homo sapiens actin, alpha, cardiac muscle 1 (ACTC1), mRNA.	ACTC; CMD1R
0.937123	-1528.64	ACTG1	Homo sapiens actin, gamma 1 (ACTG1), mRNA.	DFNA26; ACTG; DFNA20; ACT
0.733377	-3303.15	ACTG1	Homo sapiens actin, gamma 1 (ACTG1), mRNA.	DFNA26; ACTG; DFNA20; ACT
1.64625	34.4405	ACTG2	Homo sapiens actin, gamma 2, smooth muscle, enteric (ACTG2), mRNA.	ACTA3; ACTSG; ACTL3; ACTE; ACT
1.03792	58.104	ACTL6A	Homo sapiens actin-like 6A (ACTL6A), transcript variant 2, mRNA.	MGC5382; BAF53A; ACTL6
0.946927	-33.4063	ACTL6A	Homo sapiens actin-like 6A (ACTL6A), transcript variant 1, mRNA.	MGC5382; BAF53A; ACTL6
0.318617	-12.5339	ACTL6B	Homo sapiens actin-like 6B (ACTL6B), mRNA.	BAF53B; ACTL6
34.1963	-4.73018	ACTL7A	Homo sapiens actin-like 7A (ACTL7A), mRNA.
2.38701	47.1001	ACTL7B	Homo sapiens actin-like 7B (ACTL7B), mRNA.
0.86106	-422.216	ACTN1	Homo sapiens actinin, alpha 1 (ACTN1), mRNA.	FLJ40884
2.05325	26.3128	ACTN2	Homo sapiens actinin, alpha 2 (ACTN2), mRNA.
1.77108	-3.32271	ACTN3	Homo sapiens actinin, alpha 3 (ACTN3), mRNA.	MGC117002; MGC117005
1.47449	199.29	ACTN4	Homo sapiens actinin, alpha 4 (ACTN4), mRNA.	DKFZp686K23158; FSGS1; FSGS
1.12637	190.537	ACTR10	Homo sapiens actin-related protein 10 homolog (S. cerevisiae) (ACTR10), mRNA.	HARP11; ACTR11
0.890636	-234.687	ACTR1A	Homo sapiens ARP1 actin-related protein 1 homolog A, centractin alpha (yeast) (ACTR1A), mRNA.	ARP1
0.86942	-40.3318	ACTR1B	Homo sapiens ARP1 actin-related protein 1 homolog B, centractin beta (yeast) (ACTR1B), mRNA.	CTRN2; ARP1B
0.991275	-35.912	ACTR2	Homo sapiens ARP2 actin-related protein 2 homolog (yeast) (ACTR2), transcript variant 1, mRNA.	ARP2
1.32515	276.036	ACTR3	Homo sapiens ARP3 actin-related protein 3 homolog (yeast) (ACTR3), mRNA.	ARP3
0.729022	-40.2796	ACTR5	Homo sapiens ARP5 actin-related protein 5 homolog (yeast) (ACTR5), mRNA.	FLJ12785
0.999161	-0.622	ACTR6	Homo sapiens ARP6 actin-related protein 6 homolog (yeast) (ACTR6), mRNA.	HSPC281; ARP6; FLJ13433; hARPX; CDA12; hARP6; MSTP136
0.931777	-9.3491	ACTR8	Homo sapiens ARP8 actin-related protein 8 homolog (yeast) (ACTR8), mRNA.	FLJ12934; ARP8; FLJ22579
0.86723	-1.59681	ACTRT1	Homo sapiens actin-related protein T1 (ACTRT1), mRNA.	ARPT1; ARP-T1; AIP1; MGC26590; KIAA0705; ARIP1; RP1-203C2.1; HSD27
1.23652	234.899	ACVR1	Homo sapiens activin A receptor, type I (ACVR1), mRNA.	ALK2; SKR1; FOP; ACTRI; ACVRLK2
1.74931	4.89427	ACVR1B	Homo sapiens activin A receptor, type IB (ACVR1B), transcript variant 1, mRNA.	ACVRLK4; ALK4; SKR2; ACTRIB
1.50422	535.829	ACVR1B	Homo sapiens activin A receptor, type IB (ACVR1B), transcript variant 1, mRNA.	ACVRLK4; ALK4; SKR2; ACTRIB
0.929077	-0.610403	ACVR1B	Homo sapiens activin A receptor, type IB (ACVR1B), transcript variant 3, mRNA.	ACVRLK4; ALK4; SKR2; ACTRIB
0.515204	2.76496	ACVR1B	Homo sapiens activin A receptor, type IB (ACVR1B), transcript variant 2, mRNA.	ACVRLK4; ALK4; SKR2; ACTRIB
0.745869	-2.7151	ACVR2A	Homo sapiens activin A receptor, type IIA (ACVR2A), mRNA.	ACTRII; ACVR2
0.679373	-22.6908	ACVR2A	Homo sapiens activin A receptor, type IIA (ACVR2A), mRNA.	ACTRII; ACVR2
0.946152	0.287762	ACVR2B	Homo sapiens activin A receptor, type IIB (ACVR2B), mRNA.	MGC116908; ACTRIIB; ActR-IIB
0.109737	6.62684	ACVR2B	Homo sapiens activin A receptor, type IIB (ACVR2B), mRNA.	MGC116908; ACTRIIB; ActR-IIB
2.53359	47.4938	ACVRL1	Homo sapiens activin A receptor type II-like 1 (ACVRL1), mRNA.	ORW2; HHT; ALK-1; ALK1; SKR3; HHT2; ACVRLK1
0.746637	-56.4277	ACY1	Homo sapiens aminoacylase 1 (ACY1), mRNA.	ACY1D; ACYLASE
1.94225	4.00721	ACYP1	Homo sapiens acylphosphatase 1, erythrocyte (common) type (ACYP1), transcript variant 2, mRNA.	ACYPE
0.859043	-56.4792	ACYP1	Homo sapiens acylphosphatase 1, erythrocyte (common) type (ACYP1), transcript variant 1, mRNA.	ACYPE
0.655378	-9.41756	ACYP1	Homo sapiens acylphosphatase 1, erythrocyte (common) type (ACYP1), transcript variant 1, mRNA.	ACYPE
1.00534	2.369	ACYP2	Homo sapiens acylphosphatase 2, muscle type (ACYP2), mRNA.	ACYP; ACYM
0.484157	-12.8957	ACYP2	Homo sapiens acylphosphatase 2, muscle type (ACYP2), mRNA.	ACYP; ACYM
0.822098	-589.78	ADA	Homo sapiens adenosine deaminase (ADA), mRNA.
0.695667	-1.06074	ADAD1	Homo sapiens adenosine deaminase domain containing 1 (testis-specific) (ADAD1), mRNA.	Tenr; FLJ32741
1.82616	-3.69062	ADAD2	Homo sapiens adenosine deaminase domain containing 2 (ADAD2), mRNA.	TENRL; FLJ00337
0.548053	-13.2912	ADAL	Homo sapiens adenosine deaminase-like (ADAL), mRNA.	FLJ44620; DKFZp313B2137
0.995133	-2.7098	ADAM10	Homo sapiens ADAM metallopeptidase domain 10 (ADAM10), mRNA.	CD156c; HsT18717; kuz; MADM
0.718959	-5.55395	ADAM10	Homo sapiens ADAM metallopeptidase domain 10 (ADAM10), mRNA.	CD156c; HsT18717; kuz; MADM
0.327836	-6.1243	ADAM12	Homo sapiens ADAM metallopeptidase domain 12 (meltrin alpha) (ADAM12), transcript variant 2, mRNA.	MLTN; MCMP; MLTNA; MCMPMltna
0.12541	12.2713	ADAM12	Homo sapiens ADAM metallopeptidase domain 12 (meltrin alpha) (ADAM12), transcript variant 1, mRNA.	MLTN; MCMP; MLTNA; MCMPMltna
1.59749	6.29981	ADAM15	Homo sapiens ADAM metallopeptidase domain 15 (ADAM15), transcript variant 4, mRNA.	MDC15
1.34066	7.01738	ADAM15	Homo sapiens ADAM metallopeptidase domain 15 (ADAM15), transcript variant 2, mRNA.	MDC15
1.09888	7.81473	ADAM15	PREDICTED: Homo sapiens ADAM metallopeptidase domain 15 (metargidin) (ADAM15), mRNA.
0.917951	-99.627	ADAM15	Homo sapiens ADAM metallopeptidase domain 15 (ADAM15), transcript variant 4, mRNA.	MDC15
1.96442	267.695	ADAM17	Homo sapiens ADAM metallopeptidase domain 17 (tumor necrosis factor, alpha, converting enzyme) (ADAM17), mRNA.	MGC71942; CD156b; TACE; cSVP
1.54427	67.0329	ADAM17	Homo sapiens ADAM metallopeptidase domain 17 (tumor necrosis factor, alpha, converting enzyme) (ADAM17), mRNA.	MGC71942; CD156b; TACE; cSVP
1.17704	-0.567224	ADAM19	Homo sapiens ADAM metallopeptidase domain 19 (meltrin beta) (ADAM19), transcript variant 1, mRNA.	MADDAM; FKSG34; MLTNB
0.904134	-38.9214	ADAM19	Homo sapiens ADAM metallopeptidase domain 19 (meltrin beta) (ADAM19), transcript variant 2, mRNA.	MADDAM; FKSG34; MLTNB
0.687207	-2.614	ADAM2	Homo sapiens ADAM metallopeptidase domain 2 (fertilin beta) (ADAM2), mRNA.	PH30; CRYN1; FTNB; CRYN2; PH-30b
7.53103	-8.67475	ADAM20	Homo sapiens ADAM metallopeptidase domain 20 (ADAM20), mRNA.
1.72965	7.60198	ADAM21	Homo sapiens ADAM metallopeptidase domain 21 (ADAM21), mRNA.	ADAM31; MGC125389
4.46321	-5.5348	ADAM22	Homo sapiens ADAM metallopeptidase domain 22 (ADAM22), transcript variant 1, mRNA.	MDC2; MGC149832
0.411265	5.57875	ADAM22	Homo sapiens ADAM metallopeptidase domain 22 (ADAM22), transcript variant 2, mRNA.	MGC149832; MDC2
0.841445	-8.73745	ADAM23	Homo sapiens ADAM metallopeptidase domain 23 (ADAM23), mRNA.	MDC3
1.52251	17.6898	ADAM28	Homo sapiens ADAM metallopeptidase domain 28 (ADAM28), transcript variant 3, mRNA.	MDC-Ls; MDC-Lm; MDCL; eMDCII; ADAM23
1.25658	35.1226	ADAM28	Homo sapiens ADAM metallopeptidase domain 28 (ADAM28), transcript variant 1, mRNA.	eMDCII; MDC-Ls; ADAM23; MDC-Lm; MDCL
0.817584	-18.6088	ADAM28	Homo sapiens ADAM metallopeptidase domain 28 (ADAM28), transcript variant 3, mRNA.	MDC-Ls; MDC-Lm; MDCL; eMDCII; ADAM23
0.0844721	-1.64808	ADAM29	Homo sapiens ADAM metallopeptidase domain 29 (ADAM29), mRNA.	svph1
1.49407	-1.18745	ADAM32	Homo sapiens ADAM metallopeptidase domain 32 (ADAM32), mRNA.	FLJ29004; FLJ26299
0.615353	-8.67412	ADAM32	Homo sapiens ADAM metallopeptidase domain 32 (ADAM32), mRNA.	FLJ29004; FLJ26299
0.549402	-1.49438	ADAM32	PREDICTED: Homo sapiens ADAM metallopeptidase domain 32 (ADAM32), mRNA.
0.285659	-7.86586	ADAM32	Homo sapiens ADAM metallopeptidase domain 32 (ADAM32), mRNA.	FLJ29004; FLJ26299
1.07551	-0.93837	ADAM3A	Homo sapiens ADAM metallopeptidase domain 3A (cyritestin 1) (ADAM3A) on chromosome 8.	CYRN1; ADAM3; tMDCI
0.257484	9.6387	ADAM3A	Homo sapiens ADAM metallopeptidase domain 3A (cyritestin 1) (ADAM3A) on chromosome 8.	CYRN1; ADAM3; tMDCI
13.5178	4.37097	ADAM5	PREDICTED: Homo sapiens ADAM metallopeptidase domain 5, transcript variant 4 (ADAM5), misc RNA.
0.22493	-4.24512	ADAM5	PREDICTED: Homo sapiens ADAM metallopeptidase domain 5, transcript variant 1 (ADAM5), misc RNA.
3.79702	9.89449	ADAM6	Homo sapiens ADAM metallopeptidase domain 6 (ADAM6) on chromosome 14.	tMDCIV; C14orf96
1.90182	3.61714	ADAM6	Homo sapiens ADAM metallopeptidase domain 6 (ADAM6) on chromosome 14.	tMDCIV; C14orf96
0.636879	-4.87175	ADAM7	Homo sapiens ADAM metallopeptidase domain 7 (ADAM7), mRNA.	EAPI; GP-83
0.623207	-11.0077	ADAM8	Homo sapiens ADAM metallopeptidase domain 8 (ADAM8), mRNA.	MS2; CD156; MGC134985
0.853144	-161.556	ADAM9	Homo sapiens ADAM metallopeptidase domain 9 (meltrin gamma) (ADAM9), transcript variant 1, mRNA.	MDC9; KIAA0021; Mltng; MCMP
1.55594	2823.67	ADAMDEC1	Homo sapiens ADAM-like, decysin 1 (ADAMDEC1), mRNA.	M12.219
1.24889	737.792	ADAMDEC1	Homo sapiens ADAM-like, decysin 1 (ADAMDEC1), mRNA.	M12.219
0.169641	-53.4953	ADAMTS1	Homo sapiens ADAM metallopeptidase with thrombospondin type 1 motif, 1 (ADAMTS1), mRNA.	KIAA1346; C3-C5; METH1
1.86891	-1.38252	ADAMTS10	Homo sapiens ADAM metallopeptidase with thrombospondin type 1 motif, 10 (ADAMTS10), mRNA.	WMS; ADAM-TS10
0.768948	-2.13866	ADAMTS13	Homo sapiens ADAM metallopeptidase with thrombospondin type 1 motif, 13 (ADAMTS13), transcript variant 2, mRNA.	FLJ42993; C9orf8; MGC118900; VWFCP; DKFZp434C2322; MGC118899; vWF-CP; TTP
0.691672	2.44225	ADAMTS13	Homo sapiens ADAM metallopeptidase with thrombospondin type 1 motif, 13 (ADAMTS13), transcript variant 1, mRNA.	FLJ42993; C9orf8; MGC118900; VWFCP; DKFZp434C2322; MGC118899; vWF-CP; TTP
0.559375	1.59275	ADAMTS13	Homo sapiens ADAM metallopeptidase with thrombospondin type 1 motif, 13 (ADAMTS13), transcript variant 2, mRNA.	FLJ42993; C9orf8; MGC118900; VWFCP; DKFZp434C2322; MGC118899; vWF-CP; TTP
0.922216	-0.289815	ADAMTS14	Homo sapiens ADAM metallopeptidase with thrombospondin type 1 motif, 14 (ADAMTS14), transcript variant 2, mRNA.	FLJ32820
2.79031	8.16471	ADAMTS16	Homo sapiens ADAM metallopeptidase with thrombospondin type 1 motif, 16 (ADAMTS16), mRNA.
1.5214	3.90873	ADAMTS17	Homo sapiens ADAM metallopeptidase with thrombospondin type 1 motif, 17 (ADAMTS17), mRNA.	FLJ16363; FLJ32769
0.407322	3.59821	ADAMTS18	Homo sapiens ADAM metallopeptidase with thrombospondin type 1 motif, 18 (ADAMTS18), mRNA.	ADAMTS21
0.13741	9.80551	ADAMTS18	Homo sapiens ADAM metallopeptidase with thrombospondin type 1 motif, 18 (ADAMTS18), mRNA.	ADAMTS21
2.51361	10.6794	ADAMTS19	Homo sapiens ADAM metallopeptidase with thrombospondin type 1 motif, 19 (ADAMTS19), mRNA.
2.22279	7.9057	ADAMTS2	Homo sapiens ADAM metallopeptidase with thrombospondin type 1 motif, 2 (ADAMTS2), transcript variant 2, mRNA.	PCINP; ADAMTS-3; hPCPNI; NPI; ADAM-TS2; PCPNI
1.70459	3.98392	ADAMTS2	Homo sapiens ADAM metallopeptidase with thrombospondin type 1 motif, 2 (ADAMTS2), transcript variant 1, mRNA.	PCINP; hPCPNI; ADAMTS-3; NPI; ADAM-TS2; PCPNI
1.9404	4.56021	ADAMTS20	Homo sapiens ADAM metallopeptidase with thrombospondin type 1 motif, 20 (ADAMTS20), mRNA.	GON-1
0.715103	3.03377	ADAMTS20	Homo sapiens ADAM metallopeptidase with thrombospondin type 1 motif, 20 (ADAMTS20), transcript variant 2, mRNA.	GON-1
2.42718	-7.13878	ADAMTS3	Homo sapiens ADAM metallopeptidase with thrombospondin type 1 motif, 3 (ADAMTS3), mRNA.	KIAA0366; ADAMTS-4
9.00602	-2.80201	ADAMTS4	Homo sapiens ADAM metallopeptidase with thrombospondin type 1 motif, 4 (ADAMTS4), mRNA.	ADAMTS-2; ADMP-1; KIAA0688; ADAMTS-4
2.4473	-2.5519	ADAMTS5	Homo sapiens ADAM metallopeptidase with thrombospondin type 1 motif, 5 (aggrecanase-2) (ADAMTS5), mRNA.	ADAMTS11; FLJ36738; ADMP-2
4.00019	-4.65547	ADAMTS6	Homo sapiens ADAM metallopeptidase with thrombospondin type 1 motif, 6 (ADAMTS6), mRNA.	ADAM-TS6
0.537054	4.34848	ADAMTS7	Homo sapiens ADAM metallopeptidase with thrombospondin type 1 motif, 7 (ADAMTS7), mRNA.	DKFZp434H204; ADAM-TS7
0.731391	-4.13147	ADAMTS8	Homo sapiens ADAM metallopeptidase with thrombospondin type 1 motif, 8 (ADAMTS8), mRNA.	METH2; ADAM-TS8
0.347091	-119.124	ADAMTS9	Homo sapiens ADAM metallopeptidase with thrombospondin type 1 motif, 9 (ADAMTS9), mRNA.	KIAA1312; FLJ42955
12.438	1.69923	ADAMTSL1	Homo sapiens ADAMTS-like 1 (ADAMTSL1), transcript variant 3, mRNA.	MGC40193; ADAMTSR1
0.711195	-7.71218	ADAMTSL1	Homo sapiens ADAMTS-like 1 (ADAMTSL1), transcript variant 4, mRNA.	FLJ46891; C9orf94; MGC118803; FLJ41032; MGC118805; MGC40193; ADAMTSR1; FLJ35283; DKFZp686L03130
0.455877	-16.2646	ADAMTSL1	Homo sapiens ADAMTS-like 1 (ADAMTSL1), transcript variant 2, mRNA.	FLJ46891; C9orf94; MGC118803; FLJ41032; MGC118805; MGC40193; ADAMTSR1; FLJ35283; DKFZp686L03130
1.68706	3.00533	ADAMTSL2	Homo sapiens ADAMTS-like 2 (ADAMTSL2), mRNA.	FLJ45164; KIAA0605
0.655345	-5.89091	ADAMTSL3	Homo sapiens ADAMTS-like 3 (ADAMTSL3), mRNA.	MGC150716; MGC150717; KIAA1233
1.2169	9.48979	ADAMTSL4	Homo sapiens ADAMTS-like 4 (ADAMTSL4), transcript variant 2, mRNA.	TSRC1
0.933648	-3.14715	ADAMTSL4	Homo sapiens ADAMTS-like 4 (ADAMTSL4), transcript variant 2, mRNA.	TSRC1
0.780495	-2.35804	ADAMTSL5	Homo sapiens ADAMTS-like 5 (ADAMTSL5), mRNA.	THSD6
1.39539	637.035	ADAR	Homo sapiens adenosine deaminase, RNA-specific (ADAR), transcript variant 2, mRNA.	DRADA; K88dsRBP; ADAR1; IFI4; G1P1; DSRAD; IFI-4; p136; DSH
1.24964	991.818	ADAR	Homo sapiens adenosine deaminase, RNA-specific (ADAR), transcript variant 1, mRNA.	DRADA; K88dsRBP; ADAR1; IFI4; G1P1; DSRAD; IFI-4; p136; DSH
1.57698	9.55211	ADARB1	Homo sapiens adenosine deaminase, RNA-specific, B1 (RED1 homolog rat) (ADARB1), transcript variant 4, mRNA.	ADAR2a; ADAR2; DRABA2; DRADA2; ADAR2a-L1; ADAR2a-L2; ADAR2g; ADAR2c; RED1; ADAR2a-L3; ADAR2b; ADAR2d
0.747377	-6.19723	ADARB1	Homo sapiens adenosine deaminase, RNA-specific, B1 (RED1 homolog rat) (ADARB1), transcript variant 1, mRNA.	ADAR2a; ADAR2; DRABA2; DRADA2; ADAR2a-L1; ADAR2a-L2; ADAR2g; ADAR2c; RED1; ADAR2a-L3; ADAR2b; ADAR2d
0.61533	-30.8967	ADARB1	Homo sapiens adenosine deaminase, RNA-specific, B1 (RED1 homolog rat) (ADARB1), transcript variant 2, mRNA.	ADAR2a; ADAR2; DRABA2; DRADA2; ADAR2a-L1; ADAR2a-L2; ADAR2g; ADAR2c; RED1; ADAR2a-L3; ADAR2b; ADAR2d
0.604166	-139.778	ADARB1	Homo sapiens adenosine deaminase, RNA-specific, B1 (RED1 homolog rat) (ADARB1), transcript variant 1, mRNA.	ADAR2a; ADAR2; DRABA2; DRADA2; ADAR2a-L1; ADAR2a-L2; ADAR2g; ADAR2c; RED1; ADAR2a-L3; ADAR2b; ADAR2d
1.23181	102.46	ADAT1	Homo sapiens adenosine deaminase, tRNA-specific 1 (ADAT1), mRNA.	HADAT1
1.32432	32.9526	ADAT3	Homo sapiens adenosine deaminase, tRNA-specific 3, TAD3 homolog (S. cerevisiae) (ADAT3), mRNA.	TAD3; MSTP121; MST121; S863-5; FWP005
7.47889	52.484	ADC	Homo sapiens arginine decarboxylase (ADC), mRNA.	ODC1L; AZI2; ODC-p; KIAA1945
1.1234	23.2231	ADCK1	Homo sapiens aarF domain containing kinase 1 (ADCK1), mRNA.	FLJ39600
0.653668	-952.552	ADCK2	Homo sapiens aarF domain containing kinase 2 (ADCK2), mRNA.	MGC20727; AARF
0.533527	-7.78584	ADCK4	Homo sapiens aarF domain containing kinase 4 (ADCK4), mRNA.	COQ8; FLJ12229
0.906826	-6.51345	ADCK5	Homo sapiens aarF domain containing kinase 5 (ADCK5), mRNA.	MGC126708; FLJ35454
3.76364	14.6638	ADCY1	Homo sapiens adenylate cyclase 1 (brain) (ADCY1), mRNA.
0.0581976	-25.6526	ADCY1	Homo sapiens adenylate cyclase 1 (brain) (ADCY1), mRNA.
1.42877	18.6631	ADCY2	Homo sapiens adenylate cyclase 2 (brain) (ADCY2), mRNA.	KIAA1060; FLJ16822; HBAC2; FLJ45092; MGC133314
0.709501	-1765.23	ADCY3	Homo sapiens adenylate cyclase 3 (ADCY3), mRNA.	KIAA0511; AC3
1.90636	23.1056	ADCY4	Homo sapiens adenylate cyclase 4 (ADCY4), mRNA.
1.74039	-3.7721	ADCY5	Homo sapiens adenylate cyclase 5 (ADCY5), mRNA.
0.79069	-4.58152	ADCY6	Homo sapiens adenylate cyclase 6 (ADCY6), transcript variant 2, mRNA.	KIAA0422; DKFZp779F075
0.620072	-12.5961	ADCY6	Homo sapiens adenylate cyclase 6 (ADCY6), transcript variant 2, mRNA.	KIAA0422; DKFZp779F075
2.24704	118.358	ADCY7	Homo sapiens adenylate cyclase 7 (ADCY7), mRNA.	KIAA0037; FLJ36387
0.0761405	-19.1505	ADCY9	Homo sapiens adenylate cyclase 9 (ADCY9), mRNA.
0.93539	-1.57234	ADCYAP1	Homo sapiens adenylate cyclase activating polypeptide 1 (pituitary) (ADCYAP1), transcript variant 2, mRNA.	PACAP; MGC126852
0.902018	-411.273	ADD1	Homo sapiens adducin 1 (alpha) (ADD1), transcript variant 4, mRNA.	ADDA; MGC44427; MGC3339
0.597986	-8.24982	ADD1	Homo sapiens adducin 1 (alpha) (ADD1), transcript variant 1, mRNA.	ADDA; MGC44427; MGC3339
1.57423	-3.21375	ADD2	Homo sapiens adducin 2 (beta) (ADD2), transcript variant beta-4, mRNA.	ADDB
0.308528	-5.69271	ADD2	Homo sapiens adducin 2 (beta) (ADD2), transcript variant beta-3a, mRNA.	ADDB
3.51682	8.19287	ADD3	Homo sapiens adducin 3 (gamma) (ADD3), transcript variant 2, mRNA.	ADDL
2.90263	17.3621	ADD3	Homo sapiens adducin 3 (gamma) (ADD3), transcript variant 1, mRNA.	ADDL
1.94414	151.7	ADD3	Homo sapiens adducin 3 (gamma) (ADD3), transcript variant 3, mRNA.	ADDL
1.5182	78.1784	ADD3	Homo sapiens adducin 3 (gamma) (ADD3), transcript variant 3, mRNA.	ADDL
0.564927	-229.226	ADFP	Homo sapiens adipose differentiation-related protein (ADFP), mRNA.	ADRP; MGC10598
0.52447	-5080.3	ADFP	Homo sapiens adipose differentiation-related protein (ADFP), mRNA.	ADRP; MGC10598
0.326689	2.57403	ADH1B	Homo sapiens alcohol dehydrogenase IB (class I), beta polypeptide (ADH1B), mRNA.	ADH2
2.13743	-5.52409	ADH1C	Homo sapiens alcohol dehydrogenase 1C (class I), gamma polypeptide (ADH1C), mRNA.	ADH3
1.15175	0.436144	ADH4	Homo sapiens alcohol dehydrogenase 4 (class II), pi polypeptide (ADH4), mRNA.	ADH-2
0.736609	-20.0455	ADH5	Homo sapiens alcohol dehydrogenase 5 (class III), chi polypeptide (ADH5), mRNA.	ADH-3; ADHX; FDH
0.787041	-2.56493	ADH6	Homo sapiens alcohol dehydrogenase 6 (class V) (ADH6), mRNA.	ADH-5
0.709299	3.18624	ADH7	Homo sapiens alcohol dehydrogenase 7 (class IV), mu or sigma polypeptide (ADH7), mRNA.	ADH-4
0.828971	-8.48069	ADHFE1	Homo sapiens alcohol dehydrogenase, iron containing, 1 (ADHFE1), mRNA.	HOT; FLJ32430; ADH8; MGC48605; HMFT2263
0.284197	-9.14233	ADHFE1	Homo sapiens alcohol dehydrogenase, iron containing, 1 (ADHFE1), transcript variant 1, mRNA.	HOT; FLJ32430; ADH8; MGC48605; HMFT2263
2.72632	25.2763	ADI1	Homo sapiens acireductone dioxygenase 1 (ADI1), mRNA.	HMFT1638; SIPL; ARD; APL1; MTCBP-1; FLJ10913
0.295178	-22.1448	ADIG	Homo sapiens adipogenin (ADIG), mRNA.	MGC39724; MGC149650; SMAF1; RP5-1100H13.2; KIAA1219
0.286408	-12.6413	ADIPOQ	Homo sapiens adiponectin, C1Q and collagen domain containing (ADIPOQ), mRNA.	APM1; GBP28; ACRP30; adiponectin; ACDC; APM-1
0.811637	-179.421	ADIPOR1	Homo sapiens adiponectin receptor 1 (ADIPOR1), mRNA.	ACDCR1; TESBP1A; CGI-45; PAQR1; FLJ42464; FLJ25385; CGI45
0.792953	-398.736	ADIPOR1	Homo sapiens adiponectin receptor 1 (ADIPOR1), mRNA.	ACDCR1; TESBP1A; CGI-45; PAQR1; FLJ42464; FLJ25385; CGI45
0.809295	-186.782	ADIPOR2	Homo sapiens adiponectin receptor 2 (ADIPOR2), mRNA.	MGC4640; ACDCR2; PAQR2; FLJ21432
0.95387	-21.8882	ADK	Homo sapiens adenosine kinase (ADK), transcript variant ADK-short, mRNA.	AK
0.777483	-15.9362	ADK	Homo sapiens adenosine kinase (ADK), transcript variant ADK-short, mRNA.	AK
0.301461	-37.8947	ADK	Homo sapiens adenosine kinase (ADK), transcript variant ADK-long, mRNA.	AK
0.245835	9.66073	ADK	Homo sapiens adenosine kinase (ADK), transcript variant ADK-short, mRNA.	AK
1.52618	3967.05	ADM	Homo sapiens adrenomedullin (ADM), mRNA.	AM
0.837266	-29.9531	ADM2	Homo sapiens adrenomedullin 2 (ADM2), mRNA.	AM2; FLJ21135; dJ579N16.4
1.03475	6.3512	ADNP	Homo sapiens activity-dependent neuroprotector homeobox (ADNP), transcript variant 2, mRNA.	ADNP1; KIAA0784
0.311058	-12.1732	ADNP	Homo sapiens activity-dependent neuroprotector homeobox (ADNP), transcript variant 1, mRNA.	ADNP1; KIAA0784
1.15373	54.4297	ADNP2	Homo sapiens ADNP homeobox 2 (ADNP2), mRNA.	KIAA0863; ZNF508
1.00593	7.421	ADO	Homo sapiens 2-aminoethanethiol (cysteamine) dioxygenase (ADO), mRNA.	FLJ14547; DKFZp564C046
0.536869	-23.1454	ADORA1	Homo sapiens adenosine A1 receptor (ADORA1), mRNA.	RDC7
0.114968	0.593611	ADORA1	Homo sapiens adenosine A1 receptor (ADORA1), transcript variant 1, mRNA.	RDC7
0.00844885	-16.7097	ADORA1	Homo sapiens adenosine A1 receptor (ADORA1), transcript variant 1, mRNA.	RDC7
1.13884	67.782	ADORA2A	Homo sapiens adenosine A2a receptor (ADORA2A), mRNA.	ADORA2; RDC8; hA2aR
0.766087	-48.7192	ADORA2B	Homo sapiens adenosine A2b receptor (ADORA2B), mRNA.	ADORA2
0.64162	-44.6621	ADORA3	Homo sapiens adenosine A3 receptor (ADORA3), transcript variant 2, mRNA.	AD026; RP11-552M11.7; A3AR; bA552M11.5
0.388102	-1720.92	ADORA3	Homo sapiens adenosine A3 receptor (ADORA3), transcript variant 3, mRNA.	AD026; RP11-552M11.7; A3AR; bA552M11.5
0.994841	-10.247	ADPGK	Homo sapiens ADP-dependent glucokinase (ADPGK), mRNA.	ADP-GK; DKFZP434B195; 2610017G09Rik
0.597791	-16.6785	ADPRH	Homo sapiens ADP-ribosylarginine hydrolase (ADPRH), mRNA.	ARH1
1.708	-1.70748	ADPRHL1	Homo sapiens ADP-ribosylhydrolase like 1 (ADPRHL1), transcript variant 1, mRNA.	ARH2
0.386975	-3.48878	ADPRHL1	Homo sapiens ADP-ribosylhydrolase like 1 (ADPRHL1), transcript variant 1, mRNA.	ARH2
1.45958	334.885	ADPRHL2	Homo sapiens ADP-ribosylhydrolase like 2 (ADPRHL2), mRNA.	dJ665N4.2; ARH3; FLJ20446
2.2519	-4.5774	ADRA1A	Homo sapiens adrenergic, alpha-1A-, receptor (ADRA1A), transcript variant 3, mRNA.	ADRA1C; ALPHA1AAR; ADRA1L1
1.07454	0.535752	ADRA1A	Homo sapiens adrenergic, alpha-1A-, receptor (ADRA1A), transcript variant 2, mRNA.	ADRA1C; ALPHA1AAR; ADRA1L1
0.445495	-7.3493	ADRA1A	Homo sapiens adrenergic, alpha-1A-, receptor (ADRA1A), transcript variant 4, mRNA.	ADRA1C; ADRA1L1; ALPHA1AAR
0.252172	-5.85167	ADRA1A	Homo sapiens adrenergic, alpha-1A-, receptor (ADRA1A), transcript variant 1, mRNA.	ADRA1C; ALPHA1AAR; ADRA1L1
0.347948	-44.8616	ADRA1B	Homo sapiens adrenergic, alpha-1B-, receptor (ADRA1B), mRNA.	ALPHA1BAR; ADRA1
1.81678	129.452	ADRA1D	Homo sapiens adrenergic, alpha-1D-, receptor (ADRA1D), mRNA.	DAR; ADRA1A; ADRA1R; ADRA1; dJ779E11.2; ALPHA1
0.016278	-19.8823	ADRA2A	Homo sapiens adrenergic, alpha-2A-, receptor (ADRA2A), mRNA.	ZNF32; ALPHA2AAR; ADRA2R; ADRA2; ADRAR
0.570642	-12.2126	ADRA2B	Homo sapiens adrenergic, alpha-2B-, receptor (ADRA2B), mRNA.	ADRARL1; ADRA2L1; ALPHA2BAR; ADRA2RL1
12.2539	-9.97976	ADRA2C	PREDICTED: Homo sapiens adrenergic, alpha-2C-, receptor (ADRA2C), mRNA.
1.03882	0.42667	ADRA2C	PREDICTED: Homo sapiens adrenergic, alpha-2C-, receptor (ADRA2C), mRNA.
2.18982	98.5789	ADRB2	Homo sapiens adrenergic, beta-2-, receptor, surface (ADRB2), mRNA.	B2AR; BETA2AR; BAR; ADRBR; ADRB2R
0.038839	-5.35681	ADRB3	Homo sapiens adrenergic, beta-3-, receptor (ADRB3), mRNA.	BETA3AR
3.71214	-3.60903	ADRBK1	Homo sapiens adrenergic, beta, receptor kinase 1 (ADRBK1), mRNA.	BETA-ARK1; GRK2; BARK1
1.42798	2.21633	ADRBK2	Homo sapiens adrenergic, beta, receptor kinase 2 (ADRBK2), mRNA.	BARK2; GRK3
0.989177	-5.5927	ADRM1	Homo sapiens adhesion regulating molecule 1 (ADRM1), transcript variant 2, mRNA.	Rpn13; GP110; MGC29536
0.968965	-58.68	ADRM1	Homo sapiens adhesion regulating molecule 1 (ADRM1), transcript variant 2, mRNA.	Rpn13; GP110; MGC29536
0.950482	-110.746	ADSL	Homo sapiens adenylosuccinate lyase (ADSL), mRNA.
0.728452	-416.916	ADSS	Homo sapiens adenylosuccinate synthase (ADSS), mRNA.	ADEH; MGC20404
0.70901	-193.378	ADSS	Homo sapiens adenylosuccinate synthase (ADSS), mRNA.	ADEH; MGC20404
1.70983	-2.50238	ADSSL1	Homo sapiens adenylosuccinate synthase like 1 (ADSSL1), transcript variant 1, mRNA.	FLJ38602
0.901396	-5.61965	ADSSL1	Homo sapiens adenylosuccinate synthase like 1 (ADSSL1), transcript variant 2, mRNA.	FLJ38602
0.320337	-21.4721	ADSSL1	Homo sapiens adenylosuccinate synthase like 1 (ADSSL1), transcript variant 2, mRNA.	FLJ38602
0.31496	-13.4218	AEBP1	Homo sapiens AE binding protein 1 (AEBP1), mRNA.	FLJ33612; ACLP
1.18005	20.1453	AEBP2	Homo sapiens AE binding protein 2 (AEBP2), mRNA.	MGC17922
1.5513	324.569	AES	Homo sapiens amino-terminal enhancer of split (AES), transcript variant 2, mRNA.	AES-2; ESP1; GRG5; GRG; TLE5; AES-1
1.4062	194.361	AES	Homo sapiens amino-terminal enhancer of split (AES), transcript variant 3, mRNA.	AES-2; ESP1; GRG5; GRG; TLE5; AES-1
0.812466	-19.0359	AFAP1	Homo sapiens actin filament associated protein 1 (AFAP1), transcript variant 2, mRNA.	AFAP-110; AFAP
0.286548	-1.70877	AFAP1	Homo sapiens actin filament associated protein 1 (AFAP1), transcript variant 1, mRNA.	AFAP-110; AFAP
0.89231	-22.8058	AFAP1L1	Homo sapiens actin filament associated protein 1-like 1 (AFAP1L1), mRNA.	FLJ36748; MGC149773
1.12497	1.07962	AFAP1L2	Homo sapiens actin filament associated protein 1-like 2 (AFAP1L2), transcript variant 1, mRNA.	FLJ14564; XB130; KIAA1914
1.94128	4.77657	AFAR3	Homo sapiens aflatoxin B1 aldehyde reductase 3 (AFAR3), mRNA.	AKR7A4
0.750381	1.30291	AFARP1	Homo sapiens AKR7 family pseudogene (AFARP1) on chromosome 1.
1.89602	31.0939	AFF1	Homo sapiens AF4/FMR2 family, member 1 (AFF1), mRNA.	MLLT2; MGC134969; AF4-MLL; MLL/AF4; PBM1; AF4; AF-4
1.83325	180.702	AFF1	Homo sapiens AF4/FMR2 family, member 1 (AFF1), mRNA.	MLLT2; MGC134969; AF4-MLL; MLL/AF4; PBM1; AF4; AF-4
0.325954	-35.4652	AFF2	Homo sapiens AF4/FMR2 family, member 2 (AFF2), mRNA.	FMR2; MRX2; OX19; FRAXE
0.153718	-35.7405	AFF3	Homo sapiens AF4/FMR2 family, member 3 (AFF3), transcript variant 2, mRNA.	MLLT2-like; LAF4
1.29044	91.9607	AFF4	Homo sapiens AF4/FMR2 family, member 4 (AFF4), mRNA.	AF5Q31; MGC75036; MCEF
1.01389	0.34045	AFG3L1	Homo sapiens AFG3 ATPase family gene 3-like 1 (S. cerevisiae) (AFG3L1) on chromosome 16.	FLJ45200; AFG3
0.88175	-27.3366	AFG3L1	Homo sapiens AFG3 ATPase family gene 3-like 1 (yeast) (AFG3L1), transcript variant 2, mRNA.	FLJ45200; AFG3
0.545257	-1.64465	AFG3L1	Homo sapiens AFG3 ATPase family gene 3-like 1 (S. cerevisiae) (AFG3L1) on chromosome 16.	FLJ45200; AFG3
0.914112	-82.4454	AFG3L2	Homo sapiens AFG3 ATPase family gene 3-like 2 (yeast) (AFG3L2), nuclear gene encoding mitochondrial protein, mRNA.	FLJ25993
0.908127	1.23383	AFM	Homo sapiens afamin (AFM), mRNA.	MGC125338; ALBA; ALF; MGC125339; ALB2
3.17833	-6.80382	AFMID	Homo sapiens arylformamidase (AFMID), mRNA.	KF; DKFZp686F03259
1.29766	6.2612	AFMID	Homo sapiens arylformamidase (AFMID), mRNA.	KF; MGC167063; DKFZp686F03259
0.807932	-3.24951	AFP	Homo sapiens alpha-fetoprotein (AFP), mRNA.	HPAFP; FETA
2.10451	73.4014	AFTPH	Homo sapiens aftiphilin (AFTPH), transcript variant 1, mRNA.	MGC33965; FLJ23793; Nbla10388; FLJ20080
1.64217	45.5889	AFTPH	Homo sapiens aftiphilin (AFTPH), transcript variant 1, mRNA.	MGC33965; FLJ23793; Nbla10388; FLJ20080
0.939487	-24.4901	AFTPH	Homo sapiens aftiphilin (AFTPH), transcript variant 2, mRNA.	MGC33965; FLJ23793; Nbla10388; FLJ20080
1.01753	8.6586	AGA	Homo sapiens aspartylglucosaminidase (AGA), mRNA.	AGU; ASRG; GA
1.00436	0.017763	AGBL2	Homo sapiens ATP/GTP binding protein-like 2 (AGBL2), mRNA.	FLJ23598
12.0745	-6.21089	AGBL3	Homo sapiens ATP/GTP binding protein-like 3 (AGBL3), mRNA.	FLJ12983; MGC32955
1.85904	12.1435	AGBL5	Homo sapiens ATP/GTP binding protein-like 5 (AGBL5), transcript variant 1, mRNA.	FLJ21839
0.619347	-14.2809	AGBL5	Homo sapiens ATP/GTP binding protein-like 5 (AGBL5), transcript variant 3, mRNA.	FLJ21839
4.27534	-10.2722	AGER	Homo sapiens advanced glycosylation end product-specific receptor (AGER), transcript variant 1, mRNA.	MGC22357; RAGE
2.08942	-2.10778	AGER	Homo sapiens advanced glycosylation end product-specific receptor (AGER), transcript variant 1, mRNA.	MGC22357; RAGE
0.611165	2.46488	AGER	Homo sapiens advanced glycosylation end product-specific receptor (AGER), transcript variant 1, mRNA.	MGC22357; RAGE
0.859187	-69.4149	AGGF1	Homo sapiens angiogenic factor with G patch and FHA domains 1 (AGGF1), mRNA.	VG5Q; FLJ10283; HUS84971; GPATCH7; HSU84971; GPATC7
0.738153	-24.0499	AGGF1	Homo sapiens angiogenic factor with G patch and FHA domains 1 (AGGF1), mRNA.	HUS84971; VG5Q; GPATCH7; HSU84971; GPATC7; FLJ10283
0.830235	-116.081	AGK	Homo sapiens acylglycerol kinase (AGK), mRNA.	MULK; FLJ10842
4.90829	4.61129	AGL	Homo sapiens amylo-1, 6-glucosidase, 4-alpha-glucanotransferase (glycogen debranching enzyme, glycogen storage disease type III) (AGL), transcript variant 1, mRNA.	GDE
1.17854	9.31411	AGL	Homo sapiens amylo-1, 6-glucosidase, 4-alpha-glucanotransferase (glycogen debranching enzyme, glycogen storage disease type III) (AGL), transcript variant 1, mRNA.	GDE
1.06693	0.088522	AGL	Homo sapiens amylo-1, 6-glucosidase, 4-alpha-glucanotransferase (glycogen debranching enzyme, glycogen storage disease type III) (AGL), transcript variant 6, mRNA.	GDE
0.843926	-61.0228	AGL	Homo sapiens amylo-1, 6-glucosidase, 4-alpha-glucanotransferase (glycogen debranching enzyme, glycogen storage disease type III) (AGL), transcript variant 5, mRNA.	GDE
0.291234	-0.804669	AGL	Homo sapiens amylo-1, 6-glucosidase, 4-alpha-glucanotransferase (glycogen debranching enzyme, glycogen storage disease type III) (AGL), transcript variant 5, mRNA.	GDE
2.04407	12.138	AGMAT	Homo sapiens agmatine ureohydrolase (agmatinase) (AGMAT), mRNA.	FLJ23384
3.912	-7.56727	AGPAT1	Homo sapiens 1-acylglycerol-3-phosphate O-acyltransferase 1 (lysophosphatidic acid acyltransferase, alpha) (AGPAT1), transcript variant 2, mRNA.	MGC5423; MGC4007; LPAAT-alpha; 1-AGPAT1; G15; LPAATA
0.867682	-17.7195	AGPAT1	Homo sapiens 1-acylglycerol-3-phosphate O-acyltransferase 1 (lysophosphatidic acid acyltransferase, alpha) (AGPAT1), transcript variant 1, mRNA.	MGC5423; MGC4007; LPAAT-alpha; 1-AGPAT1; G15; LPAATA
1.10175	36.6687	AGPAT2	Homo sapiens 1-acylglycerol-3-phosphate O-acyltransferase 2 (lysophosphatidic acid acyltransferase, beta) (AGPAT2), transcript variant 1, mRNA.	LPAAB; BSCL1; 1-AGPAT2; LPAAT-beta; BSCL
1.0185	6.6528	AGPAT2	Homo sapiens 1-acylglycerol-3-phosphate O-acyltransferase 2 (lysophosphatidic acid acyltransferase, beta) (AGPAT2), transcript variant 1, mRNA.	LPAAB; BSCL1; 1-AGPAT2; LPAAT-beta; BSCL
0.945193	-12.8893	AGPAT2	Homo sapiens 1-acylglycerol-3-phosphate O-acyltransferase 2 (lysophosphatidic acid acyltransferase, beta) (AGPAT2), transcript variant 2, mRNA.	LPAAB; LPAAT-beta; BSCL1; BSCL; 1-AGPAT2
1.8676	26.5907	AGPAT3	Homo sapiens 1-acylglycerol-3-phosphate O-acyltransferase 3 (AGPAT3), transcript variant 1, mRNA.	MGC4604; LPAAT-GAMMA1
1.46283	110.531	AGPAT3	Homo sapiens 1-acylglycerol-3-phosphate O-acyltransferase 3 (AGPAT3), mRNA.	MGC4604; LPAAT-GAMMA1
1.00297	0.010417	AGPAT3	Homo sapiens 1-acylglycerol-3-phosphate O-acyltransferase 3 (AGPAT3), transcript variant 2, mRNA.	MGC4604; LPAAT-GAMMA1
1.50461	11.4447	AGPAT4	Homo sapiens 1-acylglycerol-3-phosphate O-acyltransferase 4 (lysophosphatidic acid acyltransferase, delta) (AGPAT4), transcript variant 2, mRNA.	dJ473J16.2; LPAAT-delta; 1-AGPAT4; RP3-473J16.2
0.575184	-175.02	AGPAT4	Homo sapiens 1-acylglycerol-3-phosphate O-acyltransferase 4 (lysophosphatidic acid acyltransferase, delta) (AGPAT4), mRNA.	dJ473J16.2; LPAAT-delta; 1-AGPAT4; RP3-473J16.2
0.970695	-8.0884	AGPAT5	Homo sapiens 1-acylglycerol-3-phosphate O-acyltransferase 5 (lysophosphatidic acid acyltransferase, epsilon) (AGPAT5), mRNA.	1-AGPAT5; LPAAT-epsilon; LPAAT-e
1.00161	0.09728	AGPAT6	Homo sapiens 1-acylglycerol-3-phosphate O-acyltransferase 6 (lysophosphatidic acid acyltransferase, zeta) (AGPAT6), mRNA.	LPAAT-zeta; LPAATZ; DKFZp586M1819; TSARG7
1.56305	35.2648	AGPAT7	Homo sapiens 1-acylglycerol-3-phosphate O-acyltransferase 7 (lysophosphatidic acid acyltransferase, eta) (AGPAT7), mRNA.	FLJ10257; AYTL3; LPAAT-eta
0.286638	-249.777	AGPAT9	Homo sapiens 1-acylglycerol-3-phosphate O-acyltransferase 9 (AGPAT9), mRNA.	MAG1; AGPAT8; LPAAT-theta; GPAT3; MGC11324
0.899279	-234.818	AGPS	Homo sapiens alkylglycerone phosphate synthase (AGPS), mRNA.	ADHAPS; ADAP-S; ADPS; ALDHPSY; ADAS
0.908949	-0.685786	AGR2	Homo sapiens anterior gradient homolog 2 (Xenopus laevis) (AGR2), mRNA.	GOB-4; HAG-2; XAG-2; AG2
1.58694	7.1982	AGR3	Homo sapiens anterior gradient homolog 3 (Xenopus laevis) (AGR3), mRNA.	HAG3; hAG-3; BCMP11
1.72028	-2.47956	AGRN	Homo sapiens agrin (AGRN), mRNA.	FLJ45064
0.988847	-2.8047	AGRN	Homo sapiens agrin (AGRN), mRNA.	FLJ45064
22.6962	-6.11084	AGRP	Homo sapiens agouti related protein homolog (mouse) (AGRP), transcript variant 1, mRNA.	ASIP2; MGC118963; AGRT; ART
0.287829	5.66029	AGRP	Homo sapiens agouti related protein homolog (mouse) (AGRP), transcript variant 2, mRNA.	ASIP2; MGC118963; AGRT; ART
0.115792	6.111	AGT	Homo sapiens angiotensinogen (serpin peptidase inhibitor, clade A, member 8) (AGT), mRNA.	SERPINA8; ANHU
0.811356	2.23647	AGTPBP1	Homo sapiens ATP/GTP binding protein 1 (AGTPBP1), mRNA.	NNA1; KIAA1035; DKFZp686M20191
0.784512	-56.1918	AGTPBP1	Homo sapiens ATP/GTP binding protein 1 (AGTPBP1), mRNA.	NNA1; KIAA1035; DKFZp686M20191
0.318813	-13.4532	AGTR1	Homo sapiens angiotensin II receptor, type 1 (AGTR1), transcript variant 3, mRNA.	AT2R1A; AT2R1B; AT2R1; AT1; AT1B; AGTR1B; AGTR1A; AG2S; HAT1R
0.29662	-6.22871	AGTR1	Homo sapiens angiotensin II receptor, type 1 (AGTR1), transcript variant 1, mRNA.	AT2R1A; AT2R1B; AT2R1; AT1; AT1B; AGTR1B; AGTR1A; AG2S; HAT1R
1.24267	59.3876	AGTRAP	Homo sapiens angiotensin II receptor-associated protein (AGTRAP), transcript variant 4, mRNA.	MGC29646; ATRAP
1.06405	15.2676	AGTRAP	Homo sapiens angiotensin II receptor-associated protein (AGTRAP), transcript variant 2, mRNA.	MGC29646; ATRAP
3.58854	-6.44596	AGXT2	Homo sapiens alanine-glyoxylate aminotransferase 2 (AGXT2), nuclear gene encoding mitochondrial protein, mRNA.	AGT2
2.35754	9.64726	AGXT2L1	Homo sapiens alanine-glyoxylate aminotransferase 2-like 1 (AGXT2L1), mRNA.
0.643203	2.00603	AGXT2L1	Homo sapiens alanine-glyoxylate aminotransferase 2-like 1 (AGXT2L1), mRNA.
1.45221	105.647	AGXT2L2	Homo sapiens alanine-glyoxylate aminotransferase 2-like 2 (AGXT2L2), mRNA.	MGC117348; MGC15875; MGC45484
1.24102	14.4495	AGXT2L2	Homo sapiens alanine-glyoxylate aminotransferase 2-like 2 (AGXT2L2), mRNA.	MGC117348; MGC15875; MGC45484
7.77523	5.08386	AHCTF1	PREDICTED: Homo sapiens AT hook containing transcription factor 1 (AHCTF1), mRNA.
0.763549	-46.8166	AHCTF1	Homo sapiens AT hook containing transcription factor 1 (AHCTF1), mRNA.	ELYS; TMBS62; MSTP108; MST108; DKFZp434N093
0.579638	-92.9733	AHCTF1	Homo sapiens AT hook containing transcription factor 1 (AHCTF1), mRNA.	ELYS; TMBS62; MSTP108; MST108; DKFZp434N093
1.02216	31.947	AHCY	Homo sapiens S-adenosylhomocysteine hydrolase (AHCY), mRNA.	SAHH
1.56385	1115.2	AHCYL1	Homo sapiens S-adenosylhomocysteine hydrolase-like 1 (AHCYL1), mRNA.	XPVKONA; PRO0233; IRBIT; DCAL
0.774424	-24.6992	AHCYL2	Homo sapiens S-adenosylhomocysteine hydrolase-like 2 (AHCYL2), mRNA.	KIAA0828; FLJ21719
1.26546	5.29575	AHDC1	Homo sapiens AT hook, DNA binding motif, containing 1 (AHDC1), mRNA.	CL23945; DJ159A19.3; RP1-159A19.1
0.549992	-143.623	AHI1	Homo sapiens Abelson helper integration site 1 (AHI1), mRNA.	FLJ14023; FLJ20069; DKFZp686J1653; JBTS3; dJ71N10.1; ORF1; AHI-1
1.74303	13.0651	AHNAK	Homo sapiens AHNAK nucleoprotein (AHNAK), transcript variant 2, mRNA.	MGC5395; AHNAKRS
0.841384	-253.644	AHNAK	Homo sapiens AHNAK nucleoprotein (AHNAK), transcript variant 1, mRNA.	MGC5395; AHNAKRS
0.608649	-16.957	AHNAK	Homo sapiens AHNAK nucleoprotein (AHNAK), transcript variant 1, mRNA.	MGC5395; AHNAKRS
0.947431	-15.8767	AHR	Homo sapiens aryl hydrocarbon receptor (AHR), mRNA.
0.902191	-329.451	AHR	Homo sapiens aryl hydrocarbon receptor (AHR), mRNA.
0.920447	-89.544	AHSA1	Homo sapiens AHA1, activator of heat shock 90kDa protein ATPase homolog 1 (yeast) (AHSA1), mRNA.	p38; C14orf3; AHA1
1.28974	56.5042	AHSA2	Homo sapiens AHA1, activator of heat shock 90kDa protein ATPase homolog 2 (yeast) (AHSA2), mRNA.	DKFZp564C236; Hch1
1.06632	0.82729	AHSG	Homo sapiens alpha-2-HS-glycoprotein (AHSG), mRNA.	HSGA; A2HS; AHS; FETUA
1.16548	157.947	AIF1	Homo sapiens allograft inflammatory factor 1 (AIF1), transcript variant 1, mRNA.	AIF-1; IRT-1; IBA1
0.932183	-63.728	AIF1	Homo sapiens allograft inflammatory factor 1 (AIF1), transcript variant 3, mRNA.	AIF-1; IRT-1; IBA1
1.82454	-4.5042	AIFM1	Homo sapiens apoptosis-inducing factor, mitochondrion-associated, 1 (AIFM1), nuclear gene encoding mitochondrial protein, transcript variant 2, mRNA.	MGC111425; PDCD8; AIF
0.977122	-6.3464	AIFM1	Homo sapiens apoptosis-inducing factor, mitochondrion-associated, 1 (AIFM1), nuclear gene encoding mitochondrial protein, transcript variant 3, mRNA.	MGC111425; PDCD8; AIF
0.789039	-310.766	AIFM1	Homo sapiens apoptosis-inducing factor, mitochondrion-associated, 1 (AIFM1), nuclear gene encoding mitochondrial protein, transcript variant 3, mRNA.	MGC111425; PDCD8; AIF
0.744271	-65.5119	AIFM1	Homo sapiens apoptosis-inducing factor, mitochondrion-associated, 1 (AIFM1), nuclear gene encoding mitochondrial protein, transcript variant 1, mRNA.	MGC111425; PDCD8; AIF
1.02806	2.68212	AIFM2	Homo sapiens apoptosis-inducing factor, mitochondrion-associated, 2 (AIFM2), nuclear gene encoding mitochondrial protein, mRNA.	PRG3; RP11-367H5.2; AMID
5.01768	-6.14017	AIFM3	Homo sapiens apoptosis-inducing factor, mitochondrion-associated, 3 (AIFM3), nuclear gene encoding mitochondrial protein, transcript variant 2, mRNA.	FLJ30473; AIFL
1.30505	23.1532	AIG1	Homo sapiens androgen-induced 1 (AIG1), mRNA.	FLJ10485; dJ95L4.1; RP1-95L4.1; DKFZp686F03136; AIG-1
1.99767	24.5752	AIM1	Homo sapiens absent in melanoma 1 (AIM1), mRNA.	ST4
1.51414	-3.94328	AIM1L	Homo sapiens absent in melanoma 1-like (AIM1L), mRNA.	FLJ10040; DKFZp434L1713; FLJ38020
1.12611	-0.553409	AIM1L	Homo sapiens absent in melanoma 1-like (AIM1L), mRNA.	FLJ10040; DKFZp434L1713; FLJ38020
8.46103	702.065	AIM2	Homo sapiens absent in melanoma 2 (AIM2), mRNA.	PYHIN4
1.11632	59.08	AIP	Homo sapiens aryl hydrocarbon receptor interacting protein (AIP), mRNA.	ARA9; FKBP16; XAP2; SMTPHN; FKBP37
5.15896	15.5391	AIPL1	Homo sapiens aryl hydrocarbon receptor interacting protein-like 1 (AIPL1), transcript variant 1, mRNA.	AIPL2; LCA4
2.4925	2.76819	AIPL1	Homo sapiens aryl hydrocarbon receptor interacting protein-like 1 (AIPL1), transcript variant 2, mRNA.	AIPL2; LCA4
3.08783	67.545	AIRE	Homo sapiens autoimmune regulator (AIRE), transcript variant AIRE-2, mRNA.	AIRE1; PGA1; APSI; APS1; APECED
1.18172	764.638	AIRE	Homo sapiens autoimmune regulator (autoimmune polyendocrinopathy candidiasis ectodermal dystrophy) (AIRE), transcript variant AIRE-1, mRNA.	PGA1; APECED; AIRE1; APSI; APS1
0.287618	-6.10618	AIRE	Homo sapiens autoimmune regulator (AIRE), transcript variant AIRE-1, mRNA.	PGA1; APECED; AIRE1; APSI; APS1
0.299542	-11.536	AJAP1	Homo sapiens adherens junctions associated protein 1 (AJAP1), transcript variant 2, mRNA.	MOT8; SHREW1; RP3-426F10.1; SHREW-1
0.598244	-63.4945	AK1	Homo sapiens adenylate kinase 1 (AK1), mRNA.
1.33515	158.988	AK2	Homo sapiens adenylate kinase 2 (AK2), transcript variant AK2A, mRNA.	ADK2
1.21798	23.1893	AK2	Homo sapiens adenylate kinase 2 (AK2), transcript variant AK2B, mRNA.	ADK2
1.13451	296.97	AK2	Homo sapiens adenylate kinase 2 (AK2), transcript variant AK2A, mRNA.	ADK2
0.950395	-61.016	AK3	Homo sapiens adenylate kinase 3 (AK3), mRNA.	AKL3L1; AK6; AKL3L; AK3L1; FIX
1.9668	-4.05285	AK3L1	Homo sapiens adenylate kinase 3-like 1 (AK3L1), nuclear gene encoding mitochondrial protein, transcript variant 7, mRNA.	AK4; AK3
0.994092	-1.1382	AK3L1	Homo sapiens adenylate kinase 3-like 1 (AK3L1), nuclear gene encoding mitochondrial protein, transcript variant 7, mRNA.	AK4; AK3
0.813003	-17.8478	AK3L1	Homo sapiens adenylate kinase 3-like 1 (AK3L1), nuclear gene encoding mitochondrial protein, transcript variant 7, mRNA.	AK4; AK3
0.668205	-219.582	AK3L1	Homo sapiens adenylate kinase 3-like 1 (AK3L1), nuclear gene encoding mitochondrial protein, transcript variant 6, mRNA.	AK4; AK3
2.16846	-3.79746	AK5	Homo sapiens adenylate kinase 5 (AK5), transcript variant 2, mRNA.	AK6; MGC33326
1.10697	-0.964166	AK5	Homo sapiens adenylate kinase 5 (AK5), transcript variant 2, mRNA.	AK6; MGC33326
0.393822	0.830206	AK5	Homo sapiens adenylate kinase 5 (AK5), transcript variant 1, mRNA.	AK6; MGC33326
22.0086	-7.18137	AK7	Homo sapiens adenylate kinase 7 (AK7), mRNA.	FLJ32864
1.35688	6.99641	AKAP1	Homo sapiens A kinase (PRKA) anchor protein 1 (AKAP1), nuclear gene encoding mitochondrial protein, mRNA.	D-AKAP1; AKAP149; MGC1807; AKAP121; SAKAP84; PRKA1; AKAP; AKAP84
0.553465	-3.46824	AKAP1	Homo sapiens A kinase (PRKA) anchor protein 1 (AKAP1), nuclear gene encoding mitochondrial protein, transcript variant 2, mRNA.	D-AKAP1; AKAP149; MGC1807; AKAP121; SAKAP84; PRKA1; AKAP; AKAP84
0.906629	-12.5908	AKAP10	Homo sapiens A kinase (PRKA) anchor protein 10 (AKAP10), nuclear gene encoding mitochondrial protein, mRNA.	MGC9414; D-AKAP2; PRKA10
2.79781	9.19135	AKAP11	Homo sapiens A kinase (PRKA) anchor protein 11 (AKAP11), transcript variant 2, mRNA.	PRKA11; AKAP220; DKFZp781I12161; KIAA0629; FLJ11304
1.62546	8.00002	AKAP11	Homo sapiens A kinase (PRKA) anchor protein 11 (AKAP11), transcript variant 2, mRNA.	PRKA11; AKAP220; DKFZp781I12161; KIAA0629; FLJ11304
1.33562	149.9	AKAP11	Homo sapiens A kinase (PRKA) anchor protein 11 (AKAP11), mRNA.	PRKA11; AKAP220; DKFZp781I12161; KIAA0629; FLJ11304
1.27801	100.673	AKAP11	Homo sapiens A kinase (PRKA) anchor protein 11 (AKAP11), mRNA.	PRKA11; AKAP220; DKFZp781I12161; KIAA0629; FLJ11304
1.19983	13.4928	AKAP12	Homo sapiens A kinase (PRKA) anchor protein (gravin) 12 (AKAP12), transcript variant 1, mRNA.	DKFZp686M0430; AKAP250; DKFZp686O0331
0.550906	-15.1153	AKAP12	Homo sapiens A kinase (PRKA) anchor protein (gravin) 12 (AKAP12), transcript variant 2, mRNA.	DKFZp686M0430; DKFZp686O0331; AKAP250
1.25574	42.7347	AKAP13	Homo sapiens A kinase (PRKA) anchor protein 13 (AKAP13), transcript variant 1, mRNA.	HA-3; FLJ11952; BRX; FLJ43341; c-lbc; PROTO-LB; Ht31; LBC; AKAP-Lbc; PROTO-LBC
1.14943	98.0032	AKAP13	Homo sapiens A kinase (PRKA) anchor protein 13 (AKAP13), transcript variant 2, mRNA.	HA-3; FLJ11952; BRX; FLJ43341; c-lbc; PROTO-LB; Ht31; LBC; AKAP-Lbc; PROTO-LBC
1.07086	13.3246	AKAP13	Homo sapiens A kinase (PRKA) anchor protein 13 (AKAP13), transcript variant 3, mRNA.	HA-3; FLJ11952; BRX; FLJ43341; c-lbc; PROTO-LB; Ht31; LBC; AKAP-Lbc; PROTO-LBC
4.17901	-5.04354	AKAP14	Homo sapiens A kinase (PRKA) anchor protein 14 (AKAP14), transcript variant 1, mRNA.	AKAP28
0.451067	6.13511	AKAP14	Homo sapiens A kinase (PRKA) anchor protein 14 (AKAP14), transcript variant 3, mRNA.	AKAP28
0.263819	6.0662	AKAP14	Homo sapiens A kinase (PRKA) anchor protein 14 (AKAP14), transcript variant 1, mRNA.	AKAP28
5.70757	140.688	AKAP2	Homo sapiens A kinase (PRKA) anchor protein 2 (AKAP2), mRNA.	PALM2; PRKA2; AKAPKL
1.11166	-0.495133	AKAP2	Homo sapiens A kinase (PRKA) anchor protein 2 (AKAP2), mRNA.	PALM2; PRKA2; AKAPKL
0.850071	-2.589	AKAP2	Homo sapiens A kinase (PRKA) anchor protein 2 (AKAP2), mRNA.	PALM2; PRKA2; AKAPKL
4.415	29.8353	AKAP3	Homo sapiens A kinase (PRKA) anchor protein 3 (AKAP3), mRNA.	AKAP110; FSP95; SOB1; PRKA3
4.83783	10.6226	AKAP4	Homo sapiens A kinase (PRKA) anchor protein 4 (AKAP4), transcript variant 1, mRNA.	FSC1; HI; p82; hAKAP82; AKAP82
1.24627	2.3959	AKAP4	Homo sapiens A kinase (PRKA) anchor protein 4 (AKAP4), transcript variant 2, mRNA.	FSC1; HI; p82; hAKAP82; AKAP82
0.921837	-0.828457	AKAP4	Homo sapiens A kinase (PRKA) anchor protein 4 (AKAP4), transcript variant 2, mRNA.	FSC1; HI; p82; hAKAP82; AKAP82
1.92145	-3.63716	AKAP6	Homo sapiens A kinase (PRKA) anchor protein 6 (AKAP6), mRNA.	ADAP6; AKAP100; mAKAP; PRKA6; KIAA0311; ADAP100; MGC165020
4.19538	36.8599	AKAP7	Homo sapiens A kinase (PRKA) anchor protein 7 (AKAP7), transcript variant gamma, mRNA.	AKAP18
2.40094	30.241	AKAP7	Homo sapiens A kinase (PRKA) anchor protein 7 (AKAP7), transcript variant alpha, mRNA.	AKAP18
2.31366	765.272	AKAP7	Homo sapiens A kinase (PRKA) anchor protein 7 (AKAP7), transcript variant alpha, mRNA.	AKAP18
1.45944	0.725704	AKAP7	Homo sapiens A kinase (PRKA) anchor protein 7 (AKAP7), transcript variant beta, mRNA.	AKAP18
1.12581	42.1526	AKAP8	Homo sapiens A kinase (PRKA) anchor protein 8 (AKAP8), mRNA.	AKAP95; DKFZp586B1222
1.30498	47.6721	AKAP8L	Homo sapiens A kinase (PRKA) anchor protein 8-like (AKAP8L), mRNA.	HAP95; NAKAP95; DKFZp434L0650; NAKAP
7.20854	4.83954	AKAP9	Homo sapiens A kinase (PRKA) anchor protein (yotiao) 9 (AKAP9), transcript variant 3, mRNA.	YOTIAO; CG-NAP; PRKA9; MU-RMS-40.16A; HYPERION; KIAA0803; AKAP450; AKAP350
1.65446	9.41305	AKAP9	Homo sapiens A kinase (PRKA) anchor protein (yotiao) 9 (AKAP9), transcript variant 4, mRNA.	YOTIAO; MU-RMS-40.16A; HYPERION; AKAP450; AKAP350; CG-NAP; PRKA9; KIAA0803
1.15975	21.2404	AKNA	Homo sapiens AT-hook transcription factor (AKNA), mRNA.	RP11-82I1.4; KIAA1968
0.900425	-381.613	AKR1A1	Homo sapiens aldo-keto reductase family 1, member A1 (aldehyde reductase) (AKR1A1), transcript variant 2, mRNA.	ALR; ALDR1; MGC1380; MGC12529; DD3
0.776609	-20.8367	AKR1A1	Homo sapiens aldo-keto reductase family 1, member A1 (aldehyde reductase) (AKR1A1), transcript variant 1, mRNA.	ALR; ALDR1; MGC1380; MGC12529
0.693364	-1644.98	AKR1A1	Homo sapiens aldo-keto reductase family 1, member A1 (aldehyde reductase) (AKR1A1), transcript variant 1, mRNA.	ALR; ALDR1; MGC1380; MGC12529
0.758873	-2965.57	AKR1B1	Homo sapiens aldo-keto reductase family 1, member B1 (aldose reductase) (AKR1B1), mRNA.	ALDR1; MGC1804; ALR2; AR; ADR
0.919573	0.808237	AKR1C1	Homo sapiens aldo-keto reductase family 1, member C1 (dihydrodiol dehydrogenase 1; 20-alpha (3-alpha)-hydroxysteroid dehydrogenase) (AKR1C1), mRNA.	C9; 2-ALPHA-HSD; MBAB; H-37; DDH1; HAKRC; DD1; MGC8954; 20-ALPHA-HSD; DDH
23.0396	-3.98791	AKR1C2	PREDICTED: Homo sapiens aldo-keto reductase family 1, member C2 (dihydrodiol dehydrogenase 2; bile acid binding protein; 3-alpha hydroxysteroid dehydrogenase, type III), transcript variant 4 (AKR1C2), mRNA.
2.14164	4.16124	AKR1C2	PREDICTED: Homo sapiens aldo-keto reductase family 1, member C2 (dihydrodiol dehydrogenase 2; bile acid binding protein; 3-alpha hydroxysteroid dehydrogenase, type III), transcript variant 1 (AKR1C2), mRNA.
0.431084	-50.8178	AKR1C2	Homo sapiens aldo-keto reductase family 1, member C2 (dihydrodiol dehydrogenase 2; bile acid binding protein; 3-alpha hydroxysteroid dehydrogenase, type III) (AKR1C2), transcript variant 1, mRNA. XM_943424 XM_943425 XM_943427	BABP; HBAB; AKR1C-pseudo; DD; HAKRD; DD2; MCDR2; DDH2
0.0801661	-44.2886	AKR1C3	Homo sapiens aldo-keto reductase family 1, member C3 (3-alpha hydroxysteroid dehydrogenase, type II) (AKR1C3), mRNA.	HAKRB; hluPGFS; DD3; HSD17B5; HAKRe; KIAA0119; HA1753; DDX
4.32102	-3.62127	AKR1C4	Homo sapiens aldo-keto reductase family 1, member C4 (chlordecone reductase; 3-alpha hydroxysteroid dehydrogenase, type I; dihydrodiol dehydrogenase 4) (AKR1C4), mRNA.	CDR; CHDR; C11; 3-alpha-HSD; MGC22581; HAKRA; DD4
0.775921	-22.3353	AKR1C4	Homo sapiens aldo-keto reductase family 1, member C4 (chlordecone reductase; 3-alpha hydroxysteroid dehydrogenase, type I; dihydrodiol dehydrogenase 4) (AKR1C4), mRNA.	CDR; CHDR; C11; 3-alpha-HSD; MGC22581; HAKRA; DD4
1.02211	146.198	AKR1D1	Homo sapiens aldo-keto reductase family 1, member D1 (delta 4-3-ketosteroid-5-beta-reductase) (AKR1D1), mRNA.	3o5bred; SRD5B1
0.791249	-322.169	AKR7A2	Homo sapiens aldo-keto reductase family 7, member A2 (aflatoxin aldehyde reductase) (AKR7A2), mRNA.	AFAR1; AKR7; AFAR; AFB1-AR1
0.822774	-52.9627	AKR7A3	Homo sapiens aldo-keto reductase family 7, member A3 (aflatoxin aldehyde reductase) (AKR7A3), mRNA.	AFAR2
1.27333	314.086	AKT1	Homo sapiens v-akt murine thymoma viral oncogene homolog 1 (AKT1), transcript variant 3, mRNA.	RAC; MGC99656; PRKBA; RAC-ALPHA; PKB; AKT
0.877751	-215.799	AKT1	Homo sapiens v-akt murine thymoma viral oncogene homolog 1 (AKT1), transcript variant 2, mRNA.	RAC; MGC99656; PRKBA; RAC-ALPHA; PKB; AKT
0.0978243	-17.0918	AKT1	Homo sapiens v-akt murine thymoma viral oncogene homolog 1 (AKT1), transcript variant 1, mRNA.	RAC; MGC99656; PRKBA; RAC-ALPHA; PKB; AKT
0.743802	-3.54571	AKT1S1	Homo sapiens AKT1 substrate 1 (proline-rich) (AKT1S1), mRNA.	MGC2865; PRAS40; Lobe
3.6782	36.1545	AKT2	Homo sapiens v-akt murine thymoma viral oncogene homolog 2 (AKT2), mRNA.	RAC-BETA; PRKBB; PKBBETA
12.0789	6.18189	AKT3	Homo sapiens v-akt murine thymoma viral oncogene homolog 3 (protein kinase B, gamma) (AKT3), transcript variant 1, mRNA.	PRKBG; PKBG; DKFZP434N0250; RAC-gamma; RAC-PK-gamma; STK-2
1.14719	7.09399	AKT3	Homo sapiens v-akt murine thymoma viral oncogene homolog 3 (protein kinase B, gamma) (AKT3), transcript variant 2, mRNA.	PRKBG; PKBG; DKFZP434N0250; RAC-gamma; RAC-PK-gamma; STK-2
0.883958	-6.54756	AKT3	Homo sapiens v-akt murine thymoma viral oncogene homolog 3 (protein kinase B, gamma) (AKT3), transcript variant 2, mRNA.	PRKBG; PKBG; DKFZP434N0250; RAC-gamma; RAC-PK-gamma; STK-2
0.671445	-296.42	AKTIP	Homo sapiens AKT interacting protein (AKTIP), transcript variant 1, mRNA.	FTS; FT1
0.559079	-40.5397	AKTIP	Homo sapiens AKT interacting protein (AKTIP), transcript variant 2, mRNA.	FTS; FT1
1.57362	4.00543	ALAD	Homo sapiens aminolevulinate, delta-, dehydratase (ALAD), transcript variant 2, mRNA.	ALADH; PBGS; MGC5057
0.708122	-77.9183	ALAD	Homo sapiens aminolevulinate, delta-, dehydratase (ALAD), transcript variant 1, mRNA.	PBGS; MGC5057; ALADH
0.471153	3.91094	ALAD	Homo sapiens aminolevulinate, delta-, dehydratase (ALAD), transcript variant 1, mRNA.	PBGS; MGC5057; ALADH
2.53407	3.2219	ALAS1	Homo sapiens aminolevulinate, delta-, synthase 1 (ALAS1), transcript variant 1, mRNA.	MIG4; ALAS3; ALAS; ALASH
1.23134	19.2087	ALAS1	Homo sapiens aminolevulinate, delta-, synthase 1 (ALAS1), transcript variant 1, mRNA.	MIG4; ALAS3; ALAS; ALASH
1.14803	40.6787	ALAS1	Homo sapiens aminolevulinate, delta-, synthase 1 (ALAS1), transcript variant 2, mRNA.	MIG4; ALAS3; ALAS; ALASH
5.0122	4.8004	ALAS2	Homo sapiens aminolevulinate, delta-, synthase 2 (ALAS2), nuclear gene encoding mitochondrial protein, transcript variant 3, mRNA.	ASB; XLSA; ANH1
1.08512	140.964	ALCAM	Homo sapiens activated leukocyte cell adhesion molecule (ALCAM), mRNA.	CD166; FLJ38514; MEMD; MGC71733
1.41841	39.762	ALDH16A1	Homo sapiens aldehyde dehydrogenase 16 family, member A1 (ALDH16A1), mRNA.	MGC10204
0.742813	-49.4168	ALDH18A1	Homo sapiens aldehyde dehydrogenase 18 family, member A1 (ALDH18A1), nuclear gene encoding mitochondrial protein, transcript variant 1, mRNA.	PYCS; GSAS; P5CS; MGC117316
4.22136	41.745	ALDH1A1	Homo sapiens aldehyde dehydrogenase 1 family, member A1 (ALDH1A1), mRNA.	ALDH11; ALDH-E1; ALDC; RALDH1; MGC2318; ALDH1; PUMB1
1.25992	34.318	ALDH1A1	Homo sapiens aldehyde dehydrogenase 1 family, member A1 (ALDH1A1), mRNA.	ALDH11; ALDH-E1; ALDC; RALDH1; MGC2318; ALDH1; PUMB1
1.04559	27.6282	ALDH1A2	Homo sapiens aldehyde dehydrogenase 1 family, member A2 (ALDH1A2), transcript variant 2, mRNA.	MGC26444; RALDH(II); RALDH2; RALDH2-T
0.911839	-298.169	ALDH1A2	Homo sapiens aldehyde dehydrogenase 1 family, member A2 (ALDH1A2), transcript variant 3, mRNA.	MGC26444; RALDH(II); RALDH2; RALDH2-T
0.850416	-4.26262	ALDH1A3	Homo sapiens aldehyde dehydrogenase 1 family, member A3 (ALDH1A3), mRNA.	RALDH3; ALDH6; ALDH1A6
0.64075	-7.38041	ALDH1A3	Homo sapiens aldehyde dehydrogenase 1 family, member A3 (ALDH1A3), mRNA.	RALDH3; ALDH6; ALDH1A6
1.8253	3.65335	ALDH1B1	Homo sapiens aldehyde dehydrogenase 1 family, member B1 (ALDH1B1), nuclear gene encoding mitochondrial protein, mRNA.	ALDH5; ALDHX; MGC2230
1.44234	9.88682	ALDH1B1	Homo sapiens aldehyde dehydrogenase 1 family, member B1 (ALDH1B1), nuclear gene encoding mitochondrial protein, mRNA.	ALDH5; ALDHX; MGC2230
1.10472	-0.709904	ALDH1L1	Homo sapiens aldehyde dehydrogenase 1 family, member L1 (ALDH1L1), mRNA.	FTHFD; DKFZp781N0997
1.6822	43.379	ALDH1L2	PREDICTED: Homo sapiens aldehyde dehydrogenase 1 family, member L2 (ALDH1L2), mRNA.
1.16735	178.669	ALDH2	Homo sapiens aldehyde dehydrogenase 2 family (mitochondrial) (ALDH2), nuclear gene encoding mitochondrial protein, mRNA.	ALDM; ALDH-E2; ALDHI; MGC1806
1.35604	19.9631	ALDH3A2	Homo sapiens aldehyde dehydrogenase 3 family, member A2 (ALDH3A2), transcript variant 1, mRNA.	DKFZp686E23276; FALDH; ALDH10; FLJ20851; SLS
1.06874	17.2117	ALDH3A2	Homo sapiens aldehyde dehydrogenase 3 family, member A2 (ALDH3A2), transcript variant 1, mRNA.	DKFZp686E23276; FALDH; ALDH10; FLJ20851; SLS
1.03331	23.4186	ALDH3A2	Homo sapiens aldehyde dehydrogenase 3 family, member A2 (ALDH3A2), transcript variant 2, mRNA.	DKFZp686E23276; FALDH; ALDH10; FLJ20851; SLS
1.10412	59.1487	ALDH3B1	Homo sapiens aldehyde dehydrogenase 3 family, member B1 (ALDH3B1), transcript variant 1, mRNA.	FLJ26433; ALDH7; ALDH4
0.868499	-6.27457	ALDH3B1	Homo sapiens aldehyde dehydrogenase 3 family, member B1 (ALDH3B1), transcript variant 1, mRNA.	FLJ26433; ALDH7; ALDH4
0.298832	-8.11085	ALDH3B2	Homo sapiens aldehyde dehydrogenase 3 family, member B2 (ALDH3B2), transcript variant 1, mRNA.	ALDH8
0.221882	10.2696	ALDH3B2	Homo sapiens aldehyde dehydrogenase 3 family, member B2 (ALDH3B2), transcript variant 2, mRNA.	ALDH8
1.08968	1.80301	ALDH4A1	Homo sapiens aldehyde dehydrogenase 4 family, member A1 (ALDH4A1), nuclear gene encoding mitochondrial protein, transcript variant P5CDhL, mRNA.	P5CDh; P5CD; ALDH4; P5CDhL; P5CDhS
0.884297	-9.43454	ALDH4A1	Homo sapiens aldehyde dehydrogenase 4 family, member A1 (ALDH4A1), nuclear gene encoding mitochondrial protein, transcript variant P5CDhL, mRNA.	P5CDh; P5CD; ALDH4; P5CDhL; P5CDhS
0.738676	-19.4374	ALDH4A1	Homo sapiens aldehyde dehydrogenase 4 family, member A1 (ALDH4A1), nuclear gene encoding mitochondrial protein, transcript variant P5CDhS, mRNA.	P5CDh; P5CD; ALDH4; P5CDhL; P5CDhS
0.689989	-112.405	ALDH4A1	Homo sapiens aldehyde dehydrogenase 4 family, member A1 (ALDH4A1), nuclear gene encoding mitochondrial protein, transcript variant P5CDhS, mRNA.	P5CDh; P5CD; ALDH4; P5CDhL; P5CDhS
1.32707	2.82708	ALDH5A1	Homo sapiens aldehyde dehydrogenase 5 family, member A1 (succinate-semialdehyde dehydrogenase) (ALDH5A1), nuclear gene encoding mitochondrial protein, transcript variant 2, mRNA.	SSDH; SSADH
0.767852	-11.6096	ALDH5A1	Homo sapiens aldehyde dehydrogenase 5 family, member A1 (succinate-semialdehyde dehydrogenase) (ALDH5A1), nuclear gene encoding mitochondrial protein, transcript variant 2, mRNA.	SSDH; SSADH
1.1965	56.541	ALDH6A1	Homo sapiens aldehyde dehydrogenase 6 family, member A1 (ALDH6A1), nuclear gene encoding mitochondrial protein, mRNA.	MMSDH; MMSADHA; MGC40271
0.877482	-3.63058	ALDH6A1	Homo sapiens aldehyde dehydrogenase 6 family, member A1 (ALDH6A1), nuclear gene encoding mitochondrial protein, mRNA.	MMSDH; MMSADHA; MGC40271
0.902086	-67.1488	ALDH7A1	Homo sapiens aldehyde dehydrogenase 7 family, member A1 (ALDH7A1), mRNA.	ATQ1; PDE; EPD
0.746831	-153.748	ALDH7A1	Homo sapiens aldehyde dehydrogenase 7 family, member A1 (ALDH7A1), mRNA.	ATQ1; PDE; EPD
0.413856	-10.4805	ALDH8A1	Homo sapiens aldehyde dehydrogenase 8 family, member A1 (ALDH8A1), transcript variant 1, mRNA.	DKFZp779D2315; MGC138650; DJ352A20.2; ALDH12
0.217147	-7.4998	ALDH8A1	Homo sapiens aldehyde dehydrogenase 8 family, member A1 (ALDH8A1), transcript variant 1, mRNA.	DKFZp779D2315; MGC138650; DJ352A20.2; ALDH12
0.750299	-1230.38	ALDH9A1	Homo sapiens aldehyde dehydrogenase 9 family, member A1 (ALDH9A1), mRNA.	TMABADH; ALDH9; ALDH7; ALDH4; E3
1.87747	12.4491	ALDOA	Homo sapiens aldolase A, fructose-bisphosphate (ALDOA), transcript variant 3, mRNA.	MGC17716; ALDA; MGC17767; MGC10942
0.877505	-787.796	ALDOA	Homo sapiens aldolase A, fructose-bisphosphate (ALDOA), transcript variant 3, mRNA.	MGC17716; ALDA; MGC17767; MGC10942
0.803968	-1902.66	ALDOA	Homo sapiens aldolase A, fructose-bisphosphate (ALDOA), transcript variant 2, mRNA.	MGC17716; ALDA; MGC10942; MGC17767
0.590801	-3.02203	ALDOA	Homo sapiens aldolase A, fructose-bisphosphate (ALDOA), transcript variant 1, mRNA.	MGC17716; ALDA; MGC10942; MGC17767
0.564042	-60.2229	ALDOC	Homo sapiens aldolase C, fructose-bisphosphate (ALDOC), mRNA.	ALDC
1.22105	34.2683	ALG1	Homo sapiens asparagine-linked glycosylation 1 homolog (S. cerevisiae, beta-1,4-mannosyltransferase) (ALG1), mRNA.	HMT-1; HMT1; HMAT1
2.21654	51.3178	ALG10B	Homo sapiens asparagine-linked glycosylation 10 homolog B (yeast, alpha-1,2-glucosyltransferase) (ALG10B), mRNA.	ALG10; KCR1
0.922578	-2.57962	ALG10B	Homo sapiens asparagine-linked glycosylation 10 homolog B (yeast, alpha-1,2-glucosyltransferase) (ALG10B), mRNA.	ALG10; KCR1
1.14676	39.656	ALG11	Homo sapiens asparagine-linked glycosylation 11 homolog (S. cerevisiae, alpha-1,2-mannosyltransferase) (ALG11), mRNA.	KIAA0266; GT8
0.580139	-11.4761	ALG12	Homo sapiens asparagine-linked glycosylation 12 homolog (S. cerevisiae, alpha-1,6-mannosyltransferase) (ALG12), mRNA.	ECM39; PP14673; hALG12; MGC3136; MGC111358
2.06925	6.29367	ALG13	Homo sapiens asparagine-linked glycosylation 13 homolog (S. cerevisiae) (ALG13), mRNA.	YGL047W; GLT28D1; MDS031
1.00348	2.667	ALG13	Homo sapiens asparagine-linked glycosylation 13 homolog (S. cerevisiae) (ALG13), mRNA.	YGL047W; GLT28D1; MDS031; CXorf45
0.87894	-21.5562	ALG14	Homo sapiens asparagine-linked glycosylation 14 homolog (S. cerevisiae) (ALG14), mRNA.	MGC19780
0.846445	-17.9908	ALG14	Homo sapiens asparagine-linked glycosylation 14 homolog (S. cerevisiae) (ALG14), mRNA.	MGC19780
1.01865	2.2235	ALG2	Homo sapiens asparagine-linked glycosylation 2 homolog (yeast, alpha-1,3-mannosyltransferase) (ALG2), transcript variant 2, mRNA.	CDGIi; hALPG2; FLJ14511
0.631174	-15.2604	ALG2	Homo sapiens asparagine-linked glycosylation 2 homolog (S. cerevisiae, alpha-1,3-mannosyltransferase) (ALG2), mRNA.	CDGIi; hALPG2; FLJ14511
0.842108	-132.702	ALG3	Homo sapiens asparagine-linked glycosylation 3 homolog (S. cerevisiae, alpha-1,3-mannosyltransferase) (ALG3), mRNA.	D16Ertd36e; CDGS4; NOT56L; Not56
0.0702598	-9.9869	ALG3	Homo sapiens asparagine-linked glycosylation 3 homolog (yeast, alpha-1,3-mannosyltransferase) (ALG3), transcript variant 3, mRNA.	D16Ertd36e; CDGS4; NOT56L; Not56
1.15593	128.901	ALG5	Homo sapiens asparagine-linked glycosylation 5 homolog (S. cerevisiae, dolichyl-phosphate beta-glucosyltransferase) (ALG5), mRNA.	bA421P11.2; RP11-421P11.2
0.89313	-33.2808	ALG6	Homo sapiens asparagine-linked glycosylation 6 homolog (S. cerevisiae, alpha-1,3-glucosyltransferase) (ALG6), mRNA.
1.39986	263.39	ALG8	Homo sapiens asparagine-linked glycosylation 8 homolog (S. cerevisiae, alpha-1,3-glucosyltransferase) (ALG8), transcript variant 2, mRNA.	MGC2840
0.9447	-71.861	ALG8	Homo sapiens asparagine-linked glycosylation 8 homolog (S. cerevisiae, alpha-1,3-glucosyltransferase) (ALG8), transcript variant 1, mRNA.	MGC2840
0.825019	0.894079	ALG8	Homo sapiens asparagine-linked glycosylation 8 homolog (S. cerevisiae, alpha-1,3-glucosyltransferase) (ALG8), transcript variant 2, mRNA.	MGC2840
1.02369	8.4038	ALG9	Homo sapiens asparagine-linked glycosylation 9 homolog (S. cerevisiae, alpha- 1,2-mannosyltransferase) (ALG9), transcript variant 4, mRNA.	DKFZp586M2420; FLJ21845; DIBD1
0.558105	-12.7589	ALK	Homo sapiens anaplastic lymphoma receptor tyrosine kinase (ALK), mRNA.	TFG/ALK; Ki-1; CD246
1.38517	134.668	ALKBH1	Homo sapiens alkB, alkylation repair homolog 1 (E. coli) (ALKBH1), mRNA.	alkB; hABH; ALKBH; ABH
1.04311	3.29686	ALKBH1	Homo sapiens alkB, alkylation repair homolog 1 (E. coli) (ALKBH1), mRNA.	alkB; hABH; ALKBH; ABH
1.02158	9.4388	ALKBH1	Homo sapiens alkB, alkylation repair homolog 1 (E. coli) (ALKBH1), mRNA.	alkB; hABH; ALKBH; ABH
0.55707	-59.7998	ALKBH2	Homo sapiens alkB, alkylation repair homolog 2 (E. coli) (ALKBH2), mRNA.	ABH2; MGC90512; hABH2
0.802521	-155.137	ALKBH3	Homo sapiens alkB, alkylation repair homolog 3 (E. coli) (ALKBH3), mRNA.	MGC118790; DEPC-1; MGC118792; MGC118793; PCA1; ABH3; DEPC1
0.888022	-5.76332	ALKBH4	Homo sapiens alkB, alkylation repair homolog 4 (E. coli) (ALKBH4), mRNA.	FLJ20013
0.862898	-748.587	ALKBH5	Homo sapiens alkB, alkylation repair homolog 5 (E. coli) (ALKBH5), mRNA.	OFOXD1; OFOXD; FLJ20308
0.748938	-56.135	ALKBH6	Homo sapiens alkB, alkylation repair homolog 6 (E. coli) (ALKBH6), transcript variant 1, mRNA.	MGC15677
0.651446	-87.8641	ALKBH7	Homo sapiens alkB, alkylation repair homolog 7 (E. coli) (ALKBH7), mRNA.	MGC10974; UNQ6002; SPATA11
0.588026	-17.2217	ALKBH8	Homo sapiens alkB, alkylation repair homolog 8 (E. coli) (ALKBH8), mRNA.	FLJ38204; MGC10235
1.76448	-0.420715	ALLC	Homo sapiens allantoicase (ALLC), transcript variant 1, mRNA.	ALC
1.41814	-4.14996	ALLC	Homo sapiens allantoicase (ALLC), transcript variant 1, mRNA.	ALC
1.54643	9.37487	ALMS1	Homo sapiens Alstrom syndrome 1 (ALMS1), mRNA.	KIAA0328; ALSS
0.63747	2.42548	ALOX12	Homo sapiens arachidonate 12-lipoxygenase (ALOX12), mRNA.	LOG12; 12-LOX
1.96115	-1.52109	ALOX12B	Homo sapiens arachidonate 12-lipoxygenase, 12R type (ALOX12B), mRNA.	12R-LOX
0.855792	0.71275	ALOX12P2	Homo sapiens arachidonate 12-lipoxygenase pseudogene 2 (ALOX12P2) on chromosome 17.	MGC43625; ALOX12E
0.0346583	1.78737	ALOX15	Homo sapiens arachidonate 15-lipoxygenase (ALOX15), mRNA.	15-LOX2
3.00474	5.3679	ALOX15B	Homo sapiens arachidonate 15-lipoxygenase, type B (ALOX15B), transcript variant b, mRNA.
1.11255	0.472779	ALOX15B	Homo sapiens arachidonate 15-lipoxygenase, type B (ALOX15B), transcript variant d, mRNA.
5.81288	5.97268	ALOX5	Homo sapiens arachidonate 5-lipoxygenase (ALOX5), mRNA.	5LPG; MGC163204; LOG5; 5-LO
0.585577	-279.961	ALOX5	PREDICTED: Homo sapiens arachidonate 5-lipoxygenase (ALOX5), mRNA.
0.380757	-212.502	ALOX5AP	Homo sapiens arachidonate 5-lipoxygenase-activating protein (ALOX5AP), mRNA.	FLAP
4.45895	6.33322	ALOXE3	Homo sapiens arachidonate lipoxygenase 3 (ALOXE3), mRNA.	MGC119695; MGC119694; MGC119696; eLOX3
1.75532	2.96284	ALPI	Homo sapiens alkaline phosphatase, intestinal (ALPI), mRNA.	IAP
1.56207	245.416	ALPK1	Homo sapiens alpha-kinase 1 (ALPK1), mRNA.	LAK; 8430410J10Rik; KIAA1527; FLJ22670
0.463137	-1063.07	ALPK2	Homo sapiens alpha-kinase 2 (ALPK2), mRNA.	FLJ43253; HAK; FLJ34875
2.56536	19.2705	ALPK3	Homo sapiens alpha-kinase 3 (ALPK3), mRNA.	MAK; FLJ21176; KIAA1330; MIDORI
0.46679	-69.2926	ALPL	Homo sapiens alkaline phosphatase, liver/bone/kidney (ALPL), mRNA.	TNSALP; HOPS; FLJ40094; AP-TNAP; TNAP; MGC161443
1.08554	58.6095	ALPP	Homo sapiens alkaline phosphatase, placental (Regan isozyme) (ALPP), mRNA.	PLAP; ALP
0.335463	-10.9608	ALPPL2	Homo sapiens alkaline phosphatase, placental-like 2 (ALPPL2), mRNA.	GCAP; ALPPL; ALPG
0.594493	-195.918	ALS2	Homo sapiens amyotrophic lateral sclerosis 2 (juvenile) (ALS2), mRNA.	MGC87187; IAHSP; KIAA1563; FLJ31851; ALS2CR6; PLSJ; ALSJ
0.525984	1.90001	ALS2CL	Homo sapiens ALS2 C-terminal like (ALS2CL), transcript variant 1, mRNA.	MGC129698; RN49018; DKFZp686P238
0.162539	8.63578	ALS2CR11	Homo sapiens amyotrophic lateral sclerosis 2 (juvenile) chromosome region, candidate 11 (ALS2CR11), mRNA.	FLJ40332; FLJ25351
0.525791	-61.9613	ALS2CR13	Homo sapiens amyotrophic lateral sclerosis 2 (juvenile) chromosome region, candidate 13 (ALS2CR13), mRNA.	FLJ38771; DKFZp686H01244; FAM117B
1.06316	2.99484	ALS2CR14	Homo sapiens amyotrophic lateral sclerosis 2 (juvenile) chromosome region, candidate 14 (ALS2CR14), mRNA.
0.735231	-223.763	ALS2CR2	Homo sapiens amyotrophic lateral sclerosis 2 (juvenile) chromosome region, candidate 2 (ALS2CR2), mRNA.	ILPIPA; ILPIP; PAPK; MGC102916; CALS-21; PRO1038
0.705866	-113.885	ALS2CR4	Homo sapiens amyotrophic lateral sclerosis 2 (juvenile) chromosome region, candidate 4 (ALS2CR4), transcript variant 1, mRNA.	FLJ33282; DKFZp313L091
0.476957	-9.20938	ALS2CR8	Homo sapiens amyotrophic lateral sclerosis 2 (juvenile) chromosome region, candidate 8 (ALS2CR8), mRNA.	DKFZp667N246; FLJ21579; NYD-SP24; CARF
5.07792	20.1686	ALX3	Homo sapiens aristaless-like homeobox 3 (ALX3), mRNA.
2.03577	-1.12853	ALX3	Homo sapiens aristaless-like homeobox 3 (ALX3), mRNA.	MGC138212; MGC141988
0.129905	2.84583	ALX4	Homo sapiens aristaless-like homeobox 4 (ALX4), mRNA.	KIAA1788; PFM2; FPP; PFM1; PFM
0.660616	-4.97687	AMAC1	Homo sapiens acyl-malonyl condensing enzyme 1 (AMAC1), mRNA.	FLJ40154; TMEM21A
1.17302	1.31275	AMAC1L1	PREDICTED: Homo sapiens acyl-malonyl condensing enzyme 1-like 1 (AMAC1L1), mRNA.
0.730391	-4.25981	AMAC1L2	Homo sapiens acyl-malonyl condensing enzyme 1-like 2 (AMAC1L2), mRNA.	AMAC
0.611702	1.91762	AMAC1L2	Homo sapiens acyl-malonyl condensing enzyme 1-like 2 (AMAC1L2), mRNA.	AMAC
1.02609	1.79306	AMACR	Homo sapiens alpha-methylacyl-CoA racemase (AMACR), transcript variant 2, mRNA.	RACE
0.798266	-45.0688	AMACR	Homo sapiens alpha-methylacyl-CoA racemase (AMACR), transcript variant 1, mRNA.	RACE
0.697464	-14.5533	AMACR	Homo sapiens alpha-methylacyl-CoA racemase (AMACR), transcript variant 2, mRNA.	RACE
0.647015	-0.758183	AMBN	Homo sapiens ameloblastin (enamel matrix protein) (AMBN), mRNA.
0.61693	-2.18241	AMBN	PREDICTED: Homo sapiens ameloblastin (enamel matrix protein) (AMBN), mRNA.
1.74449	6.83899	AMBP	Homo sapiens alpha-1-microglobulin/bikunin precursor (AMBP), mRNA.	UTI; HCP; ITI; ITIL
1.49699	4.27991	AMBRA1	Homo sapiens autophagy/beclin-1 regulator 1 (AMBRA1), mRNA.	WDR94; FLJ20294; AMBRA1; MGC33725; KIAA1736
1.72068	1089.92	AMD1	Homo sapiens adenosylmethionine decarboxylase 1 (AMD1), transcript variant 1, mRNA.	ADOMETDC; AMD; DKFZp313L1234; FLJ26964
1.39103	799.838	AMD1	Homo sapiens adenosylmethionine decarboxylase 1 (AMD1), transcript variant 2, mRNA.	ADOMETDC; AMD; DKFZp313L1234; FLJ26964
1.17943	7.30559	AMDHD1	Homo sapiens amidohydrolase domain containing 1 (AMDHD1), mRNA.	HMFT1272; MGC35366
0.825031	-79.4027	AMDHD2	Homo sapiens amidohydrolase domain containing 2 (AMDHD2), mRNA.	CGI-14
1.5986	-0.872638	AMELX	Homo sapiens amelogenin (amelogenesis imperfecta 1, X-linked) (AMELX), transcript variant 1, mRNA.	AMGX; ALGN; AIH1; AMGL; AMG
6.97661	11.6144	AMELY	Homo sapiens amelogenin, Y-linked (AMELY), mRNA.	amelogenin; AMGL; AMGY
0.827727	-145.365	AMFR	Homo sapiens autocrine motility factor receptor (AMFR), mRNA.	GP78; RNF45
0.805156	-43.07	AMFR	Homo sapiens autocrine motility factor receptor (AMFR), mRNA.	GP78; RNF45
7.77059	-6.65901	AMH	Homo sapiens anti-Mullerian hormone (AMH), mRNA.	MIF; MIS
0.541597	3.51524	AMHR2	Homo sapiens anti-Mullerian hormone receptor, type II (AMHR2), mRNA.	AMHR; MISRII
0.838513	-2.74028	AMICA1	Homo sapiens adhesion molecule, interacts with CXADR antigen 1 (AMICA1), mRNA.	MGC118814; AMICA; FLJ37080; CREA7-4; JAML; Gm638; CREA7-1; MGC118815
0.148117	-18.5483	AMIGO1	Homo sapiens adhesion molecule with Ig-like domain 1 (AMIGO1), mRNA.	AMIGO
0.923024	-0.80131	AMIGO2	Homo sapiens adhesion molecule with Ig-like domain 2 (AMIGO2), mRNA.	ALI1; DEGA
2.34562	3.67513	AMIGO3	Homo sapiens adhesion molecule with Ig-like domain 3 (AMIGO3), mRNA.	MGC120552
1.88712	31.6891	AMMECR1	Homo sapiens Alport syndrome, mental retardation, midface hypoplasia and elliptocytosis chromosomal region, gene 1 (AMMECR1), transcript variant 2, mRNA.	AMMERC1
1.63562	43.5716	AMMECR1	Homo sapiens Alport syndrome, mental retardation, midface hypoplasia and elliptocytosis chromosomal region, gene 1 (AMMECR1), transcript variant 1, mRNA.	AMMERC1
0.146265	-4.37706	AMMECR1	Homo sapiens Alport syndrome, mental retardation, midface hypoplasia and elliptocytosis chromosomal region, gene 1 (AMMECR1), transcript variant 1, mRNA.	AMMERC1
1.15226	15.6653	AMMECR1L	Homo sapiens AMME chromosomal region gene 1-like (AMMECR1L), mRNA.	FLJ38552; MGC4268
0.491136	-6.40776	AMN	Homo sapiens amnionless homolog (mouse) (AMN), mRNA.	PRO1028
0.803613	-9.71851	AMOT	Homo sapiens angiomotin (AMOT), transcript variant 2, mRNA.	KIAA1071
0.759794	1.90004	AMPD2	Homo sapiens adenosine monophosphate deaminase 2 (isoform L) (AMPD2), transcript variant 3, mRNA.
0.342592	-0.862882	AMPD2	Homo sapiens adenosine monophosphate deaminase 2 (isoform L) (AMPD2), transcript variant 2, mRNA.
1.28371	80.4484	AMPD3	Homo sapiens adenosine monophosphate deaminase (isoform E) (AMPD3), transcript variant 2, mRNA.
1.26622	1.96036	AMPD3	Homo sapiens adenosine monophosphate deaminase (isoform E) (AMPD3), transcript variant 1, mRNA.
0.857048	-144.173	AMPD3	Homo sapiens adenosine monophosphate deaminase (isoform E) (AMPD3), transcript variant 1, mRNA.
0.803308	-20.436	AMPD3	Homo sapiens adenosine monophosphate deaminase (isoform E) (AMPD3), transcript variant 3, mRNA.
0.647921	-52.7398	AMPH	Homo sapiens amphiphysin (AMPH), transcript variant 1, mRNA.	AMPH1
0.476915	-46.7908	AMT	Homo sapiens aminomethyltransferase (AMT), mRNA.	NKH; GCE; GCST
1.03501	-0.179061	AMTN	Homo sapiens amelotin (AMTN), mRNA.	MGC148133; UNQ689; MGC148132
3.01489	-8.29102	AMY1A	Homo sapiens amylase, alpha 1A (salivary) (AMY1A), transcript variant 2, mRNA.	AMY1; AMY1B
0.964542	-3.8187	AMY1A	Homo sapiens amylase, alpha 1A (salivary) (AMY1A), transcript variant 1, mRNA.	AMY1; AMY1B
0.532977	5.6778	AMY1A	Homo sapiens amylase, alpha 1A (salivary) (AMY1A), transcript variant 1, mRNA.	AMY1; AMY1B
0.926256	-0.690301	AMY1B	Homo sapiens amylase, alpha 1B (salivary) (AMY1B), mRNA.	AMY1
0.591512	1.19506	AMY1B	Homo sapiens amylase, alpha 1B (salivary) (AMY1B), mRNA.	AMY1
1.18713	964.128	AMY1C	Homo sapiens amylase, alpha 1C (salivary) (AMY1C), mRNA.	AMY1
2.40506	4.90123	AMY2A	Homo sapiens amylase, alpha 2A (pancreatic) (AMY2A), mRNA.	PA; AMY2; AMY2B
1.56929	-2.61061	AMY2A	Homo sapiens amylase, alpha 2A (pancreatic) (AMY2A), mRNA.	PA; AMY2; AMY2B
1.2552	8.12956	AMY2A	Homo sapiens amylase, alpha 2A (pancreatic) (AMY2A), mRNA.	PA; AMY2; AMY2B
0.320714	3.34796	AMY2A	Homo sapiens amylase, alpha 2A (pancreatic) (AMY2A), mRNA.	PA; AMY2; AMY2B
10.513	12.9233	AMY2B	Homo sapiens amylase, alpha 2B (pancreatic) (AMY2B), mRNA.	AMY2
1.00288	0.08736	AMY2B	Homo sapiens amylase, alpha 2B (pancreatic) (AMY2B), mRNA.	AMY2
1.59	11.1141	AMZ1	Homo sapiens archaelysin family metallopeptidase 1 (AMZ1), mRNA.	KIAA1950
1.15453	256.441	AMZ2	Homo sapiens archaelysin family metallopeptidase 2 (AMZ2), transcript variant 2, mRNA.
1.11864	1.17382	AMZ2	Homo sapiens archaelysin family metallopeptidase 2 (AMZ2), transcript variant 6, mRNA.
1.14268	52.6476	ANAPC1	Homo sapiens anaphase promoting complex subunit 1 (ANAPC1), mRNA.	TSG24; MCPR; APC1
0.957312	-3.56289	ANAPC1	Homo sapiens anaphase promoting complex subunit 1 (ANAPC1), mRNA.	TSG24; MCPR; APC1
0.875301	-109.286	ANAPC10	Homo sapiens anaphase promoting complex subunit 10 (ANAPC10), mRNA.	DKFZP564L0562; APC10; DOC1
1.22509	-1.19272	ANAPC11	PREDICTED: Homo sapiens APC11 anaphase promoting complex subunit 11 homolog (yeast), transcript variant 8 (ANAPC11), mRNA.
0.842431	-78.8799	ANAPC11	Homo sapiens APC11 anaphase promoting complex subunit 11 homolog (yeast) (ANAPC11), transcript variant 4, mRNA.	HSPC214; MGC882; Apc11p; APC11
0.823446	-145.865	ANAPC11	Homo sapiens APC11 anaphase promoting complex subunit 11 homolog (yeast) (ANAPC11), transcript variant 4, mRNA.	HSPC214; MGC882; Apc11p; APC11
0.460307	2.26279	ANAPC11	Homo sapiens APC11 anaphase promoting complex subunit 11 homolog (yeast) (ANAPC11), transcript variant 1, mRNA.	Apc11p; HSPC214; MGC882; APC11
1.05881	139.641	ANAPC13	Homo sapiens anaphase promoting complex subunit 13 (ANAPC13), mRNA.	SWM1; APC13; DKFZP566D193m; DKFZP566D193
3.96783	14.0196	ANAPC2	Homo sapiens anaphase promoting complex subunit 2 (ANAPC2), mRNA.	RP11-350O14.5; APC2
0.122087	-10.922	ANAPC2	Homo sapiens anaphase promoting complex subunit 2 (ANAPC2), mRNA.	RP11-350O14.5; APC2
0.948826	-35.659	ANAPC4	Homo sapiens anaphase promoting complex subunit 4 (ANAPC4), mRNA.	APC4
1.00331	4.84	ANAPC5	Homo sapiens anaphase promoting complex subunit 5 (ANAPC5), mRNA.	APC5; PDL-108
0.971287	-6.0588	ANAPC7	Homo sapiens anaphase promoting complex subunit 7 (ANAPC7), mRNA.	APC7
1.84493	74.6252	ANG	Homo sapiens angiogenin, ribonuclease, RNase A family, 5 (ANG), transcript variant 2, mRNA.	RNASE5; MGC22466; RNASE4; MGC71966
1.12344	18.8156	ANG	Homo sapiens angiogenin, ribonuclease, RNase A family, 5 (ANG), transcript variant 2, mRNA.	RNASE5; MGC22466; RNASE4; MGC71966
1.09843	34.1381	ANGEL1	Homo sapiens angel homolog 1 (Drosophila) (ANGEL1), mRNA.	KIAA0759
1.02633	15.7003	ANGEL2	Homo sapiens angel homolog 2 (Drosophila) (ANGEL2), mRNA.	FLJ12793; KIAA0759L
0.730112	-10.5819	ANGPT1	Homo sapiens angiopoietin 1 (ANGPT1), mRNA.	ANG1; AGP1; AGPT
0.573696	-22.1784	ANGPT1	Homo sapiens angiopoietin 1 (ANGPT1), mRNA.	ANG1; AGP1; AGPT
0.409918	-112.613	ANGPT2	Homo sapiens angiopoietin 2 (ANGPT2), mRNA.	ANG2; AGPT2
0.978305	0.048528	ANGPT4	Homo sapiens angiopoietin 4 (ANGPT4), mRNA.	ANG4; ANG-3; MGC138183; AGP4; MGC138181
0.0701036	8.63506	ANGPTL1	Homo sapiens angiopoietin-like 1 (ANGPTL1), mRNA.	KIAA0351; ANG3; ANGPT3; ARP1; dJ595C2.2; UNQ162; AngY
1.27538	10.0339	ANGPTL2	Homo sapiens angiopoietin-like 2 (ANGPTL2), mRNA.	ARP2; MGC8889; HARP
0.220125	-5.19516	ANGPTL3	Homo sapiens angiopoietin-like 3 (ANGPTL3), mRNA.	ANGPT5
77.9449	13.1354	ANGPTL4	Homo sapiens angiopoietin-like 4 (ANGPTL4), transcript variant 1, mRNA.	HFARP; ANGPTL2; PGAR; NL2; pp1158; PPARG; ARP4; FIAF
2.58235	247.809	ANGPTL4	Homo sapiens angiopoietin-like 4 (ANGPTL4), transcript variant 1, mRNA.	HFARP; ANGPTL2; PGAR; NL2; pp1158; PPARG; ARP4; FIAF
1.5433	5.43357	ANGPTL6	Homo sapiens angiopoietin-like 6 (ANGPTL6), mRNA.	AGF; ARP5
0.636282	-33.3984	ANK2	Homo sapiens ankyrin 2, neuronal (ANK2), transcript variant 2, mRNA.	DKFZp686P0948; FLJ38277; DKFZp686M09125; LQT4
0.0609407	-4.27476	ANK2	Homo sapiens ankyrin 2, neuronal (ANK2), transcript variant 1, mRNA.	DKFZp686P0948; FLJ38277; DKFZp686M09125; LQT4
1.38913	4.05013	ANK3	Homo sapiens ankyrin 3, node of Ranvier (ankyrin G) (ANK3), transcript variant 2, mRNA.	ANKYRIN-G; FLJ45464
1.14267	-0.765138	ANK3	Homo sapiens ankyrin 3, node of Ranvier (ankyrin G) (ANK3), transcript variant 1, mRNA.	ANKYRIN-G; FLJ45464
2.7832	14.1018	ANKAR	Homo sapiens ankyrin and armadillo repeat containing (ANKAR), mRNA.	FLJ25415
1.01663	1.37882	ANKDD1A	Homo sapiens ankyrin repeat and death domain containing 1A (ANKDD1A), mRNA.	MGC120306; FLJ25870; MGC120307; MGC120305
0.92537	0.75556	ANKFN1	Homo sapiens ankyrin-repeat and fibronectin type III domain containing 1 (ANKFN1), mRNA.	FLJ38335
2.45361	30.4264	ANKFY1	Homo sapiens ankyrin repeat and FYVE domain containing 1 (ANKFY1), transcript variant 1, mRNA.	KIAA1255; DKFZp686M19106; ANKHZN; ZFYVE14
1.37452	48.3673	ANKFY1	Homo sapiens ankyrin repeat and FYVE domain containing 1 (ANKFY1), transcript variant 2, mRNA.	KIAA1255; DKFZp686M19106; ANKHZN; ZFYVE14
1.24781	166.456	ANKFY1	Homo sapiens ankyrin repeat and FYVE domain containing 1 (ANKFY1), transcript variant 1, mRNA.	KIAA1255; DKFZp686M19106; ANKHZN; ZFYVE14
1.01228	2.9914	ANKHD1	Homo sapiens ankyrin repeat and KH domain containing 1 (ANKHD1), transcript variant 1, mRNA.	VBARP; MASK
0.734985	-6.0341	ANKHD1	Homo sapiens ankyrin repeat and KH domain containing 1 (ANKHD1), transcript variant 3, mRNA.	VBARP; MASK
1.52121	24.6537	ANKHD1-EIF4EBP3	Homo sapiens ANKHD1-EIF4EBP3 (ANKHD1-EIF4EBP3), mRNA.	MASK-BP3arf
1.35258	-0.164305	ANKK1	Homo sapiens ankyrin repeat and kinase domain containing 1 (ANKK1), mRNA.	PKK2
1.84263	-4.79077	ANKMY1	Homo sapiens ankyrin repeat and MYND domain containing 1 (ANKMY1), transcript variant 1, mRNA.	DKFZp686L21237; DKFZp686D20155; FLJ20499; ZMYND13
0.699031	-55.6996	ANKMY1	Homo sapiens ankyrin repeat and MYND domain containing 1 (ANKMY1), transcript variant 2, mRNA.	DKFZp686L21237; DKFZp686D20155; FLJ20499; ZMYND13
1.75512	444.946	ANKMY2	Homo sapiens ankyrin repeat and MYND domain containing 2 (ANKMY2), mRNA.	DKFZP564O043; ZMYND20
0.976294	-9.0953	ANKRA2	Homo sapiens ankyrin repeat, family A (RFXANK-like), 2 (ANKRA2), mRNA.	ANKRA
0.916023	-34.0273	ANKRA2	Homo sapiens ankyrin repeat, family A (RFXANK-like), 2 (ANKRA2), mRNA.	ANKRA
1.4317	89.9421	ANKRD1	Homo sapiens ankyrin repeat domain 1 (cardiac muscle) (ANKRD1), mRNA.	C-193; ALRP; bA320F15.2; CVARP; CARP; MCARP
1.35842	130.408	ANKRD10	Homo sapiens ankyrin repeat domain 10 (ANKRD10), mRNA.	DKFZp686B07190; FLJ20093
1.29248	129.201	ANKRD10	Homo sapiens ankyrin repeat domain 10 (ANKRD10), mRNA.	DKFZp686B07190; FLJ20093
0.841331	-90.0161	ANKRD11	Homo sapiens ankyrin repeat domain 11 (ANKRD11), mRNA.	LZ16; T13; ANCO-1
0.648132	1.78506	ANKRD11	Homo sapiens ankyrin repeat domain 11 (ANKRD11), mRNA.	LZ16; T13; ANCO-1
0.744513	-74.4462	ANKRD12	Homo sapiens ankyrin repeat domain 12 (ANKRD12), transcript variant 1, mRNA.	ANCO1; FLJ20053; ANCO-2; KIAA0874; Nbla00144; GAC-1
1.08445	106.629	ANKRD13A	Homo sapiens ankyrin repeat domain 13A (ANKRD13A), mRNA.	ANKRD13; NY-REN-25
0.751318	-89.2157	ANKRD13C	Homo sapiens ankyrin repeat domain 13C (ANKRD13C), mRNA.	DKFZP566D1346; dJ677H15.3; FLJ14998; RP4-677H15.5
2.59701	-7.81679	ANKRD13D	PREDICTED: Homo sapiens ankyrin repeat domain 13 family, member D, transcript variant 5 (ANKRD13D), mRNA.
1.97099	5.43585	ANKRD13D	Homo sapiens ankyrin repeat domain 13 family, member D (ANKRD13D), mRNA. XM_945571	MGC50828
1.70192	2.12483	ANKRD13D	PREDICTED: Homo sapiens ankyrin repeat domain 13 family, member D, transcript variant 3 (ANKRD13D), mRNA.
1.13355	1.59401	ANKRD13D	PREDICTED: Homo sapiens ankyrin repeat domain 13 family, member D, transcript variant 6 (ANKRD13D), mRNA.
0.511534	-46.2441	ANKRD13D	PREDICTED: Homo sapiens ankyrin repeat domain 13 family, member D, transcript variant 7 (ANKRD13D), mRNA.
0.844562	-21.2577	ANKRD16	Homo sapiens ankyrin repeat domain 16 (ANKRD16), transcript variant 1, mRNA.
0.650069	-18.7481	ANKRD16	Homo sapiens ankyrin repeat domain 16 (ANKRD16), transcript variant 2, mRNA.
1.14314	6.7646	ANKRD17	Homo sapiens ankyrin repeat domain 17 (ANKRD17), transcript variant 1, mRNA.	KIAA0697; GTAR; FLJ22206; NY-BR-16
1.10154	21.8749	ANKRD17	Homo sapiens ankyrin repeat domain 17 (ANKRD17), transcript variant 2, mRNA.	KIAA0697; GTAR; FLJ22206; NY-BR-16
0.819523	-81.5237	ANKRD17	Homo sapiens ankyrin repeat domain 17 (ANKRD17), transcript variant 2, mRNA.	KIAA0697; GTAR; FLJ22206; NY-BR-16
0.481049	-2.39601	ANKRD19	Homo sapiens ankyrin repeat domain 19 (ANKRD19), mRNA.	FLJ36178; bA526D8.2
1.62061	-2.98595	ANKRD2	Homo sapiens ankyrin repeat domain 2 (stretch responsive muscle) (ANKRD2), mRNA.	ARPP; MGC104314
2.59359	5.66648	ANKRD20A1	Homo sapiens ankyrin repeat domain 20 family, member A1 (ANKRD20A1), mRNA.	DKFZp434A171; ANKRD20A
2.18598	7.22393	ANKRD20A1	Homo sapiens ankyrin repeat domain 20 family, member A1 (ANKRD20A1), mRNA.	DKFZp434A171; ANKRD20A
0.416825	-16.0883	ANKRD20A1	Homo sapiens ankyrin repeat domain 20 family, member A1 (ANKRD20A1), mRNA.	ANKRD20A; DKFZp434A171
6.44696	2.55412	ANKRD20B	Homo sapiens ankyrin repeat domain 20B (ANKRD20B) on chromosome 2.	DKFZp686H1631
2.18989	-4.8146	ANKRD20B	Homo sapiens ankyrin repeat domain 20B (ANKRD20B) on chromosome 2.	DKFZp686H1631
1.42847	-3.98138	ANKRD20B	Homo sapiens ankyrin repeat domain 20B (ANKRD20B) on chromosome 2.	DKFZp686H1631
0.763734	-0.203186	ANKRD21	Homo sapiens ankyrin repeat domain 21 (ANKRD21), mRNA.	POTE-21; POTE21; POTE
2.28831	71.375	ANKRD22	Homo sapiens ankyrin repeat domain 22 (ANKRD22), mRNA.	MGC22805
2.2866	59.8146	ANKRD22	Homo sapiens ankyrin repeat domain 22 (ANKRD22), mRNA.	MGC22805
0.332298	-2.88151	ANKRD23	Homo sapiens ankyrin repeat domain 23 (ANKRD23), mRNA.	FLJ32449; MARP3; MGC129593; DARP
2.55963	-3.0168	ANKRD24	Homo sapiens ankyrin repeat domain 24 (ANKRD24), mRNA.	KIAA1981
1.62	42.8726	ANKRD24	Homo sapiens ankyrin repeat domain 24 (ANKRD24), mRNA.	KIAA1981
0.864243	-8.21067	ANKRD26	Homo sapiens ankyrin repeat domain 26 (ANKRD26), mRNA.	MGC163325; bA145E8.1
0.424702	-23.634	ANKRD27	Homo sapiens ankyrin repeat domain 27 (VPS9 domain) (ANKRD27), mRNA.	FLJ00040; VARP; PP12899; DKFZP434L0718
0.499825	-9.0364	ANKRD28	Homo sapiens ankyrin repeat domain 28 (ANKRD28), mRNA.	PITK; KIAA0379
0.417429	-43.5539	ANKRD28	Homo sapiens ankyrin repeat domain 28 (ANKRD28), mRNA.	PITK; KIAA0379
1.19309	10.8368	ANKRD29	Homo sapiens ankyrin repeat domain 29 (ANKRD29), mRNA.	FLJ25053
1.03848	12.8011	ANKRD29	Homo sapiens ankyrin repeat domain 29 (ANKRD29), mRNA.	FLJ25053
2.87743	-3.56269	ANKRD30A	PREDICTED: Homo sapiens ankyrin repeat domain 30A (ANKRD30A), mRNA.
1.01824	-0.149345	ANKRD30A	PREDICTED: Homo sapiens ankyrin repeat domain 30A (ANKRD30A), mRNA.
0.397305	5.43836	ANKRD30A	PREDICTED: Homo sapiens ankyrin repeat domain 30A (ANKRD30A), mRNA.
0.913139	-91.709	ANKRD30B	Homo sapiens ankyrin repeat domain 30B (ANKRD30B), mRNA.	NY-BR-1.1
0.377001	2.48786	ANKRD31	PREDICTED: Homo sapiens ankyrin repeat domain 31 (ANKRD31), mRNA.
1.38379	18.9682	ANKRD32	Homo sapiens ankyrin repeat domain 32 (ANKRD32), mRNA.	DKFZp761C121
0.823982	-5.9162	ANKRD32	Homo sapiens ankyrin repeat domain 32 (ANKRD32), mRNA.	DKFZp761C121
0.991365	-72.44	ANKRD33	Homo sapiens ankyrin repeat domain 33 (ANKRD33), mRNA.	DKFZp686O1689; C12orf7
1.80255	9.07118	ANKRD34A	Homo sapiens ankyrin repeat domain 34A (ANKRD34A), mRNA.	ANKRD34; DKFZp761F202
1.35672	-0.640222	ANKRD34B	Homo sapiens ankyrin repeat domain 34B (ANKRD34B), mRNA.	DP58
0.802639	-0.426283	ANKRD34C	PREDICTED: Homo sapiens ankyrin repeat domain 34C, transcript variant 2 (ANKRD34C), mRNA.
0.805372	-11.6588	ANKRD35	Homo sapiens ankyrin repeat domain 35 (ANKRD35), mRNA.	MGC126667; FLJ25124; MGC126669
37.1392	-7.91327	ANKRD36	Homo sapiens ankyrin repeat domain 36 (ANKRD36), mRNA.	UNQ2430
0.428273	-5.37041	ANKRD36	Homo sapiens ankyrin repeat domain 36 (ANKRD36), mRNA.	UNQ2430
0.406381	-9.72352	ANKRD36	Homo sapiens ankyrin repeat domain 36 (ANKRD36), mRNA.	UNQ2430
1.26098	4.86389	ANKRD36B	Homo sapiens ankyrin repeat domain 36B (ANKRD36B), mRNA.	MGC149865; MGC167812; FLJ21281; FLJ90089; MGC149864
0.99001	-0.71388	ANKRD36B	Homo sapiens ankyrin repeat domain 36B (ANKRD36B), mRNA.	MGC149865; MGC167812; FLJ21281; FLJ90089; MGC149864
1.06938	38.2727	ANKRD37	Homo sapiens ankyrin repeat domain 37 (ANKRD37), mRNA.	Lrp2bp; MGC111507
0.209836	-70.0506	ANKRD38	Homo sapiens ankyrin repeat domain 38 (ANKRD38), mRNA.	dJ1078M7.1; FLJ10884; KIAA0172; RP5-1155K23.5
0.815304	-20.4122	ANKRD39	Homo sapiens ankyrin repeat domain 39 (ANKRD39), mRNA.	MGC41816
1.56603	21.2175	ANKRD40	Homo sapiens ankyrin repeat domain 40 (ANKRD40), mRNA.	MGC15396; DKFZp451K241
2.00467	12.7528	ANKRD41	Homo sapiens ankyrin repeat domain 41 (ANKRD41), mRNA.	FLJ39369
1.24945	23.035	ANKRD41	Homo sapiens ankyrin repeat domain 41 (ANKRD41), mRNA.	FLJ39369
0.0203876	2.37671	ANKRD43	Homo sapiens ankyrin repeat domain 43 (ANKRD43), mRNA.
5.53586	22.2171	ANKRD44	Homo sapiens ankyrin repeat domain 44 (ANKRD44), mRNA.	MGC70444; MGC21968
0.107387	1.71912	ANKRD44	Homo sapiens ankyrin repeat domain 44 (ANKRD44), mRNA.	MGC70444; MGC21968
0.54463	0.427634	ANKRD45	Homo sapiens ankyrin repeat domain 45 (ANKRD45), mRNA.	MGC161633; MGC161631; RP3-436N22.4; FLJ45235
1.07285	27.4494	ANKRD46	Homo sapiens ankyrin repeat domain 46 (ANKRD46), mRNA.
0.874482	-2.24065	ANKRD47	Homo sapiens ankyrin repeat domain 47 (ANKRD47), mRNA.	FLJ46061
0.830991	-68.35	ANKRD49	Homo sapiens ankyrin repeat domain 49 (ANKRD49), mRNA.	FGIF; FLJ20189; GBIF; FLJ20441
8.66751	-3.94016	ANKRD5	Homo sapiens ankyrin repeat domain 5 (ANKRD5), transcript variant 1, mRNA.	dJ839B4.6; FLJ21669
0.481878	5.45109	ANKRD5	Homo sapiens ankyrin repeat domain 5 (ANKRD5), transcript variant 2, mRNA.	dJ839B4.6; FLJ21669
0.317519	-66.955	ANKRD50	Homo sapiens ankyrin repeat domain 50 (ANKRD50), mRNA.	KIAA1223
1.03429	4.0597	ANKRD54	Homo sapiens ankyrin repeat domain 54 (ANKRD54), mRNA.
1.23059	0.393034	ANKRD55	Homo sapiens ankyrin repeat domain 55 (ANKRD55), transcript variant 2, mRNA.	FLJ11795; MGC126014; MGC126013
1.64085	-4.93004	ANKRD56	Homo sapiens ankyrin repeat domain 56 (ANKRD56), mRNA.
0.509028	-342.491	ANKRD57	Homo sapiens ankyrin repeat domain 57 (ANKRD57), mRNA.	C2orf26
2.01473	0.933055	ANKRD58	PREDICTED: Homo sapiens ankyrin repeat domain 58 (ANKRD58), mRNA.
0.671522	-10.2223	ANKRD6	Homo sapiens ankyrin repeat domain 6 (ANKRD6), mRNA.
0.651026	-130.301	ANKRD6	Homo sapiens ankyrin repeat domain 6 (ANKRD6), mRNA.
2.57376	3.37181	ANKRD7	Homo sapiens ankyrin repeat domain 7 (ANKRD7), transcript variant 1, mRNA.	TSA806
1.16066	0.705976	ANKRD7	Homo sapiens ankyrin repeat domain 7 (ANKRD7), transcript variant 1, mRNA.	TSA806
0.888351	-3.87605	ANKRD9	Homo sapiens ankyrin repeat domain 9 (ANKRD9), mRNA.	MGC21990
0.822259	-201.478	ANKRD9	Homo sapiens ankyrin repeat domain 9 (ANKRD9), mRNA.	MGC21990
1.47166	158.509	ANKS1A	Homo sapiens ankyrin repeat and sterile alpha motif domain containing 1A (ANKS1A), mRNA.	ANKS1; KIAA0229; MGC42354
0.123638	-23.6901	ANKS1B	Homo sapiens ankyrin repeat and sterile alpha motif domain containing 1B (ANKS1B), transcript variant 2, mRNA.	MGC26087; ANKS2; AIDA; cajalin-2; EB-1; AIDA-1
0.572542	-16.1617	ANKS3	Homo sapiens ankyrin repeat and sterile alpha motif domain containing 3 (ANKS3), mRNA.	FLJ32345; FLJ32767; KIAA1977
1.07671	1.25219	ANKS4B	Homo sapiens ankyrin repeat and sterile alpha motif domain containing 4B (ANKS4B), mRNA.	MGC133381; MGC133380; FLJ38819; HARP
1.9198	8.27507	ANKZF1	Homo sapiens ankyrin repeat and zinc finger domain containing 1 (ANKZF1), transcript variant 1, mRNA.	ZNF744; FLJ13144; FLJ10415
0.628154	-35.9001	ANKZF1	Homo sapiens ankyrin repeat and zinc finger domain containing 1 (ANKZF1), transcript variant 2, mRNA.	ZNF744; FLJ13144; FLJ10415
0.0952686	-9.96117	ANKZF1	Homo sapiens ankyrin repeat and zinc finger domain containing 1 (ANKZF1), transcript variant 1, mRNA.	ZNF744; FLJ13144; FLJ10415
1.06742	0.522623	ANLN	Homo sapiens anillin, actin binding protein (ANLN), mRNA.	DKFZp779A055; Scraps; scra; ANILLIN
5.58803	18.5619	ANP32A	Homo sapiens acidic (leucine-rich) nuclear phosphoprotein 32 family, member A (ANP32A), mRNA.	C15orf1; PP32; PHAPI; MGC150373; PHAP1; I1PP2A; LANP; MAPM; MGC119787
0.589324	-2908.7	ANP32B	Homo sapiens acidic (leucine-rich) nuclear phosphoprotein 32 family, member B (ANP32B), mRNA.	PHAPI2; SSP29; APRIL
2.04703	-3.00888	ANP32C	Homo sapiens acidic (leucine-rich) nuclear phosphoprotein 32 family, member C (ANP32C), mRNA.	PP32R1
1.14286	3.98998	ANP32C	Homo sapiens acidic (leucine-rich) nuclear phosphoprotein 32 family, member C (ANP32C), mRNA.	PP32R1
1.25342	-1.32467	ANP32D	Homo sapiens acidic (leucine-rich) nuclear phosphoprotein 32 family, member D (ANP32D), mRNA.	PP32R2
0.115216	7.79696	ANP32E	Homo sapiens acidic (leucine-rich) nuclear phosphoprotein 32 family, member E (ANP32E), mRNA.	LANP-L; LANPL; MGC5350
1.27974	101.593	ANPEP	Homo sapiens alanyl (membrane) aminopeptidase (aminopeptidase N, aminopeptidase M, microsomal aminopeptidase, CD13, p150) (ANPEP), mRNA.	APN; gp150; CD13; LAP1; PEPN
1.77275	4.47775	ANRIL	Homo sapiens antisense noncoding RNA in the INK4 locus (ANRIL) on chromosome 9.	RP11-145E5.4
0.993643	-0.24167	ANTXR1	Homo sapiens anthrax toxin receptor 1 (ANTXR1), transcript variant 1, mRNA.	ATR; FLJ21776; FLJ11298; TEM8; FLJ10601
0.873316	-44.5358	ANTXR1	Homo sapiens anthrax toxin receptor 1 (ANTXR1), transcript variant 3, mRNA.	ATR; FLJ21776; FLJ11298; TEM8; FLJ10601
0.710623	-89.6167	ANTXR1	Homo sapiens anthrax toxin receptor 1 (ANTXR1), transcript variant 1, mRNA.	ATR; FLJ21776; FLJ11298; TEM8; FLJ10601
0.697635	-15.8889	ANTXR1	Homo sapiens anthrax toxin receptor 1 (ANTXR1), transcript variant 2, mRNA.	ATR; FLJ21776; FLJ11298; TEM8; FLJ10601
2.22072	505.139	ANTXR2	Homo sapiens anthrax toxin receptor 2 (ANTXR2), mRNA.	FLJ31074; MGC111533; CMG-2; MGC45856; JHF; CMG2; ISH
1.11303	0.263038	ANUBL1	Homo sapiens AN1, ubiquitin-like, homolog (Xenopus laevis) (ANUBL1), mRNA.	ZFAND4; FLJ40185
1.02669	290.47	ANXA1	Homo sapiens annexin A1 (ANXA1), mRNA.	LPC1; ANX1
0.424243	-5.05917	ANXA10	Homo sapiens annexin A10 (ANXA10), mRNA.	ANX14
6.1627	23.0108	ANXA11	Homo sapiens annexin A11 (ANXA11), transcript variant c, mRNA.	ANX11; CAP50
0.929699	-26.4236	ANXA11	Homo sapiens annexin A11 (ANXA11), transcript variant a, mRNA.	CAP50; ANX11
0.756377	-277.01	ANXA11	Homo sapiens annexin A11 (ANXA11), transcript variant a, mRNA.	CAP50; ANX11
0.682508	1.43643	ANXA13	Homo sapiens annexin A13 (ANXA13), transcript variant 2, mRNA.	MGC150460; ISA; ANX13
0.094312	5.16648	ANXA13	Homo sapiens annexin A13 (ANXA13), transcript variant 1, mRNA.	MGC150460; ISA; ANX13
0.950915	-406.137	ANXA2	Homo sapiens annexin A2 (ANXA2), transcript variant 2, mRNA.	P36; LPC2D; ANX2L4; ANX2; PAP-IV; CAL1H; LIP2; LPC2
0.93894	-1569.09	ANXA2	Homo sapiens annexin A2 (ANXA2), transcript variant 1, mRNA.	P36; LPC2D; ANX2L4; ANX2; PAP-IV; CAL1H; LIP2; LPC2
0.737852	-345.442	ANXA2	Homo sapiens annexin A2 (ANXA2), transcript variant 2, mRNA.	P36; LPC2D; ANX2L4; ANX2; PAP-IV; CAL1H; LIP2; LPC2
0.9682	-12.1143	ANXA2P1	Homo sapiens annexin A2 pseudogene 1 (ANXA2P1) on chromosome 4.	LPC2A; ANX2L1; ANX2P1
0.951174	-211.033	ANXA2P1	Homo sapiens annexin A2 pseudogene 1 (ANXA2P1) on chromosome 4.	LPC2A; ANX2L1; ANX2P1
1.14991	13.2793	ANXA2P3	Homo sapiens annexin A2 pseudogene 3 (ANXA2P3) on chromosome 10.	ANX2L3; LIP2; LPC2C; ANX2P3
0.98813	0.103671	ANXA3	Homo sapiens annexin A3 (ANXA3), mRNA.	ANX3
1.83753	82.7415	ANXA4	Homo sapiens annexin A4 (ANXA4), mRNA.	DKFZp686H02120; MGC75105; PIG28; ANX4
0.918447	-897.82	ANXA5	Homo sapiens annexin A5 (ANXA5), mRNA.	PP4; ANX5; ENX2
0.722806	-28.0739	ANXA6	Homo sapiens annexin A6 (ANXA6), transcript variant 1, mRNA.	ANX6; CBP68
0.504289	-17.6379	ANXA6	Homo sapiens annexin A6 (ANXA6), transcript variant 2, mRNA.	ANX6; CBP68
0.837114	-422.087	ANXA7	Homo sapiens annexin A7 (ANXA7), transcript variant 2, mRNA.	ANX7; SNX
0.268077	-1.79736	ANXA8	Homo sapiens annexin A8 (ANXA8), mRNA.	ANXA8L2; FLJ32754; ANX8; VAC beta
0.13151	-21.8116	ANXA8L2	Homo sapiens annexin A8-like 2 (ANXA8L2), mRNA.	ANXA8L2; FLJ32754; ANX8; ANXA8; VAC beta; bA145E20.2
9.89982	-7.27516	ANXA9	Homo sapiens annexin A9 (ANXA9), mRNA.	ANX31
1.37221	34.1943	AOAH	Homo sapiens acyloxyacyl hydrolase (neutrophil) (AOAH), mRNA.
0.375928	-4.47503	AOC2	Homo sapiens amine oxidase, copper containing 2 (retina-specific) (AOC2), transcript variant 2, mRNA.	DAO2; RAO
1.52953	-0.720217	AOC3	Homo sapiens amine oxidase, copper containing 3 (vascular adhesion protein 1) (AOC3), mRNA.	SSAO; HPAO; VAP-1; VAP1
0.0372642	-8.52815	AOF1	Homo sapiens amine oxidase (flavin containing) domain 1 (AOF1), mRNA.	dJ298J15.2; FLJ34109; FLJ43328; C6orf193; DKFZp686I0412; bA204B7.3; FLJ33898
0.7319	-173.304	AOF2	Homo sapiens amine oxidase (flavin containing) domain 2 (AOF2), transcript variant 2, mRNA.	KDM1; KIAA0601; LSD1; BHC110; RP1-184J9.1
1.72104	8.61536	AOX2	Homo sapiens aldehyde oxidase 2 (AOX2) on chromosome 2.	AOH2
1.25348	9.28715	AP1B1	Homo sapiens adaptor-related protein complex 1, beta 1 subunit (AP1B1), transcript variant 2, mRNA.	CLAPB2; ADTB1; BAM22; AP105A
0.696055	-253.808	AP1B1	Homo sapiens adaptor-related protein complex 1, beta 1 subunit (AP1B1), transcript variant 2, mRNA.	CLAPB2; ADTB1; BAM22; AP105A
0.840107	-60.3576	AP1G1	Homo sapiens adaptor-related protein complex 1, gamma 1 subunit (AP1G1), transcript variant 2, mRNA.	MGC18255; ADTG; CLAPG1
0.833313	-54.1874	AP1G1	Homo sapiens adaptor-related protein complex 1, gamma 1 subunit (AP1G1), transcript variant 2, mRNA.	MGC18255; ADTG; CLAPG1
1.19803	47.4499	AP1G2	Homo sapiens adaptor-related protein complex 1, gamma 2 subunit (AP1G2), transcript variant 1, mRNA.	G2AD
1.02734	-0.2803	AP1G2	Homo sapiens adaptor-related protein complex 1, gamma 2 subunit (AP1G2), transcript variant 2, mRNA.	G2AD
2.46034	23.7532	AP1GBP1	Homo sapiens AP1 gamma subunit binding protein 1 (AP1GBP1), transcript variant 1, mRNA.	MGC104959; SYNG
1.24714	12.2247	AP1GBP1	Homo sapiens AP1 gamma subunit binding protein 1 (AP1GBP1), transcript variant 1, mRNA.	MGC104959; SYNG
0.858647	-196.339	AP1M1	Homo sapiens adaptor-related protein complex 1, mu 1 subunit (AP1M1), mRNA.	MU-1A; CLAPM2; CLTNM; AP47
3.02246	8.79437	AP1M2	Homo sapiens adaptor-related protein complex 1, mu 2 subunit (AP1M2), mRNA.	HSMU1B; MU1B; MU-1B
0.843081	-152.114	AP1S1	Homo sapiens adaptor-related protein complex 1, sigma 1 subunit (AP1S1), transcript variant 1, mRNA.	SIGMA1A; CLAPS1; AP19
0.813654	-91.2715	AP1S1	Homo sapiens adaptor-related protein complex 1, sigma 1 subunit (AP1S1), transcript variant 2, mRNA.	SIGMA1A; CLAPS1; AP19
0.712503	-187.908	AP1S1	Homo sapiens adaptor-related protein complex 1, sigma 1 subunit (AP1S1), transcript variant 2, mRNA.	SIGMA1A; CLAPS1; AP19
0.875556	-464.986	AP1S2	Homo sapiens adaptor-related protein complex 1, sigma 2 subunit (AP1S2), mRNA.	MGC:1902; SIGMA1B; MRX59; DC22
0.688944	-1204.97	AP1S2	Homo sapiens adaptor-related protein complex 1, sigma 2 subunit (AP1S2), mRNA.	MGC:1902; SIGMA1B; MRX59; DC22
0.339908	9.78618	AP1S3	Homo sapiens adaptor-related protein complex 1, sigma 3 subunit (AP1S3), mRNA.
1.81202	2.00069	AP2A1	Homo sapiens adaptor-related protein complex 2, alpha 1 subunit (AP2A1), transcript variant 1, mRNA.	CLAPA1; AP2-ALPHA; ADTAA
1.27657	12.7068	AP2A1	Homo sapiens adaptor-related protein complex 2, alpha 1 subunit (AP2A1), transcript variant 2, mRNA.	CLAPA1; AP2-ALPHA; ADTAA
0.752525	-6.5988	AP2A1	Homo sapiens adaptor-related protein complex 2, alpha 1 subunit (AP2A1), transcript variant 2, mRNA.	CLAPA1; AP2-ALPHA; ADTAA
1.15871	4.19385	AP2A2	Homo sapiens adaptor-related protein complex 2, alpha 2 subunit (AP2A2), mRNA.	CLAPA2; HYPJ; HIP9; ADTAB
0.728929	-17.5558	AP2B1	Homo sapiens adaptor-related protein complex 2, beta 1 subunit (AP2B1), transcript variant 2, mRNA.	DKFZp781K0743; AP105B; CLAPB1; ADTB2; AP2-BETA
0.39844	-37.9068	AP2B1	Homo sapiens adaptor-related protein complex 2, beta 1 subunit (AP2B1), transcript variant 2, mRNA.	DKFZp781K0743; AP105B; CLAPB1; ADTB2; AP2-BETA
1.21075	316.905	AP2M1	Homo sapiens adaptor-related protein complex 2, mu 1 subunit (AP2M1), transcript variant 1, mRNA.	AP50; mu2; CLAPM1
1.11059	173.338	AP2M1	Homo sapiens adaptor-related protein complex 2, mu 1 subunit (AP2M1), transcript variant 1, mRNA.	AP50; mu2; CLAPM1
1.15138	545.118	AP2S1	Homo sapiens adaptor-related protein complex 2, sigma 1 subunit (AP2S1), transcript variant AP17, mRNA.	AP17; CLAPS2; AP17-DELTA
0.713853	-4530.53	AP2S1	Homo sapiens adaptor-related protein complex 2, sigma 1 subunit (AP2S1), transcript variant AP17, mRNA.	AP17; CLAPS2; AP17-DELTA
0.910899	-238.025	AP3B1	Homo sapiens adaptor-related protein complex 3, beta 1 subunit (AP3B1), mRNA.	ADTB3; ADTB3A; HPS; PE; HPS2
0.280807	-5.43531	AP3B2	Homo sapiens adaptor-related protein complex 3, beta 2 subunit (AP3B2), mRNA.	DKFZp686D17136; NAPTB
1.11451	69.8417	AP3D1	Homo sapiens adaptor-related protein complex 3, delta 1 subunit (AP3D1), transcript variant 1, mRNA.	hBLVR; ADTD
0.945732	-36.7857	AP3D1	Homo sapiens adaptor-related protein complex 3, delta 1 subunit (AP3D1), transcript variant 2, mRNA.	hBLVR; ADTD
0.0117263	1.48931	AP3D1	Homo sapiens adaptor-related protein complex 3, delta 1 subunit (AP3D1), transcript variant 1, mRNA.	hBLVR; ADTD
0.916508	-64.7051	AP3M1	Homo sapiens adaptor-related protein complex 3, mu 1 subunit (AP3M1), transcript variant 2, mRNA.	MGC22164
0.868202	-157.19	AP3M1	Homo sapiens adaptor-related protein complex 3, mu 1 subunit (AP3M1), transcript variant 1, mRNA.	MGC22164
0.47114	-3.66269	AP3M1	Homo sapiens adaptor-related protein complex 3, mu 1 subunit (AP3M1), transcript variant 1, mRNA.	MGC22164
0.561269	-225.229	AP3M2	Homo sapiens adaptor-related protein complex 3, mu 2 subunit (AP3M2), mRNA.	AP47B; CLA20; P47B
1.03564	34.3032	AP3S1	Homo sapiens adaptor-related protein complex 3, sigma 1 subunit (AP3S1), transcript variant 2, mRNA.	CLAPS3; Sigma3A
0.74639	-54.6856	AP3S2	Homo sapiens adaptor-related protein complex 3, sigma 2 subunit (AP3S2), mRNA.	sigma3b; AP3S3; FLJ35955
0.586818	-307.768	AP4B1	Homo sapiens adaptor-related protein complex 4, beta 1 subunit (AP4B1), mRNA.	BETA-4
0.912875	-38.2159	AP4E1	Homo sapiens adaptor-related protein complex 4, epsilon 1 subunit (AP4E1), mRNA.	DKFZp686L12167
0.526621	-17.6119	AP4M1	Homo sapiens adaptor-related protein complex 4, mu 1 subunit (AP4M1), mRNA.	MU-4; MU-ARP2
1.62206	28.6619	AP4S1	Homo sapiens adaptor-related protein complex 4, sigma 1 subunit (AP4S1), mRNA.	CLA20; CLAPS4; FLJ32366; AP47B
0.826517	-61.2209	APAF1	Homo sapiens apoptotic peptidase activating factor 1 (APAF1), transcript variant 1, mRNA.	CED4; DKFZp781B1145
7.80967	22.4991	APBA1	Homo sapiens amyloid beta (A4) precursor protein-binding, family A, member 1 (X11) (APBA1), mRNA.	D9S411E; X11A; X11; X11ALPHA; MINT1
0.0901404	4.4427	APBA2BP	Homo sapiens amyloid beta (A4) precursor protein-binding, family A, member 2 binding protein (APBA2BP), transcript variant 2, mRNA.	SYTIP2; dJ63M2.4; XB51; NIP1; EFCBP3; NECAB3; dJ63M2.5
0.65423	-208.173	APBA3	Homo sapiens amyloid beta (A4) precursor protein-binding, family A, member 3 (X11-like 2) (APBA3), mRNA.	MGC:15815; X11L2; mint3
1.81167	3.78587	APBB1	Homo sapiens amyloid beta (A4) precursor protein-binding, family B, member 1 (Fe65) (APBB1), transcript variant 1, mRNA.	RIR; FE65; MGC:9072
1.05104	34.1027	APBB1IP	Homo sapiens amyloid beta (A4) precursor protein-binding, family B, member 1 interacting protein (APBB1IP), mRNA.	PREL1; INAG1; RIAM; RARP1
1.48171	11.7111	APBB2	Homo sapiens amyloid beta (A4) precursor protein-binding, family B, member 2 (Fe65-like) (APBB2), mRNA.	FE65L; FE65L1; MGC35575
0.830288	-160.575	APBB3	Homo sapiens amyloid beta (A4) precursor protein-binding, family B, member 3 (APBB3), transcript variant 3, mRNA.	MGC87674; SRA; MGC150555; FE65L2
0.819127	-99.3831	APBB3	Homo sapiens amyloid beta (A4) precursor protein-binding, family B, member 3 (APBB3), transcript variant 2, mRNA.	MGC87674; SRA; MGC150555; FE65L2
1.18197	-0.869166	APC	Homo sapiens adenomatous polyposis coli (APC), mRNA.	DP2.5; FAP; GS; DP3; DP2; FPC
1.17563	1.61735	APC2	Homo sapiens adenomatosis polyposis coli 2 (APC2), mRNA.	APCL
2.31491	13.2361	APCDD1	Homo sapiens adenomatosis polyposis coli down-regulated 1 (APCDD1), mRNA.	DRAPC1; B7323; FP7019
0.639015	-10.8722	APCDD1L	Homo sapiens adenomatosis polyposis coli down-regulated 1-like (APCDD1L), mRNA.	RP4-685L9.2; FLJ90166; MGC126807; MGC126809
1.38666	6.8369	APCS	Homo sapiens amyloid P component, serum (APCS), mRNA.	SAP; MGC88159; PTX2
0.861254	-99.8087	APEH	Homo sapiens N-acylaminoacyl-peptide hydrolase (APEH), mRNA.	D3S48E; APH; ACPH; OPH; MGC2178; DNF15S2; D3F15S2
0.867987	-418.864	APEX1	Homo sapiens APEX nuclease (multifunctional DNA repair enzyme) 1 (APEX1), transcript variant 3, mRNA.	APEX; REF1; APE1; APE-1; HAP1; APE; APX; REF-1; APEN
0.866823	-253.91	APEX1	Homo sapiens APEX nuclease (multifunctional DNA repair enzyme) 1 (APEX1), transcript variant 1, mRNA.	APEX; REF1; APE1; APE-1; HAP1; APE; APX; REF-1; APEN
1.00856	5.6265	APEX2	Homo sapiens APEX nuclease (apurinic/apyrimidinic endonuclease) 2 (APEX2), nuclear gene encoding mitochondrial protein, mRNA.	XTH2; APEXL2; APE2
2.21594	196.787	APH1A	Homo sapiens anterior pharynx defective 1 homolog A (C. elegans) (APH1A), transcript variant 1, mRNA.	APH-1A; CGI-78; 6530402N02Rik
1.1552	298.757	APH1A	Homo sapiens anterior pharynx defective 1 homolog A (C. elegans) (APH1A), transcript variant 1, mRNA.	APH-1A; CGI-78; 6530402N02Rik
0.983949	-18.402	APH1B	Homo sapiens anterior pharynx defective 1 homolog B (C. elegans) (APH1B), mRNA.	PRO1328; TAAV688; APH-1B; DKFZp564D0372; PSFL
0.816894	-234.336	API5	Homo sapiens apoptosis inhibitor 5 (API5), mRNA.	AAC-11; AAC11; API5L1
1.22855	260.434	APIP	Homo sapiens APAF1 interacting protein (APIP), mRNA.	dJ179L10.2; APIP2; MMRP19; CGI-29
1.09039	24.8761	APIP	Homo sapiens APAF1 interacting protein (APIP), mRNA.	dJ179L10.2; APIP2; MMRP19; CGI-29
0.91624	-36.1019	APITD1	Homo sapiens apoptosis-inducing, TAF9-like domain 1 (APITD1), transcript variant B, mRNA.	MGC32686; CENP-S; CENPS
0.858169	-10.3625	APITD1	Homo sapiens apoptosis-inducing, TAF9-like domain 1 (APITD1), transcript variant B, mRNA.	MGC32686; CENP-S; CENPS
4.95108	6.34499	APLN	Homo sapiens apelin (APLN), mRNA.	XNPEP2; apelin
9.74194	8.16944	APLP1	Homo sapiens amyloid beta (A4) precursor-like protein 1 (APLP1), transcript variant 2, mRNA.	APLP
0.937059	-4.68952	APLP1	Homo sapiens amyloid beta (A4) precursor-like protein 1 (APLP1), transcript variant 1, mRNA.	APLP
0.907394	-129.242	APLP2	Homo sapiens amyloid beta (A4) precursor-like protein 2 (APLP2), mRNA.	CDEBP; APPH; APPL2
0.61035	-5.17598	APLP2	Homo sapiens amyloid beta (A4) precursor-like protein 2 (APLP2), mRNA.	CDEBP; APPH; APPL2
0.532772	-49.952	APM-1	PREDICTED: Homo sapiens BTB/POZ-zinc finger protein-like (APM-1), mRNA.
0.916322	-81.501	APOA1BP	Homo sapiens apolipoprotein A-I binding protein (APOA1BP), mRNA.	MGC119145; MGC119143; AIBP
0.479816	3.90147	APOA4	Homo sapiens apolipoprotein A-IV (APOA4), mRNA.	MGC142154; MGC142156
0.748575	1.64705	APOA5	Homo sapiens apolipoprotein A-V (APOA5), mRNA.	APOA-V; MGC126838; MGC126836; APOAV; RAP3
0.943508	-0.450223	APOB	Homo sapiens apolipoprotein B (including Ag(x) antigen) (APOB), mRNA.	FLDB
0.627892	-82.7818	APOB48R	Homo sapiens apolipoprotein B48 receptor (APOB48R), mRNA.
1.6266	-2.40833	APOBEC2	Homo sapiens apolipoprotein B mRNA editing enzyme, catalytic polypeptide-like 2 (APOBEC2), mRNA.	ARCD1; ARP1
13.6106	361.378	APOBEC3A	Homo sapiens apolipoprotein B mRNA editing enzyme, catalytic polypeptide-like 3A (APOBEC3A), mRNA.	PHRBN; bK150C2.1; ARP3
3.13773	51.6782	APOBEC3B	Homo sapiens apolipoprotein B mRNA editing enzyme, catalytic polypeptide-like 3B (APOBEC3B), mRNA.	FLJ21201; APOBEC1L; ARCD3; DJ742C19.2; PHRBNL; ARP4; bK150C2.2
2.42677	83.1811	APOBEC3C	Homo sapiens apolipoprotein B mRNA editing enzyme, catalytic polypeptide-like 3C (APOBEC3C), mRNA.	APOBEC1L; PBI; ARDC2; ARP5; MGC19485; ARDC4; bK150C2.3
0.354312	3.1761	APOBEC3D	Homo sapiens apolipoprotein B mRNA editing enzyme, catalytic polypeptide-like 3D (putative) (APOBEC3D), mRNA.	ARP6
4.22204	737.454	APOBEC3F	Homo sapiens apolipoprotein B mRNA editing enzyme, catalytic polypeptide-like 3F (APOBEC3F), transcript variant 1, mRNA.	KA6; BK150C2.4.MRNA; ARP8; MGC74891
2.68009	1252.14	APOBEC3F	Homo sapiens apolipoprotein B mRNA editing enzyme, catalytic polypeptide-like 3F (APOBEC3F), transcript variant 2, mRNA.	KA6; BK150C2.4.MRNA; ARP8; MGC74891
2.64553	966.978	APOBEC3F	Homo sapiens apolipoprotein B mRNA editing enzyme, catalytic polypeptide-like 3F (APOBEC3F), transcript variant 2, mRNA.	KA6; BK150C2.4.MRNA; ARP8; MGC74891
1.88858	151.431	APOBEC3F	Homo sapiens apolipoprotein B mRNA editing enzyme, catalytic polypeptide-like 3F (APOBEC3F), transcript variant 1, mRNA.	KA6; BK150C2.4.MRNA; ARP8; MGC74891
3.08173	1311.94	APOBEC3G	Homo sapiens apolipoprotein B mRNA editing enzyme, catalytic polypeptide-like 3G (APOBEC3G), mRNA.	CEM15; FLJ12740; bK150C2.7; ARP9; dJ494G10.1; MDS019
2.86188	1999.5	APOBEC3G	Homo sapiens apolipoprotein B mRNA editing enzyme, catalytic polypeptide-like 3G (APOBEC3G), mRNA.	CEM15; FLJ12740; bK150C2.7; ARP9; dJ494G10.1; MDS019
3.4352	182.458	APOBEC3H	Homo sapiens apolipoprotein B mRNA editing enzyme, catalytic polypeptide-like 3H (APOBEC3H), mRNA.	dJ742C19.2; ARP10
7.94073	-13.9661	APOBEC4	Homo sapiens apolipoprotein B mRNA editing enzyme, catalytic polypeptide-like 4 (putative) (APOBEC4), mRNA.	C1orf169; MGC26594
1.15773	1057.19	APOC1	Homo sapiens apolipoprotein C-I (APOC1), mRNA.
0.99332	-8.857	APOC2	Homo sapiens apolipoprotein C-II (APOC2), mRNA.	MGC75082
0.199641	2.82252	APOC3	Homo sapiens apolipoprotein C-III (APOC3), mRNA.	APOCIII; MGC150353
0.73035	-2.91418	APOC4	Homo sapiens apolipoprotein C-IV (APOC4), mRNA.
0.993985	-132.66	APOE	Homo sapiens apolipoprotein E (APOE), mRNA.	MGC1571; apoprotein; AD2; LPG
1.09493	-0.320485	APOF	Homo sapiens apolipoprotein F (APOF), mRNA.	DKFZp781G18150; Apo-F; MGC22520
0.604304	2.77537	APOH	Homo sapiens apolipoprotein H (beta-2-glycoprotein I) (APOH), mRNA.	BG; B2G1
3.18948	81.3953	APOL1	Homo sapiens apolipoprotein L, 1 (APOL1), transcript variant 2, mRNA.	APOL-I; APOL; APO-L
2.61159	32.1831	APOL1	Homo sapiens apolipoprotein L, 1 (APOL1), transcript variant 2, mRNA.	APOL; APOL-I; APO-L
1.93856	28.8027	APOL2	Homo sapiens apolipoprotein L, 2 (APOL2), transcript variant alpha, mRNA.	APOL-II
1.80117	146.358	APOL2	Homo sapiens apolipoprotein L, 2 (APOL2), transcript variant beta, mRNA.	APOL-II
1.25412	37.0324	APOL2	Homo sapiens apolipoprotein L, 2 (APOL2), transcript variant beta, mRNA.	APOL-II
0.295566	-9.17974	APOL2	Homo sapiens apolipoprotein L, 2 (APOL2), transcript variant beta, mRNA.	APOL-II
3.05135	-2.8566	APOL3	Homo sapiens apolipoprotein L, 3 (APOL3), transcript variant alpha/a, mRNA.	CG12-1; APOLIII
2.15549	475.446	APOL3	Homo sapiens apolipoprotein L, 3 (APOL3), transcript variant beta/a, mRNA.	CG12-1; APOLIII
1.25203	3.84994	APOL4	Homo sapiens apolipoprotein L, 4 (APOL4), transcript variant a, mRNA.	APOL-IV; APOLIV
1.87939	152.612	APOL6	Homo sapiens apolipoprotein L, 6 (APOL6), mRNA.	FLJ38562; DKFZp667M075; APOL-VI; MGC57495; FLJ90164
0.920437	-3.06607	APOM	Homo sapiens apolipoprotein M (APOM), mRNA.	G3a; HSPC336; NG20; MGC22400
1.6519	638.076	APOO	Homo sapiens apolipoprotein O (APOO), mRNA.	MGC4825; My025; FAM121B
1.40326	71.6018	APOOL	Homo sapiens apolipoprotein O-like (APOOL), mRNA.	MGC129748; UNQ8193; FAM121A; CXorf33
1.04477	115.296	APP	Homo sapiens amyloid beta (A4) precursor protein (peptidase nexin-II, Alzheimer disease) (APP), transcript variant 3, mRNA.	AD1; ABETA; CTFgamma; APPI; ABPP; CVAP; PN2; AAA
1.00873	2.0522	APP	Homo sapiens amyloid beta (A4) precursor protein (peptidase nexin-II, Alzheimer disease) (APP), transcript variant 1, mRNA.	AD1; ABETA; CTFgamma; APPI; ABPP; CVAP; PN2; AAA
0.900784	-213.059	APP	Homo sapiens amyloid beta (A4) precursor protein (peptidase nexin-II, Alzheimer disease) (APP), transcript variant 3, mRNA.	AD1; ABETA; CTFgamma; APPI; ABPP; CVAP; PN2; AAA
1.24125	7.61449	APPBP2	Homo sapiens amyloid beta precursor protein (cytoplasmic tail) binding protein 2 (APPBP2), mRNA.	PAT1; KIAA0228; HS.84084
0.750928	-93.3585	APPBP2	Homo sapiens amyloid beta precursor protein (cytoplasmic tail) binding protein 2 (APPBP2), mRNA.	PAT1; KIAA0228; HS.84084
1.62899	61.398	APPL1	Homo sapiens adaptor protein, phosphotyrosine interaction, PH domain and leucine zipper containing 1 (APPL1), mRNA.	APPL; DIP13alpha
0.327282	-129.371	APPL2	Homo sapiens adaptor protein, phosphotyrosine interaction, PH domain and leucine zipper containing 2 (APPL2), mRNA.	DIP13B; FLJ10659; APPL2
0.827106	-121.806	APRT	Homo sapiens adenine phosphoribosyltransferase (APRT), transcript variant 1, mRNA.	MGC125857; AMP; MGC125856; DKFZp686D13177; MGC129961
0.667988	-192.978	APRT	Homo sapiens adenine phosphoribosyltransferase (APRT), transcript variant 1, mRNA.	MGC125857; AMP; MGC125856; DKFZp686D13177; MGC129961
1.19954	146.019	APTX	Homo sapiens aprataxin (APTX), transcript variant 2, mRNA.	AOA; FLJ20157; AXA1; EAOH; MGC1072; EOAHA; AOA1; FHA-HIT
1.16402	48.8381	APTX	Homo sapiens aprataxin (APTX), transcript variant 5, mRNA.	AOA; FLJ20157; AXA1; EAOH; MGC1072; EOAHA; AOA1; FHA-HIT
0.0717815	1.58033	APTX	Homo sapiens aprataxin (APTX), transcript variant 4, mRNA.	MGC1072; AOA; EOAHA; FLJ20157; AOA1; AXA1; EAOH; FHA-HIT
0.620971	-2.78144	AQP1	Homo sapiens aquaporin 1 (Colton blood group) (AQP1), mRNA.	MGC26324; AQP-CHIP; CO; CHIP28
0.765342	-18.7953	AQP11	Homo sapiens aquaporin 11 (AQP11), mRNA.	AQPX1
0.0547727	-7.18456	AQP12A	Homo sapiens aquaporin 12A (AQP12A), mRNA.	AQPX2; AQP12
0.320788	-3.87593	AQP2	Homo sapiens aquaporin 2 (collecting duct) (AQP2), mRNA.	AQP-CD; MGC34501; WCH-CD
2.02873	4.13484	AQP3	Homo sapiens aquaporin 3 (Gill blood group) (AQP3), mRNA.	GIL
0.540142	-37.4137	AQP4	Homo sapiens aquaporin 4 (AQP4), transcript variant a, mRNA.	MIWC; HMIWC2; MGC22454
1.83427	-2.50296	AQP5	Homo sapiens aquaporin 5 (AQP5), mRNA.
1.50077	13.3095	AQP6	Homo sapiens aquaporin 6, kidney specific (AQP6), mRNA.	KID; AQP2L
1.33299	4.07423	AQP6	Homo sapiens aquaporin 6, kidney specific (AQP6), transcript variant 2, mRNA.	AQP2L
3.74288	2.39649	AQP7	Homo sapiens aquaporin 7 (AQP7), mRNA.	MGC149555; AQP7L; MGC149556; AQPap; AQP9
6.22133	-1.43433	AQP7P2	PREDICTED: Homo sapiens aquaporin 7 pseudogene 2, transcript variant 1 (AQP7P2), misc RNA.
2.51063	-1.72351	AQP7P2	PREDICTED: Homo sapiens aquaporin 7 pseudogene 2, transcript variant 4 (AQP7P2), misc RNA.
0.00566339	-4.30866	AQP7P2	Homo sapiens aquaporin 7 pseudogene 2 (AQP7P2) on chromosome 9.
1.10225	0.252852	AQP8	Homo sapiens aquaporin 8 (AQP8), mRNA.
0.860864	-1638.97	AQP9	Homo sapiens aquaporin 9 (AQP9), mRNA.	HsT17287; SSC1
1.02647	10.6429	AQR	Homo sapiens aquarius homolog (mouse) (AQR), mRNA.	DKFZp686B23123; KIAA0560
0.551618	-4.41345	AQR	Homo sapiens aquarius homolog (mouse) (AQR), mRNA.	DKFZp686B23123; KIAA0560
0.224243	10.7309	AR	Homo sapiens androgen receptor (dihydrotestosterone receptor; testicular feminization; spinal and bulbar muscular atrophy; Kennedy disease) (AR), transcript variant 2, mRNA.	DHTR; SMAX1; TFM; HUMARA; AIS; NR3C4; KD; SBMA
0.958189	-42.0841	ARAF	Homo sapiens v-raf murine sarcoma 3611 viral oncogene homolog (ARAF), mRNA.	ARAF1; PKS2; A-RAF; RAFA1
1.76945	5.05258	ARC	Homo sapiens activity-regulated cytoskeleton-associated protein (ARC), mRNA.	KIAA0278
0.91982	-204.853	ARCN1	Homo sapiens archain 1 (ARCN1), mRNA.	COPD
1.29204	119.413	ARD1A	Homo sapiens ARD1 homolog A, N-acetyltransferase (S. cerevisiae) (ARD1A), mRNA.	MGC71248; DXS707; ARD1; TE2
571.786	-8.92233	AREG	Homo sapiens amphiregulin (schwannoma-derived growth factor) (AREG), mRNA.	MGC13647; CRDGF; AR; SDGF
4.7162	3.9185	ARF1	Homo sapiens ADP-ribosylation factor 1 (ARF1), transcript variant 3, mRNA.
0.835064	-62.6981	ARF1	Homo sapiens ADP-ribosylation factor 1 (ARF1), transcript variant 2, mRNA.
0.833946	-617.658	ARF1	Homo sapiens ADP-ribosylation factor 1 (ARF1), transcript variant 1, mRNA.
0.952716	-46.1549	ARF3	Homo sapiens ADP-ribosylation factor 3 (ARF3), mRNA.
0.799093	-707.099	ARF4	Homo sapiens ADP-ribosylation factor 4 (ARF4), mRNA.	ARF2
0.734504	-302.353	ARF4	Homo sapiens ADP-ribosylation factor 4 (ARF4), mRNA.	ARF2
0.857682	-62.3681	ARF5	Homo sapiens ADP-ribosylation factor 5 (ARF5), mRNA.
0.786007	-57.7127	ARFGAP1	Homo sapiens ADP-ribosylation factor GTPase activating protein 1 (ARFGAP1), transcript variant 1, mRNA.	ARF1GAP; HRIHFB2281; MGC39924
0.420656	-15.244	ARFGAP1	Homo sapiens ADP-ribosylation factor GTPase activating protein 1 (ARFGAP1), transcript variant 2, mRNA.	ARF1GAP; HRIHFB2281; MGC39924
0.749203	-78.6717	ARFGAP2	Homo sapiens ADP-ribosylation factor GTPase activating protein 2 (ARFGAP2), mRNA.	Zfp289; FLJ26000; FLJ14576; ZNF289; IRZ; Nbla10535
1.56915	2.06832	ARFGAP3	Homo sapiens ADP-ribosylation factor GTPase activating protein 3 (ARFGAP3), mRNA.	ARFGAP1
0.902728	-136.395	ARFGAP3	Homo sapiens ADP-ribosylation factor GTPase activating protein 3 (ARFGAP3), mRNA.	ARFGAP1
1.39536	10.7176	ARFGEF1	Homo sapiens ADP-ribosylation factor guanine nucleotide-exchange factor 1(brefeldin A-inhibited) (ARFGEF1), mRNA.	DKFZP434L057; BIG1; ARFGEP1; P200; D730028O18Rik
0.770702	-136.324	ARFGEF1	Homo sapiens ADP-ribosylation factor guanine nucleotide-exchange factor 1(brefeldin A-inhibited) (ARFGEF1), mRNA.	DKFZP434L057; BIG1; ARFGEP1; P200; D730028O18Rik
1.2319	47.8951	ARFGEF2	Homo sapiens ADP-ribosylation factor guanine nucleotide-exchange factor 2 (brefeldin A-inhibited) (ARFGEF2), mRNA.	FLJ23723; dJ1164I10.1; BIG2
0.979945	-0.37147	ARFIP1	Homo sapiens ADP-ribosylation factor interacting protein 1 (arfaptin 1) (ARFIP1), transcript variant 2, mRNA.	MGC117369; HSU52521
0.926242	-44.5894	ARFIP1	Homo sapiens ADP-ribosylation factor interacting protein 1 (arfaptin 1) (ARFIP1), transcript variant 2, mRNA.	MGC117369; HSU52521
0.87895	-19.3412	ARFIP1	Homo sapiens ADP-ribosylation factor interacting protein 1 (arfaptin 1) (ARFIP1), transcript variant 1, mRNA.	MGC117369; HSU52521
0.906234	-0.604869	ARFIP2	Homo sapiens ADP-ribosylation factor interacting protein 2 (arfaptin 2) (ARFIP2), mRNA.	POR1
2.10927	41.0946	ARFRP1	Homo sapiens ADP-ribosylation factor related protein 1 (ARFRP1), mRNA.	ARL18; Arp1; ARP
0.479654	4.87016	ARG1	Homo sapiens arginase, liver (ARG1), mRNA.
0.494974	-163.542	ARG2	Homo sapiens arginase, type II (ARG2), nuclear gene encoding mitochondrial protein, mRNA.
0.456384	-3.95848	ARG99	Homo sapiens ARG99 protein (ARG99), transcript variant 1, mRNA.	OLF
0.362316	-1.75246	ARGFX	Homo sapiens arginine-fifty homeobox (ARGFX), mRNA.
0.627856	-1.58064	ARGFXP2	Homo sapiens arginine-fifty homeobox pseudogene 2 (ARGFXP2) on chromosome 17.
0.908713	-178.598	ARGLU1	Homo sapiens arginine and glutamate rich 1 (ARGLU1), mRNA.	FLJ10154; RP11-297I6.1; DKFZp686O08106
1.00831	6.4047	ARHGAP1	Homo sapiens Rho GTPase activating protein 1 (ARHGAP1), mRNA.	RHOGAP; p50rhoGAP; RHOGAP1; CDC42GAP
0.997185	-0.8011	ARHGAP10	Homo sapiens Rho GTPase activating protein 10 (ARHGAP10), mRNA.	FLJ20896; PS-GAP; GRAF2; FLJ41791
1.21507	26.9729	ARHGAP11A	Homo sapiens Rho GTPase activating protein 11A (ARHGAP11A), transcript variant 2, mRNA.	GAP (1-12); KIAA0013; MGC70740
0.583723	-9.50284	ARHGAP11A	Homo sapiens Rho GTPase activating protein 11A (ARHGAP11A), transcript variant 2, mRNA.	GAP (1-12); KIAA0013; MGC70740
1.10584	2.58841	ARHGAP11B	Homo sapiens Rho GTPase activating protein 11B (ARHGAP11B), mRNA. XM_931045 XM_931050	B'-T; D-X; MGC104367; GAP (1-8); FAM7B1
2.16096	27.7762	ARHGAP12	Homo sapiens Rho GTPase activating protein 12 (ARHGAP12), mRNA.	FLJ10971; FLJ21785; FLJ45709; FLJ20737; DKFZp779N2050
1.86634	145.461	ARHGAP12	Homo sapiens Rho GTPase activating protein 12 (ARHGAP12), mRNA.	FLJ10971; FLJ21785; FLJ45709; FLJ20737; DKFZp779N2050
1.15732	87.4715	ARHGAP15	Homo sapiens Rho GTPase activating protein 15 (ARHGAP15), mRNA.	BM046
1.73004	121.048	ARHGAP17	Homo sapiens Rho GTPase activating protein 17 (ARHGAP17), transcript variant 2, mRNA.	FLJ37567; MSTP110; DKFZp564A1363; MSTP066; RICH1; MST066; FLJ43368; MGC87805; MSTP038; WBP15; NADRIN; MST110
1.2023	353.516	ARHGAP17	Homo sapiens Rho GTPase activating protein 17 (ARHGAP17), transcript variant 2, mRNA.	FLJ37567; MSTP110; DKFZp564A1363; MSTP066; RICH1; MST066; FLJ43368; MGC87805; MSTP038; WBP15; NADRIN; MST110
1.04277	0.63184	ARHGAP18	Homo sapiens Rho GTPase activating protein 18 (ARHGAP18), mRNA.	MGC126757; bA307O14.2; MGC138145; FLJ25728; MacGAP
0.606625	-37.9598	ARHGAP19	Homo sapiens Rho GTPase activating protein 19 (ARHGAP19), mRNA.	MGC138804; MGC138805; MGC14258; DKFZp313K217
5.85251	88.05	ARHGAP20	Homo sapiens Rho GTPase activating protein 20 (ARHGAP20), mRNA.	KIAA1391; RARHOGAP
1.28394	364.365	ARHGAP21	Homo sapiens Rho GTPase activating protein 21 (ARHGAP21), mRNA.	FLJ33323; DKFZp761L0424; ARHGAP10
1.10894	59.8373	ARHGAP22	Homo sapiens Rho GTPase activating protein 22 (ARHGAP22), mRNA.	RhoGAP2
2.76842	161.428	ARHGAP23	PREDICTED: Homo sapiens Rho GTPase activating protein 23, transcript variant 1 (ARHGAP23), mRNA.
0.65999	2.85502	ARHGAP23	PREDICTED: Homo sapiens Rho GTPase activating protein 23, transcript variant 3 (ARHGAP23), mRNA.
0.0657726	4.47884	ARHGAP23	PREDICTED: Homo sapiens Rho GTPase activating protein 23, transcript variant 1 (ARHGAP23), mRNA.
0.690995	-81.9252	ARHGAP24	Homo sapiens Rho GTPase activating protein 24 (ARHGAP24), transcript variant 2, mRNA.	FILGAP; p73RhoGAP; FLJ33877; RC-GAP72; DKFZP564B1162; p73; RCGAP72
0.637466	-13.5531	ARHGAP24	Homo sapiens Rho GTPase activating protein 24 (ARHGAP24), transcript variant 3, mRNA.	FILGAP; p73RhoGAP; FLJ33877; RC-GAP72; DKFZP564B1162; p73; RCGAP72
0.569872	-16.0413	ARHGAP24	Homo sapiens Rho GTPase activating protein 24 (ARHGAP24), transcript variant 2, mRNA.	FILGAP; p73RhoGAP; FLJ33877; RC-GAP72; DKFZP564B1162; p73; RCGAP72
0.565983	-4.41819	ARHGAP24	Homo sapiens Rho GTPase activating protein 24 (ARHGAP24), transcript variant 1, mRNA.	FILGAP; p73RhoGAP; FLJ33877; RC-GAP72; DKFZP564B1162; p73; RCGAP72
3.96778	8.76332	ARHGAP25	Homo sapiens Rho GTPase activating protein 25 (ARHGAP25), transcript variant 2, mRNA.	KAIA0053
3.62686	74.9426	ARHGAP25	Homo sapiens Rho GTPase activating protein 25 (ARHGAP25), transcript variant 1, mRNA.	KAIA0053
1.51957	921.492	ARHGAP25	Homo sapiens Rho GTPase activating protein 25 (ARHGAP25), transcript variant 2, mRNA.	KAIA0053
0.5647	-13.0525	ARHGAP26	Homo sapiens Rho GTPase activating protein 26 (ARHGAP26), mRNA.	OPHN1L; GRAF; OPHN1L1; KIAA0621; FLJ42530
3.09991	15.446	ARHGAP27	Homo sapiens Rho GTPase activating protein 27 (ARHGAP27), mRNA.	FLJ43547; CAMGAP1; MGC120624
1.47157	-3.49606	ARHGAP28	Homo sapiens Rho GTPase activating protein 28 (ARHGAP28), transcript variant 1, mRNA.	FLJ10312; DKFZp686A2038
1.25646	-1.15403	ARHGAP28	Homo sapiens Rho GTPase activating protein 28 (ARHGAP28), transcript variant 1, mRNA.	FLJ10312; DKFZp686A2038
0.333805	2.5726	ARHGAP28	Homo sapiens Rho GTPase activating protein 28 (ARHGAP28), transcript variant 2, mRNA.	FLJ10312; DKFZp686A2038
4.69109	-6.49176	ARHGAP29	Homo sapiens Rho GTPase activating protein 29 (ARHGAP29), mRNA.	RP11-255E17.1; PARG1
1.11565	32.3652	ARHGAP30	Homo sapiens Rho GTPase activating protein 30 (ARHGAP30), transcript variant 1, mRNA.	FLJ00267; RP11-544M22.6; FLJ44128
0.94855	-44.549	ARHGAP30	Homo sapiens Rho GTPase activating protein 30 (ARHGAP30), transcript variant 2, mRNA.	FLJ00267; FLJ44128; RP11-544M22.6
0.798485	-417.3	ARHGAP30	Homo sapiens Rho GTPase activating protein 30 (ARHGAP30), transcript variant 1, mRNA.	FLJ00267; RP11-544M22.6; FLJ44128
0.531285	-144.65	ARHGAP4	Homo sapiens Rho GTPase activating protein 4 (ARHGAP4), mRNA.	p115; C1; RGC1; KIAA0131; RhoGAP4
11.2668	4.2322	ARHGAP5	Homo sapiens Rho GTPase activating protein 5 (ARHGAP5), transcript variant 2, mRNA.	RhoGAP5; p190-B; GFI2
5.86693	-3.3038	ARHGAP6	Homo sapiens Rho GTPase activating protein 6 (ARHGAP6), transcript variant 4, mRNA.	RHOGAPX-1; rhoGAPX-1; RHOGAP6
3.07783	-4.75136	ARHGAP6	Homo sapiens Rho GTPase activating protein 6 (ARHGAP6), transcript variant 4, mRNA.	RHOGAPX-1; rhoGAPX-1; RHOGAP6
1.95416	-1.85078	ARHGAP6	Homo sapiens Rho GTPase activating protein 6 (ARHGAP6), transcript variant 2, mRNA.	rhoGAPX-1; RHOGAP6
222.462	11.6417	ARHGAP8	Homo sapiens Rho GTPase activating protein 8 (ARHGAP8), transcript variant 1, mRNA.	PP610; FLJ20185; BPGAP1
0.628573	4.89426	ARHGAP8	Homo sapiens Rho GTPase activating protein 8 (ARHGAP8), transcript variant 1, mRNA.	PP610; FLJ20185; BPGAP1
0.589335	-2.89145	ARHGAP8	Homo sapiens Rho GTPase activating protein 8 (ARHGAP8), transcript variant 2, mRNA.	PP610; FLJ20185; BPGAP1
0.583094	-67.0374	ARHGAP9	Homo sapiens Rho GTPase activating protein 9 (ARHGAP9), transcript variant 3, mRNA.	10C; RGL1; FLJ16525; MGC1295
0.435309	-555.313	ARHGAP9	Homo sapiens Rho GTPase activating protein 9 (ARHGAP9), transcript variant 2, mRNA.	10C; RGL1; FLJ16525; MGC1295
1.16119	207.835	ARHGDIA	Homo sapiens Rho GDP dissociation inhibitor (GDI) alpha (ARHGDIA), mRNA.	RHOGDI-1; GDIA1; MGC117248; RHOGDI
0.887421	-720.863	ARHGDIB	Homo sapiens Rho GDP dissociation inhibitor (GDI) beta (ARHGDIB), mRNA.	Ly-GDI; RAP1GN1; GDIA2; D4; LYGDI; GDID4
1.58367	8.29376	ARHGDIG	Homo sapiens Rho GDP dissociation inhibitor (GDI) gamma (ARHGDIG), mRNA.
1.8839	53.6181	ARHGEF1	Homo sapiens Rho guanine nucleotide exchange factor (GEF) 1 (ARHGEF1), transcript variant 2, mRNA.	P115-RHOGEF; GEF1; LBCL2; SUB1.5
0.765756	-4.84976	ARHGEF1	Homo sapiens Rho guanine nucleotide exchange factor (GEF) 1 (ARHGEF1), transcript variant 1, mRNA.	P115-RHOGEF; GEF1; LBCL2; SUB1.5
0.621156	-61.6135	ARHGEF10	Homo sapiens Rho guanine nucleotide exchange factor (GEF) 10 (ARHGEF10), mRNA.	GEF10; DKFZp686H0726; MGC131664
2.84502	13.0505	ARHGEF10L	Homo sapiens Rho guanine nucleotide exchange factor (GEF) 10-like (ARHGEF10L), transcript variant 1, mRNA.	FLJ10521; KIAA1626; RP11-473A10.1; GrinchGEF
1.79253	6.44219	ARHGEF10L	Homo sapiens Rho guanine nucleotide exchange factor (GEF) 10-like (ARHGEF10L), transcript variant 2, mRNA.	FLJ10521; KIAA1626; RP11-473A10.1; GrinchGEF
1.05533	0.60337	ARHGEF10L	Homo sapiens Rho guanine nucleotide exchange factor (GEF) 10-like (ARHGEF10L), transcript variant 1, mRNA.	FLJ10521; KIAA1626; RP11-473A10.1; GrinchGEF
1.75914	132.849	ARHGEF11	Homo sapiens Rho guanine nucleotide exchange factor (GEF) 11 (ARHGEF11), transcript variant 1, mRNA.	KIAA0380; DKFZp667F1223; PDZ-RHOGEF; GTRAP48
1.38689	58.7591	ARHGEF11	Homo sapiens Rho guanine nucleotide exchange factor (GEF) 11 (ARHGEF11), transcript variant 1, mRNA.	KIAA0380; DKFZp667F1223; PDZ-RHOGEF; GTRAP48
0.95512	0.40441	ARHGEF11	Homo sapiens Rho guanine nucleotide exchange factor (GEF) 11 (ARHGEF11), transcript variant 2, mRNA.	DKFZp667F1223; KIAA0380; PDZ-RHOGEF; GTRAP48
0.362596	-25.0462	ARHGEF12	Homo sapiens Rho guanine nucleotide exchange factor (GEF) 12 (ARHGEF12), mRNA.	LARG; DKFZp686O2372; KIAA0382; PRO2792
0.412735	-12.3287	ARHGEF15	Homo sapiens Rho guanine nucleotide exchange factor (GEF) 15 (ARHGEF15), mRNA.	MGC44868; FLJ13791; ARGEF15; Vsm-RhoGEF; KIAA0915
0.35824	-3.17004	ARHGEF16	Homo sapiens Rho guanine exchange factor (GEF) 16 (ARHGEF16), mRNA.	GEF16; NBR
0.807467	-4.60089	ARHGEF17	Homo sapiens Rho guanine nucleotide exchange factor (GEF) 17 (ARHGEF17), mRNA.	KIAA0337; P164RHOGEF; p164-RhoGEF; FLJ90019; TEM4
0.948989	-109.825	ARHGEF18	Homo sapiens rho/rac guanine nucleotide exchange factor (GEF) 18 (ARHGEF18), mRNA.	KIAA0521; MGC15913
3.05274	84.8519	ARHGEF19	Homo sapiens Rho guanine nucleotide exchange factor (GEF) 19 (ARHGEF19), mRNA.	WGEF; FLJ33962; RP4-733M16.1
0.760549	-972.836	ARHGEF2	Homo sapiens rho/rac guanine nucleotide exchange factor (GEF) 2 (ARHGEF2), mRNA.	P40; GEF; LFP40; DKFZp547L106; GEF-H1; DKFZp547P1516; GEFH1; KIAA0651
2.078	477.809	ARHGEF3	Homo sapiens Rho guanine nucleotide exchange factor (GEF) 3 (ARHGEF3), mRNA.	DKFZP434F2429; XPLN; GEF3; MGC118905; STA3
3.24211	-1.15784	ARHGEF4	Homo sapiens Rho guanine nucleotide exchange factor (GEF) 4 (ARHGEF4), transcript variant 2, mRNA.	STM6; ASEF1; GEF4; ASEF
1.58761	5.13988	ARHGEF5	Homo sapiens Rho guanine nucleotide exchange factor (GEF) 5 (ARHGEF5), mRNA.	TIM; TIM1; P60; GEF5; DKFZp686N1969
1.34871	329.569	ARHGEF6	Homo sapiens Rac/Cdc42 guanine nucleotide exchange factor (GEF) 6 (ARHGEF6), mRNA.	COOL2; PIXA; MRX46; KIAA0006; alpha-PIX; Cool-2; alphaPIX
1.43403	7.93718	ARHGEF7	Homo sapiens Rho guanine nucleotide exchange factor (GEF) 7 (ARHGEF7), transcript variant 1, mRNA.	KIAA0412; P50BP; BETA-PIX; PIXB; COOL1; PAK3; KIAA0142; P85SPR; P85COOL1; P85; P50; DKFZp761K1021; Nbla10314
1.01877	-0.030643	ARHGEF7	Homo sapiens Rho guanine nucleotide exchange factor (GEF) 7 (ARHGEF7), transcript variant 2, mRNA.	COOL1; PAK3; KIAA0412; KIAA0142; P85SPR; P85COOL1; P85; P50BP; P50; DKFZp761K1021; BETA-PIX; PIXB; Nbla10314
0.78366	-245.149	ARHGEF7	Homo sapiens Rho guanine nucleotide exchange factor (GEF) 7 (ARHGEF7), transcript variant 1, mRNA.	KIAA0412; P50BP; BETA-PIX; PIXB; COOL1; PAK3; KIAA0142; P85SPR; P85COOL1; P85; P50; DKFZp761K1021; Nbla10314
0.448212	-4.6859	ARHGEF7	Homo sapiens Rho guanine nucleotide exchange factor (GEF) 7 (ARHGEF7), transcript variant 2, mRNA.	COOL1; PAK3; KIAA0412; KIAA0142; P85SPR; P85COOL1; P85; P50BP; P50; DKFZp761K1021; BETA-PIX; PIXB; Nbla10314
0.947895	-0.96421	ARHGEF9	Homo sapiens Cdc42 guanine nucleotide exchange factor (GEF) 9 (ARHGEF9), mRNA.	PEM2; HPEM-2; PEM-2; KIAA0424; COLLYBISTIN
0.930599	-84.651	ARID1A	Homo sapiens AT rich interactive domain 1A (SWI-like) (ARID1A), transcript variant 2, mRNA.	BAF250; B120; P270; SMARCF1; C1orf4; BAF250a; BM029
0.506084	-5.46364	ARID1B	Homo sapiens AT rich interactive domain 1B (SWI1-like) (ARID1B), transcript variant 3, mRNA.	BRIGHT; p250R; DAN15; BAF250b; KIAA1235; ELD/OSA1; 6A3-5; RP11-419L10.1
1.31865	7.57553	ARID2	Homo sapiens AT rich interactive domain 2 (ARID, RFX-like) (ARID2), mRNA.	KIAA1557; FLJ30619; DKFZp686G052; DKFZp779P0222; p200; BAF200
1.01993	0.82391	ARID2	Homo sapiens AT rich interactive domain 2 (ARID, RFX-like) (ARID2), mRNA.	KIAA1557; FLJ30619; DKFZp686G052; DKFZp779P0222; p200; BAF200
0.917043	-131.543	ARID3A	Homo sapiens AT rich interactive domain 3A (BRIGHT-like) (ARID3A), mRNA.	E2FBP1; BRIGHT; DRIL3; DRIL1
0.531099	-81.8928	ARID3B	Homo sapiens AT rich interactive domain 3B (BRIGHT-like) (ARID3B), mRNA.	DRIL2; BDP
4.60019	9.6288	ARID3C	Homo sapiens AT rich interactive domain 3C (BRIGHT-like) (ARID3C), mRNA.
1.20103	9.89023	ARID4A	Homo sapiens AT rich interactive domain 4A (RBP1-like) (ARID4A), transcript variant 1, mRNA.	RBP1; RBP-1; RBBP1
1.03594	5.6716	ARID4A	Homo sapiens AT rich interactive domain 4A (RBP1-like) (ARID4A), transcript variant 3, mRNA.	RBP1; RBP-1; RBBP1
0.851637	-16.5555	ARID4A	Homo sapiens AT rich interactive domain 4A (RBP1-like) (ARID4A), transcript variant 2, mRNA.	RBP1; RBP-1; RBBP1
1.7569	47.8951	ARID4B	Homo sapiens AT rich interactive domain 4B (RBP1-like) (ARID4B), transcript variant 1, mRNA.	BCAA; RBP1L1; MGC163290; BRCAA1; SAP180; RBBP1L1; DKFZp313M2420
1.43267	47.427	ARID4B	Homo sapiens AT rich interactive domain 4B (RBP1-like) (ARID4B), transcript variant 1, mRNA.	BCAA; RBP1L1; MGC163290; BRCAA1; SAP180; RBBP1L1; DKFZp313M2420
1.11934	46.7643	ARID4B	Homo sapiens AT rich interactive domain 4B (RBP1-like) (ARID4B), transcript variant 1, mRNA.	BCAA; RBP1L1; MGC163290; BRCAA1; SAP180; RBBP1L1; DKFZp313M2420
3.10358	114.501	ARID5A	Homo sapiens AT rich interactive domain 5A (MRF1-like) (ARID5A), mRNA.	MRF-1; RP11-363D14; MRF1
2.12193	25.0004	ARID5A	Homo sapiens AT rich interactive domain 5A (MRF1-like) (ARID5A), mRNA.	MRF-1; RP11-363D14; MRF1
1.08729	137.182	ARID5B	Homo sapiens AT rich interactive domain 5B (MRF1-like) (ARID5B), mRNA.	MRF2; FLJ21150; RP11-341A19.1
1.24554	118.259	ARIH1	Homo sapiens ariadne homolog, ubiquitin-conjugating enzyme E2 binding protein, 1 (Drosophila) (ARIH1), mRNA.	ARI; HHARI; UBCH7BP; HARI
0.662833	-194.39	ARIH2	Homo sapiens ariadne homolog 2 (Drosophila) (ARIH2), mRNA.	FLJ10938; TRIAD1; FLJ33921; ARI2
0.964796	-27.4158	ARL1	Homo sapiens ADP-ribosylation factor-like 1 (ARL1), mRNA.	ARFL1
1.1558	5.09268	ARL10	Homo sapiens ADP-ribosylation factor-like 10 (ARL10), mRNA.	FLJ39249; ARL10A
2.17982	3.09902	ARL11	Homo sapiens ADP-ribosylation factor-like 11 (ARL11), mRNA.	FLJ33930; ARLTS1; MGC17429
0.267394	-8.42361	ARL13A	Homo sapiens ADP-ribosylation factor-like 13A (ARL13A), mRNA.	dJ341D10.2; ARL13
3.63261	7.11695	ARL13B	Homo sapiens ADP-ribosylation factor-like 13B (ARL13B), transcript variant 1, mRNA.	MGC120612; ARL2L1; DKFZp761H079; MGC120611; DKFZp686M2074; DKFZp686L2472; DKFZp686E2075
3.417	38.962	ARL13B	Homo sapiens ADP-ribosylation factor-like 13B (ARL13B), transcript variant 2, mRNA.	MGC120612; ARL2L1; DKFZp761H079; MGC120611; DKFZp686M2074; DKFZp686L2472; DKFZp686E2075
0.96999	-0.48652	ARL14	Homo sapiens ADP-ribosylation factor-like 14 (ARL14), mRNA.	ARF7; FLJ22595
1.3131	40.014	ARL15	Homo sapiens ADP-ribosylation factor-like 15 (ARL15), mRNA.	FLJ20051; ARFRP2
1.07243	8.5198	ARL15	Homo sapiens ADP-ribosylation factor-like 15 (ARL15), mRNA.	FLJ20051; ARFRP2
1.07144	41.717	ARL16	Homo sapiens ADP-ribosylation factor-like 16 (ARL16), mRNA.
0.910054	-32.9274	ARL16	Homo sapiens ADP-ribosylation factor-like 16 (ARL16), mRNA.
2.57288	6.79684	ARL17P1	Homo sapiens ADP-ribosylation factor-like 17 pseudogene 1 (ARL17P1), mRNA.	ARF1P2; ARL17A
0.853971	-199.656	ARL2	Homo sapiens ADP-ribosylation factor-like 2 (ARL2), mRNA.	ARFL2
0.701652	-620.942	ARL2BP	Homo sapiens ADP-ribosylation factor-like 2 binding protein (ARL2BP), mRNA.	BART1
0.254607	-26.5335	ARL3	Homo sapiens ADP-ribosylation factor-like 3 (ARL3), mRNA.	ARFL3
0.790772	-46.5198	ARL4A	Homo sapiens ADP-ribosylation factor-like 4A (ARL4A), transcript variant 1, mRNA.	ARL4
0.720399	0.9736	ARL4A	Homo sapiens ADP-ribosylation factor-like 4A (ARL4A), transcript variant 3, mRNA.	ARL4
0.558031	-18.5804	ARL4A	Homo sapiens ADP-ribosylation factor-like 4A (ARL4A), transcript variant 3, mRNA.	ARL4
0.543199	-60.2683	ARL4A	Homo sapiens ADP-ribosylation factor-like 4A (ARL4A), transcript variant 3, mRNA.	ARL4
1.3057	3.0267	ARL4D	Homo sapiens ADP-ribosylation factor-like 4D (ARL4D), mRNA.	ARL6; ARF4L
0.880517	-308.352	ARL5A	Homo sapiens ADP-ribosylation factor-like 5A (ARL5A), transcript variant 3, mRNA.	ARFLP5; ARL5
0.848438	-9.45077	ARL5A	Homo sapiens ADP-ribosylation factor-like 5A (ARL5A), transcript variant 1, mRNA.	ARFLP5; ARL5
0.730196	-166.459	ARL5A	Homo sapiens ADP-ribosylation factor-like 5A (ARL5A), transcript variant 3, mRNA.	ARFLP5; ARL5
4.36274	53.7827	ARL5B	Homo sapiens ADP-ribosylation factor-like 5B (ARL5B), mRNA.	ARL8
2.23683	242.315	ARL5B	Homo sapiens ADP-ribosylation factor-like 5B (ARL5B), mRNA.	ARL8
0.849956	-2.8706	ARL6	Homo sapiens ADP-ribosylation factor-like 6 (ARL6), transcript variant 2, mRNA.	BBS3; MGC32934
0.778993	3.30112	ARL6	Homo sapiens ADP-ribosylation factor-like 6 (ARL6), transcript variant 1, mRNA.	BBS3; MGC32934
0.205299	-4.27107	ARL6	Homo sapiens ADP-ribosylation factor-like 6 (ARL6), transcript variant 1, mRNA.	BBS3; MGC32934
0.934277	-521.572	ARL6IP1	Homo sapiens ADP-ribosylation factor-like 6 interacting protein 1 (ARL6IP1), mRNA.	ARMER; AIP1; KIAA0069; ARL6IP
0.715077	-108.921	ARL6IP2	Homo sapiens ADP-ribosylation factor-like 6 interacting protein 2 (ARL6IP2), mRNA.	FLJ23293; ARL3IP2; ATL2; atlastin2
1.33292	39.7884	ARL6IP4	Homo sapiens ADP-ribosylation-like factor 6 interacting protein 4 (ARL6IP4), transcript variant 1, mRNA.	MGC814; SRp25; SR-25
0.844454	-22.4104	ARL6IP4	Homo sapiens ADP-ribosylation-like factor 6 interacting protein 4 (ARL6IP4), transcript variant 3, mRNA.	MGC814; SRp25; SR-25
0.975992	-85.562	ARL6IP5	Homo sapiens ADP-ribosylation-like factor 6 interacting protein 5 (ARL6IP5), mRNA.	JWA; DERP11; addicsin; jmx; PRAF3; HSPC127; GTRAP3-18; hp22
1.36004	-2.6047	ARL6IP6	Homo sapiens ADP-ribosylation-like factor 6 interacting protein 6 (ARL6IP6), mRNA.	MGC33864; PFAAP1
1.17412	251.919	ARL6IP6	Homo sapiens ADP-ribosylation-like factor 6 interacting protein 6 (ARL6IP6), mRNA.	MGC33864; PFAAP1
1.25204	524.183	ARL8B	Homo sapiens ADP-ribosylation factor-like 8B (ARL8B), mRNA.	FLJ10702; ARL10C; Gie1
4.61283	122.409	ARL9	Homo sapiens ADP-ribosylation factor-like 9 (ARL9), mRNA.
1.07578	15.3683	ARMC1	Homo sapiens armadillo repeat containing 1 (ARMC1), mRNA.	FLJ10511; Arcp
1.28017	462.015	ARMC10	Homo sapiens armadillo repeat containing 10 (ARMC10), mRNA.	SVH; MGC3195; PNAS-112
1.06972	9.0786	ARMC10	Homo sapiens armadillo repeat containing 10 (ARMC10), mRNA.	SVH; MGC3195; PNAS-112
1.71041	-4.23385	ARMC2	Homo sapiens armadillo repeat containing 2 (ARMC2), mRNA.	bA787I22.1; RP11-787I22.1; DKFZP434P0714
0.286013	-10.6776	ARMC2	Homo sapiens armadillo repeat containing 2 (ARMC2), mRNA.	bA787I22.1; RP11-787I22.1; DKFZP434P0714
1.57883	-3.26442	ARMC4	Homo sapiens armadillo repeat containing 4 (ARMC4), mRNA.	FLJ10376; FLJ32798; FLJ10817; RP11-691I13.1; DKFZP434P1735
0.378216	-22.718	ARMC5	Homo sapiens armadillo repeat containing 5 (ARMC5), mRNA.	FLJ00019; FLJ13063
0.843601	-13.8237	ARMC6	Homo sapiens armadillo repeat containing 6 (ARMC6), mRNA.	R30923_1; MGC19595
0.843503	-42.2486	ARMC7	Homo sapiens armadillo repeat containing 7 (ARMC7), mRNA.	FLJ22160
1.75403	11.6502	ARMC8	Homo sapiens armadillo repeat containing 8 (ARMC8), transcript variant 2, mRNA.	MGC10058; MGC4880; HSPC056; S863-2
1.53879	24.7591	ARMC8	Homo sapiens armadillo repeat containing 8 (ARMC8), transcript variant 1, mRNA.	MGC10058; MGC4880; HSPC056; S863-2
1.20198	125.974	ARMC8	Homo sapiens armadillo repeat containing 8 (ARMC8), transcript variant 2, mRNA.	MGC10058; MGC4880; HSPC056; S863-2
0.993093	-0.07	ARMC8	Homo sapiens armadillo repeat containing 8 (ARMC8), transcript variant 3, mRNA.	MGC10058; MGC4880; HSPC056; S863-2
1.24623	8.27484	ARMC9	Homo sapiens armadillo repeat containing 9 (ARMC9), mRNA.	KU-MEL-1; ARM; FLJ12584
2.11056	304.999	ARMCX1	Homo sapiens armadillo repeat containing, X-linked 1 (ARMCX1), mRNA.	DKFZp686P06199; ALEX1
1.68145	1538.76	ARMCX1	Homo sapiens armadillo repeat containing, X-linked 1 (ARMCX1), mRNA.	DKFZp686P06199; ALEX1
0.914591	-65.6088	ARMCX2	Homo sapiens armadillo repeat containing, X-linked 2 (ARMCX2), mRNA.	ALEX2; MGC8742; MGC13343; KIAA0512
1.17204	39.7964	ARMCX3	Homo sapiens armadillo repeat containing, X-linked 3 (ARMCX3), transcript variant 2, mRNA.	ALEX3; KIAA0443; dJ545K15.2; DKFZp781N1954; MGC12199
1.03474	0.78919	ARMCX3	Homo sapiens armadillo repeat containing, X-linked 3 (ARMCX3), transcript variant 3, mRNA.	ALEX3; KIAA0443; dJ545K15.2; DKFZp781N1954; MGC12199
0.959981	-8.1938	ARMCX3	Homo sapiens armadillo repeat containing, X-linked 3 (ARMCX3), transcript variant 2, mRNA.	ALEX3; KIAA0443; dJ545K15.2; DKFZp781N1954; MGC12199
0.647836	-6.43088	ARMCX4	Homo sapiens armadillo repeat containing, X-linked 4 (ARMCX4), mRNA.	MGC40053; DKFZp781M0415
1.20881	27.1486	ARMCX5	Homo sapiens armadillo repeat containing, X-linked 5 (ARMCX5), mRNA.	FLJ13382; DKFZp686A22185; FLJ12969
1.50829	36.6646	ARMCX6	Homo sapiens armadillo repeat containing, X-linked 6 (ARMCX6), transcript variant 1, mRNA.	FLJ20811
1.40311	256.839	ARMCX6	Homo sapiens armadillo repeat containing, X-linked 6 (ARMCX6), transcript variant 1, mRNA.	FLJ20811
1.14629	76.749	ARMCX6	Homo sapiens armadillo repeat containing, X-linked 6 (ARMCX6), transcript variant 1, mRNA.	FLJ20811
0.805601	-931.893	ARMET	Homo sapiens arginine-rich, mutated in early stage tumors (ARMET), mRNA.	MANF; MGC142150; ARP; MGC142148
0.511022	-5.50168	ARMETL1	Homo sapiens arginine-rich, mutated in early stage tumors-like 1 (ARMETL1), mRNA.	cdnf
0.662486	-9.24118	ARNT	Homo sapiens aryl hydrocarbon receptor nuclear translocator (ARNT), transcript variant 2, mRNA.	HIF-1beta; HIF1BETA; TANGO; HIF1B
0.323709	-91.2545	ARNT2	Homo sapiens aryl-hydrocarbon receptor nuclear translocator 2 (ARNT2), mRNA.	KIAA0307
1.08841	44.2414	ARNTL	Homo sapiens aryl hydrocarbon receptor nuclear translocator-like (ARNTL), transcript variant 2, mRNA.	PASD3; MOP3; BMAL1; MGC47515; JAP3; BMAL1c; TIC
0.677516	-6.15765	ARNTL	Homo sapiens aryl hydrocarbon receptor nuclear translocator-like (ARNTL), transcript variant 3, mRNA.	MOP3; BMAL1; BMAL1c; TIC; PASD3; MGC47515; JAP3
2.41679	7.31657	ARNTL2	Homo sapiens aryl hydrocarbon receptor nuclear translocator-like 2 (ARNTL2), mRNA.	PASD9; CLIF; BMAL2; MOP9; MGC149671; MGC149672
0.78042	-329.135	ARPC1A	Homo sapiens actin related protein 2/3 complex, subunit 1A, 41kDa (ARPC1A), mRNA.	SOP2Hs; SOP2L; Arc40
0.643705	-941.662	ARPC1B	Homo sapiens actin related protein 2/3 complex, subunit 1B, 41kDa (ARPC1B), mRNA.	p41-ARC; ARC41; p40-ARC
2.86304	4.24897	ARPC2	Homo sapiens actin related protein 2/3 complex, subunit 2, 34kDa (ARPC2), transcript variant 1, mRNA.	ARC34; PRO2446; PNAS-139; p34-Arc
1.96307	21.2092	ARPC2	Homo sapiens actin related protein 2/3 complex, subunit 2, 34kDa (ARPC2), transcript variant 2, mRNA.	ARC34; PRO2446; PNAS-139; p34-Arc
0.904912	-1122.62	ARPC2	Homo sapiens actin related protein 2/3 complex, subunit 2, 34kDa (ARPC2), transcript variant 2, mRNA.	ARC34; PRO2446; PNAS-139; p34-Arc
1.04666	432.045	ARPC3	Homo sapiens actin related protein 2/3 complex, subunit 3, 21kDa (ARPC3), mRNA.	p21-Arc; ARC21
1.05484	73.628	ARPC4	Homo sapiens actin related protein 2/3 complex, subunit 4, 20kDa (ARPC4), transcript variant 2, mRNA.	ARC20; p20-Arc; MGC13544
0.857185	-482.436	ARPC4	Homo sapiens actin related protein 2/3 complex, subunit 4, 20kDa (ARPC4), transcript variant 3, mRNA.	ARC20; p20-Arc; MGC13544
0.572509	-17.2121	ARPC4	Homo sapiens actin related protein 2/3 complex, subunit 4, 20kDa (ARPC4), transcript variant 1, mRNA.	ARC20; p20-Arc; MGC13544
1.16722	512.616	ARPC5	Homo sapiens actin related protein 2/3 complex, subunit 5, 16kDa (ARPC5), mRNA.	ARC16; dJ127C7.3; p16-Arc
0.816821	-203.773	ARPC5L	Homo sapiens actin related protein 2/3 complex, subunit 5-like (ARPC5L), mRNA.	MGC3038; ARC16-2
1.7301	26.7173	ARPM1	Homo sapiens actin related protein M1 (ARPM1), mRNA.	MGC15664
0.917871	-0.450481	ARPM2	Homo sapiens actin-related protein M2 (ARPM2), mRNA.	ACTRT2; ARPT2; FLJ25424; HARPM2
1.08247	28.6413	ARPP-19	Homo sapiens cyclic AMP phosphoprotein, 19 kD (ARPP-19), mRNA.	ARPP19; ARPP16; FLJ41622; ARPP-16
0.708638	-121.079	ARPP-19	Homo sapiens cyclic AMP phosphoprotein, 19 kD (ARPP-19), mRNA.	ARPP19; ARPP16; FLJ41622; ARPP-16
0.835812	-1.22157	ARPP-21	Homo sapiens cyclic AMP-regulated phosphoprotein, 21 kD (ARPP-21), transcript variant 1, mRNA.	FLJ32997
0.555541	-3.3124	ARPP-21	Homo sapiens cyclic AMP-regulated phosphoprotein, 21 kD (ARPP-21), transcript variant 1, mRNA.	FLJ32997
0.952227	-14.5406	ARRB1	Homo sapiens arrestin, beta 1 (ARRB1), transcript variant 2, mRNA.	ARB1; ARR1
0.848816	-37.961	ARRB1	Homo sapiens arrestin, beta 1 (ARRB1), transcript variant 1, mRNA.	ARB1; ARR1
0.697013	-3.3295	ARRB2	Homo sapiens arrestin, beta 2 (ARRB2), transcript variant 2, mRNA.	ARR2; ARB2; DKFZp686L0365
0.604489	-81.9519	ARRB2	Homo sapiens arrestin, beta 2 (ARRB2), transcript variant 2, mRNA.	ARR2; ARB2; DKFZp686L0365
2.2751	29.2386	ARRDC1	Homo sapiens arrestin domain containing 1 (ARRDC1), mRNA.	RP11-48C7.5; MGC40555
1.19017	-0.752374	ARRDC2	Homo sapiens arrestin domain containing 2 (ARRDC2), transcript variant 2, mRNA.	CLONE24945; PP2703
0.906552	-7.23991	ARRDC2	Homo sapiens arrestin domain containing 2 (ARRDC2), transcript variant 1, mRNA.	CLONE24945; PP2703
1.2359	5.18919	ARRDC3	Homo sapiens arrestin domain containing 3 (ARRDC3), mRNA.	TLIMP; KIAA1376
0.703234	-77.7901	ARRDC3	Homo sapiens arrestin domain containing 3 (ARRDC3), mRNA.	TLIMP; KIAA1376
0.318565	-86.2005	ARRDC4	Homo sapiens arrestin domain containing 4 (ARRDC4), mRNA.	FLJ36045
0.227688	-47.5366	ARRDC4	Homo sapiens arrestin domain containing 4 (ARRDC4), mRNA.	FLJ36045
1.77321	6.55574	ARRDC5	Homo sapiens arrestin domain containing 5 (ARRDC5), mRNA.
1.22176	1.72821	ARS2	Homo sapiens arsenate resistance protein 2 (ARS2), transcript variant 2, mRNA.	ASR2; MGC126427
0.767287	-859.821	ARS2	Homo sapiens arsenate resistance protein 2 (ARS2), transcript variant 1, mRNA.	ASR2; MGC126427
1.24824	38.4245	ARSA	Homo sapiens arylsulfatase A (ARSA), mRNA.	MLD
1.11442	22.0721	ARSA	Homo sapiens arylsulfatase A (ARSA), transcript variant 2, mRNA.	MLD
1.11263	43.6613	ARSB	Homo sapiens arylsulfatase B (ARSB), transcript variant 1, mRNA.	MPS6; ASB; G4S
0.975762	-3.9149	ARSB	Homo sapiens arylsulfatase B (ARSB), transcript variant 1, mRNA.	MPS6; G4S; ASB
0.933727	-1.16905	ARSB	Homo sapiens arylsulfatase B (ARSB), transcript variant 2, mRNA.	MPS6; ASB; G4S
0.873469	-27.1657	ARSB	Homo sapiens arylsulfatase B (ARSB), transcript variant 1, mRNA.	MPS6; G4S; ASB
1.04848	27.4255	ARSD	Homo sapiens arylsulfatase D (ARSD), transcript variant 1, mRNA.
0.975554	-3.3303	ARSD	Homo sapiens arylsulfatase D (ARSD), transcript variant 1, mRNA.
0.819987	1.33678	ARSE	Homo sapiens arylsulfatase E (chondrodysplasia punctata 1) (ARSE), mRNA.	MGC163310; CDPX1; CDPXR; CDPX
0.17908	6.35438	ARSF	Homo sapiens arylsulfatase F (ARSF), mRNA.	ASF
1.22787	8.77028	ARSG	Homo sapiens arylsulfatase G (ARSG), mRNA.	KIAA1001
1.12495	-0.702772	ARSH	Homo sapiens arylsulfatase family, member H (ARSH), mRNA.	sulfatase
1.79704	16.2219	ARSJ	Homo sapiens arylsulfatase family, member J (ARSJ), mRNA.	FLJ23548
1.01614	2.9107	ARSK	Homo sapiens arylsulfatase K (ARSK), mRNA.	TSULF; DKFZp313G1735
0.534502	-5.81683	ART1	Homo sapiens ADP-ribosyltransferase 1 (ART1), mRNA.	RT6; CD296; ART2; MGC133217
2.30676	5.88038	ART3	Homo sapiens ADP-ribosyltransferase 3 (ART3), mRNA.
1.30709	4.02389	ART4	Homo sapiens ADP-ribosyltransferase 4 (Dombrock blood group) (ART4), mRNA.	DOK1; CD297; DO
2.21318	-3.55417	ART5	Homo sapiens ADP-ribosyltransferase 5 (ART5), mRNA.	MGC22848
1.2939	0.3742	ART5	Homo sapiens ADP-ribosyltransferase 5 (ART5), transcript variant 1, mRNA.	MGC22848
0.943499	0.554962	ARTN	Homo sapiens artemin (ARTN), transcript variant 2, mRNA.	EVN; NBN
0.781761	1.04515	ARTN	Homo sapiens artemin (ARTN), transcript variant 1, mRNA.	EVN; NBN
1.11154	35.948	ARV1	Homo sapiens ARV1 homolog (S. cerevisiae) (ARV1), mRNA.
1.33286	1.56811	ARVP6125	Homo sapiens hypothetical protein LOC442092 (ARVP6125), mRNA.	UNQ6125
0.391195	-11.6138	ARX	Homo sapiens aristaless related homeobox (ARX), mRNA.	MRX43; MRX29; MRX32; MRXS1; ISSX; MRX38; PRTS; MRX54; MRX36; MRX33
0.828683	-243.899	ASAH1	Homo sapiens N-acylsphingosine amidohydrolase (acid ceramidase) 1 (ASAH1), transcript variant 1, mRNA.	AC; FLJ22079; FLJ21558; PHP32; ASAH; PHP
0.573873	-17.7517	ASAH1	Homo sapiens N-acylsphingosine amidohydrolase (acid ceramidase) 1 (ASAH1), transcript variant 2, mRNA.	AC; FLJ22079; FLJ21558; PHP32; ASAH; PHP
0.790569	-1.55242	ASAH2	Homo sapiens N-acylsphingosine amidohydrolase (non-lysosomal ceramidase) 2 (ASAH2), mRNA.	MGC129777; HNAC1
0.280048	-9.93333	ASAH2	PREDICTED: Homo sapiens N-acylsphingosine amidohydrolase (non-lysosomal ceramidase) 2 (ASAH2), mRNA.
0.122569	-9.89102	ASAH2	Homo sapiens N-acylsphingosine amidohydrolase (non-lysosomal ceramidase) 2 (ASAH2), mRNA.	MGC129777; HNAC1
3.39518	22.9575	ASAH2B	Homo sapiens N-acylsphingosine amidohydrolase (non-lysosomal ceramidase) 2B (ASAH2B), mRNA.	ASAH2L; ASAH2C; bA449O16.3
3.18499	26.2995	ASAH2B	Homo sapiens N-acylsphingosine amidohydrolase (non-lysosomal ceramidase) 2B (ASAH2B), mRNA.	ASAH2L; ASAH2C; bA449O16.3
1.02097	0.060804	ASAH3	Homo sapiens N-acylsphingosine amidohydrolase (alkaline ceramidase) 3 (ASAH3), mRNA.	MGC138329; ACER1; MGC138327
0.250195	-13.101	ASAH3L	Homo sapiens N-acylsphingosine amidohydrolase 3-like (ASAH3L), mRNA.	ACER2; FLJ41587
1.07319	6.85757	ASAHL	Homo sapiens N-acylsphingosine amidohydrolase (acid ceramidase)-like (ASAHL), transcript variant 1, mRNA.	PLT; NAAA
1.04498	20.9362	ASAHL	Homo sapiens N-acylsphingosine amidohydrolase (acid ceramidase)-like (ASAHL), transcript variant 1, mRNA.	PLT; NAAA
1.02285	9.3607	ASAHL	Homo sapiens N-acylsphingosine amidohydrolase (acid ceramidase)-like (ASAHL), transcript variant 1, mRNA.	PLT; NAAA
0.787845	-9.6257	ASAM	Homo sapiens adipocyte-specific adhesion molecule (ASAM), mRNA.	CLMP; ACAM; FLJ22415
0.72394	-19.2575	ASB1	Homo sapiens ankyrin repeat and SOCS box-containing 1 (ASB1), mRNA.	MGC11165; KIAA1146; ASB-1
3.25546	19.8788	ASB10	Homo sapiens ankyrin repeat and SOCS box-containing 10 (ASB10), mRNA.
1.35508	9.44328	ASB11	Homo sapiens ankyrin repeat and SOCS box-containing 11 (ASB11), transcript variant 1, mRNA.	MGC119169; DKFZp779E2460; MGC119168
0.0229332	-10.9713	ASB11	Homo sapiens ankyrin repeat and SOCS box-containing 11 (ASB11), transcript variant 2, mRNA.	MGC119169; DKFZp779E2460; MGC119168
0.826639	-27.0464	ASB13	Homo sapiens ankyrin repeat and SOCS box-containing 13 (ASB13), mRNA.	FLJ13134; MGC19879
1.49433	-1.27001	ASB14	Homo sapiens ankyrin repeat and SOCS box-containing 14 (ASB14), mRNA.	DKFZp313L0121
0.780283	-2.19349	ASB15	Homo sapiens ankyrin repeat and SOCS box-containing 15 (ASB15), mRNA.	FLJ43370; Asb-15; DKFZp779M1258
1.36621	2.04744	ASB2	Homo sapiens ankyrin repeat and SOCS box-containing 2 (ASB2), mRNA.	MGC40044; ASB-2
1.08994	50.7754	ASB3	Homo sapiens ankyrin repeat and SOCS box-containing 3 (ASB3), transcript variant 2, mRNA.	FLJ10123; ASB-3; MGC996; MGC132002; FLJ10421; MGC12531
0.975072	-6.8697	ASB3	Homo sapiens ankyrin repeat and SOCS box-containing 3 (ASB3), transcript variant 1, mRNA.	MGC996; FLJ10123; ASB-3; MGC132002; FLJ10421; MGC12531
0.794005	-32.9727	ASB3	Homo sapiens ankyrin repeat and SOCS box-containing 3 (ASB3), transcript variant 2, mRNA.	FLJ10123; ASB-3; MGC996; MGC132002; FLJ10421; MGC12531
0.934195	0.503257	ASB4	Homo sapiens ankyrin repeat and SOCS box-containing 4 (ASB4), transcript variant 1, mRNA.	MGC142041; MGC142039; ASB-4
0.156678	-2.98407	ASB4	Homo sapiens ankyrin repeat and SOCS box-containing 4 (ASB4), transcript variant 2, mRNA.	MGC142041; MGC142039; ASB-4
1.40059	-2.37975	ASB5	Homo sapiens ankyrin repeat and SOCS box-containing 5 (ASB5), mRNA.
0.657505	-46.0534	ASB6	Homo sapiens ankyrin repeat and SOCS box-containing 6 (ASB6), transcript variant 2, mRNA.	MGC1024; FLJ20548
0.448241	-61.0833	ASB6	Homo sapiens ankyrin repeat and SOCS box-containing 6 (ASB6), transcript variant 2, mRNA.	MGC1024; FLJ20548
0.287615	-41.5575	ASB6	Homo sapiens ankyrin repeat and SOCS box-containing 6 (ASB6), transcript variant 1, mRNA.	MGC1024; FLJ20548
2.1832	19.0319	ASB7	Homo sapiens ankyrin repeat and SOCS box-containing 7 (ASB7), transcript variant 1, mRNA.	FLJ22551
1.10229	6.87897	ASB7	Homo sapiens ankyrin repeat and SOCS box-containing 7 (ASB7), transcript variant 1, mRNA.	FLJ22551
0.906211	-2.86107	ASB7	Homo sapiens ankyrin repeat and SOCS box-containing 7 (ASB7), transcript variant 2, mRNA.	FLJ22551
1.27377	54.0718	ASB8	Homo sapiens ankyrin repeat and SOCS box-containing 8 (ASB8), mRNA.	FLJ21255; MGC5540; PP14212
0.778405	-36.7061	ASB8	Homo sapiens ankyrin repeat and SOCS box-containing 8 (ASB8), mRNA.	FLJ21255; MGC5540; PP14212
2.24926	-4.35631	ASB9	Homo sapiens ankyrin repeat and SOCS box-containing 9 (ASB9), transcript variant 2, mRNA.	DKFZp564L0862; MGC4954; FLJ20636
1.72205	-4.88477	ASB9	Homo sapiens ankyrin repeat and SOCS box-containing 9 (ASB9), transcript variant 2, mRNA.	DKFZp564L0862; MGC4954; FLJ20636
0.781542	-295.002	ASCC1	Homo sapiens activating signal cointegrator 1 complex subunit 1 (ASCC1), mRNA.	RP11-150D20.4; CGI-18; ASC1p50
0.821963	-331.427	ASCC2	Homo sapiens activating signal cointegrator 1 complex subunit 2 (ASCC2), mRNA.	ASC1p100
0.993393	-2.8031	ASCC3	Homo sapiens activating signal cointegrator 1 complex subunit 3 (ASCC3), transcript variant 1, mRNA.	RNAH; ASC1p200; dJ121G13.4; HELIC1; DJ467N11.1; MGC26074
0.897429	-5.00317	ASCC3	Homo sapiens activating signal cointegrator 1 complex subunit 3 (ASCC3), transcript variant 1, mRNA.	RNAH; ASC1p200; dJ121G13.4; HELIC1; DJ467N11.1; MGC26074
0.837983	-1.09426	ASCC3	Homo sapiens activating signal cointegrator 1 complex subunit 3 (ASCC3), transcript variant 1, mRNA.	RNAH; ASC1p200; dJ121G13.4; HELIC1; DJ467N11.1; MGC26074
0.476736	-13.1813	ASCC3	Homo sapiens activating signal cointegrator 1 complex subunit 3 (ASCC3), transcript variant 2, mRNA.	RNAH; ASC1p200; dJ121G13.4; HELIC1; DJ467N11.1; MGC26074
0.995469	-0.10051	ASCC3L1	Homo sapiens activating signal cointegrator 1 complex subunit 3-like 1 (ASCC3L1), mRNA.	BRR2; HELIC2; U5-200KD
1.19235	17.3504	ASCL1	Homo sapiens achaete-scute complex homolog 1 (Drosophila) (ASCL1), mRNA.	MASH1; ASH1; HASH1
7.08786	2213.64	ASCL2	Homo sapiens achaete-scute complex homolog 2 (Drosophila) (ASCL2), mRNA.	ASH2; MASH2; HASH2
0.344284	2.79948	ASCL3	Homo sapiens achaete-scute complex homolog 3 (Drosophila) (ASCL3), mRNA.	SGN1
0.9066	-32.4086	ASF1A	Homo sapiens ASF1 anti-silencing function 1 homolog A (S. cerevisiae) (ASF1A), mRNA.	DKFZP547E2110; CIA; dJ329L24.2
1.14961	2.02495	ASF1B	Homo sapiens ASF1 anti-silencing function 1 homolog B (S. cerevisiae) (ASF1B), mRNA.	FLJ10604; CIA-II
1.04009	1.03025	ASGR1	Homo sapiens asialoglycoprotein receptor 1 (ASGR1), mRNA.	ASGPR; Hs.12056; CLEC4H1
0.827762	0.569477	ASGR2	Homo sapiens asialoglycoprotein receptor 2 (ASGR2), transcript variant 3, mRNA.	L-H2; CLEC4H2; Hs.1259; ASGP-R
0.573389	-3.55836	ASGR2	Homo sapiens asialoglycoprotein receptor 2 (ASGR2), transcript variant H2', mRNA.	L-H2; CLEC4H2; Hs.1259; ASGP-R
1.90258	-3.21155	ASH1L	Homo sapiens ash1 (absent, small, or homeotic)-like (Drosophila) (ASH1L), mRNA.	ASH1; ASH1L1; KIAA1420; KMT2H; FLJ10504
0.950693	-70.409	ASH2L	Homo sapiens ash2 (absent, small, or homeotic)-like (Drosophila) (ASH2L), mRNA.	ASH2; ASH2L2; ASH2L1
1.17341	48.4978	ASIP	Homo sapiens agouti signaling protein, nonagouti homolog (mouse) (ASIP), mRNA.	ASP; MGC126092; SHEP9; AGTIL; MGC126093; AGSW; AGTI
0.81851	-18.8144	ASL	Homo sapiens argininosuccinate lyase (ASL), transcript variant 1, mRNA.	ASAL
0.609721	-2.20353	ASL	Homo sapiens argininosuccinate lyase (ASL), transcript variant 3, mRNA.	ASAL
0.308245	-5.50631	ASMT	Homo sapiens acetylserotonin O-methyltransferase (ASMT), mRNA.	HIOMTY; HIOMT; ASMTY
1.06555	4.53688	ASMTL	PREDICTED: Homo sapiens acetylserotonin O-methyltransferase-like (ASMTL), mRNA.
0.973079	-3.1239	ASMTL	Homo sapiens acetylserotonin O-methyltransferase-like (ASMTL), mRNA.	ASMTLX; ASTML; ASMTLY
0.231554	-24.795	ASMTL	Homo sapiens acetylserotonin O-methyltransferase-like (ASMTL), mRNA.	ASMTLX; ASTML; ASMTLY
0.078969	2.68475	ASNA1	Homo sapiens arsA arsenite transporter, ATP-binding, homolog 1 (bacterial) (ASNA1), mRNA.	ARSA1; ARSA-I; MGC3821
0.810524	-18.3148	ASNS	Homo sapiens asparagine synthetase (ASNS), transcript variant 1, mRNA.	TS11
0.59455	-727.39	ASNS	Homo sapiens asparagine synthetase (ASNS), transcript variant 1, mRNA.	TS11
0.83337	-219.321	ASNSD1	Homo sapiens asparagine synthetase domain containing 1 (ASNSD1), mRNA.	NBLA00058; NS3TP1; FLJ20752
0.951139	0.218632	ASPA	Homo sapiens aspartoacylase (Canavan disease) (ASPA), mRNA.	ASP; ACY2
1.45203	47.0256	ASPH	Homo sapiens aspartate beta-hydroxylase (ASPH), transcript variant 2, mRNA.	BAH; junctin; HAAH; CASQ2BP1; JCTN
1.31188	38.9204	ASPH	Homo sapiens aspartate beta-hydroxylase (ASPH), transcript variant 1, mRNA.	BAH; junctin; CASQ2BP1; JCTN; HAAH
1.17132	8.47172	ASPH	Homo sapiens aspartate beta-hydroxylase (ASPH), transcript variant 1, mRNA.	BAH; junctin; CASQ2BP1; JCTN; HAAH
0.982981	-1.04813	ASPHD1	Homo sapiens aspartate beta-hydroxylase domain containing 1 (ASPHD1), mRNA.
0.889664	-1.37497	ASPHD1	Homo sapiens aspartate beta-hydroxylase domain containing 1 (ASPHD1), mRNA.
4.75375	384.825	ASPHD2	Homo sapiens aspartate beta-hydroxylase domain containing 2 (ASPHD2), mRNA.	FLJ39838
0.365455	-30.709	ASPM	Homo sapiens asp (abnormal spindle) homolog, microcephaly associated (Drosophila) (ASPM), mRNA.	ASP; FLJ10517; FLJ43117; FLJ10549; Calmbp1; MCPH5; DKFZp686N06184
1.79131	-3.13818	ASPN	Homo sapiens asporin (ASPN), mRNA.	PLAP1; FLJ20129; SLRR1C
6.40468	18.7454	ASPRV1	Homo sapiens aspartic peptidase, retroviral-like 1 (ASPRV1), mRNA.	MUNO; SASPase; SASP; Taps
0.852046	-13.1619	ASPSCR1	PREDICTED: Homo sapiens alveolar soft part sarcoma chromosome region, candidate 1 (ASPSCR1), mRNA.
0.694567	-4.75201	ASPSCR1	PREDICTED: Homo sapiens alveolar soft part sarcoma chromosome region, candidate 1 (ASPSCR1), mRNA.
0.662744	-391.178	ASPSCR1	Homo sapiens alveolar soft part sarcoma chromosome region, candidate 1 (ASPSCR1), mRNA.	ASPS; ASPCR1; TUG; ASPL; UBXD9; RCC17
3.66879	4.78235	ASRGL1	Homo sapiens asparaginase like 1 (ASRGL1), mRNA.	ALP1; ALP; FLJ22316
3.11514	13.6574	ASS1	Homo sapiens argininosuccinate synthetase 1 (ASS1), transcript variant 1, mRNA.	CTLN1; ASS
1.18583	79.0953	ASS1	Homo sapiens argininosuccinate synthetase 1 (ASS1), transcript variant 1, mRNA.	CTLN1; ASS
1.16846	37.3772	ASS1	Homo sapiens argininosuccinate synthetase 1 (ASS1), transcript variant 2, mRNA.	CTLN1; ASS
0.848323	-15.9936	ASTE1	Homo sapiens asteroid homolog 1 (Drosophila) (ASTE1), mRNA.	HT001; MGC129980
0.983645	-0.18427	ASTL	Homo sapiens astacin-like metallo-endopeptidase (M12 family) (ASTL), mRNA.	MGC129843; ovastacin
2.50323	-1.93081	ASTN1	Homo sapiens astrotactin 1 (ASTN1), transcript variant 2, mRNA.	ASTN; KIAA1747
0.234238	-42.6017	ASTN1	Homo sapiens astrotactin 1 (ASTN1), transcript variant 1, mRNA.	ASTN; KIAA1747; ASTN1
1.22048	1.10488	ASTN2	Homo sapiens astrotactin 2 (ASTN2), transcript variant 4, mRNA.	KIAA0634; bA67K19.1
1.13278	23.2043	ASTN2	Homo sapiens astrotactin 2 (ASTN2), transcript variant 2, mRNA.	KIAA0634; bA67K19.1
0.573105	-10.6981	ASTN2	Homo sapiens astrotactin 2 (ASTN2), transcript variant 3, mRNA.	KIAA0634; bA67K19.1
0.646914	-66.036	ASXL1	Homo sapiens additional sex combs like 1 (Drosophila) (ASXL1), mRNA.	MGC71111; KIAA0978; MGC117280
0.858103	-91.5533	ASXL2	Homo sapiens additional sex combs like 2 (Drosophila) (ASXL2), mRNA.	KIAA1685; DKFZp686C1968; ASXH2; FLJ10898
2.08114	-5.05147	ASXL3	Homo sapiens additional sex combs like 3 (Drosophila) (ASXL3), mRNA.	KIAA1713
1.30304	-1.02493	ASZ1	Homo sapiens ankyrin repeat, SAM and basic leucine zipper domain containing 1 (ASZ1), mRNA.	ALP1; GASZ; Orf3; C7orf7; MGC26634; ANKL1
0.9969	0.015904	ASZ1	Homo sapiens ankyrin repeat, SAM and basic leucine zipper domain containing 1 (ASZ1), mRNA.	ALP1; GASZ; Orf3; C7orf7; MGC26634; ANKL1
1.652	87.0935	ATAD1	Homo sapiens ATPase family, AAA domain containing 1 (ATAD1), mRNA.	AFDC1; FNP001; FLJ14600
0.728568	-301.545	ATAD1	Homo sapiens ATPase family, AAA domain containing 1 (ATAD1), mRNA.	AFDC1; FNP001; FLJ14600
0.976923	-2.16533	ATAD2	Homo sapiens ATPase family, AAA domain containing 2 (ATAD2), mRNA.	MGC5254; MGC142216; DKFZp667N1320; MGC29843; PRO2000; MGC131938
1.32178	21.6145	ATAD3A	Homo sapiens ATPase family, AAA domain containing 3A (ATAD3A), mRNA.	FLJ10709
1.00608	0.24552	ATAD3B	Homo sapiens ATPase family, AAA domain containing 3B (ATAD3B), mRNA.	KIAA1273; TOB3
0.439705	-9.72376	ATAD3C	Homo sapiens ATPase family, AAA domain containing 3C (ATAD3C), mRNA. XM_937413 XM_943284 XM_943293 XM_943297	FLJ34599; FLJ37183
0.943225	-5.43152	ATAD4	Homo sapiens ATPase family, AAA domain containing 4 (ATAD4), mRNA.	MGC11242
1.32418	-0.843774	ATCAY	Homo sapiens ataxia, cerebellar, Cayman type (caytaxin) (ATCAY), mRNA.	CLAC; BNIP-H; KIAA1872
1.74357	21.681	ATE1	Homo sapiens arginyltransferase 1 (ATE1), transcript variant 2, mRNA.	MGC26724
1.26701	4.28386	ATE1	Homo sapiens arginyltransferase 1 (ATE1), transcript variant 2, mRNA.	MGC26724
1.25636	4.09512	ATE1	Homo sapiens arginyltransferase 1 (ATE1), transcript variant 1, mRNA.	MGC26724
1.01261	1.7759	ATE1	Homo sapiens arginyltransferase 1 (ATE1), transcript variant 2, mRNA.	MGC26724
1.39196	16.0522	ATF1	Homo sapiens activating transcription factor 1 (ATF1), mRNA.	TREB36; FUS/ATF-1; EWS-ATF1
1.20021	69.8614	ATF2	Homo sapiens activating transcription factor 2 (ATF2), mRNA.	MGC111558; CRE-BP1; HB16; CREB2; TREB7
1.80229	24.3145	ATF3	Homo sapiens activating transcription factor 3 (ATF3), transcript variant 4, mRNA.
1.71151	2125.64	ATF3	Homo sapiens activating transcription factor 3 (ATF3), transcript variant 4, mRNA.
1.66889	179.739	ATF3	Homo sapiens activating transcription factor 3 (ATF3), transcript variant 3, mRNA.
1.09579	654.821	ATF4	Homo sapiens activating transcription factor 4 (tax-responsive enhancer element B67) (ATF4), transcript variant 1, mRNA.	TXREB; TAXREB67; CREB2; CREB-2
1.00956	4.9575	ATF4	Homo sapiens activating transcription factor 4 (tax-responsive enhancer element B67) (ATF4), transcript variant 2, mRNA.	TXREB; TAXREB67; CREB2; CREB-2
0.738133	-20.3903	ATF4	Homo sapiens activating transcription factor 4 (tax-responsive enhancer element B67) (ATF4), transcript variant 1, mRNA.	TXREB; TAXREB67; CREB2; CREB-2
1.24541	629.505	ATF5	Homo sapiens activating transcription factor 5 (ATF5), mRNA.	ATFX; FLJ34666; HMFN0395
0.784194	-450.123	ATF6	Homo sapiens activating transcription factor 6 (ATF6), mRNA.
0.409234	-5.12277	ATF7IP	Homo sapiens activating transcription factor 7 interacting protein (ATF7IP), mRNA.	FLJ10139; FLJ10688; MCAF; p621
1.86347	72.2297	ATF7IP2	Homo sapiens activating transcription factor 7 interacting protein 2 (ATF7IP2), mRNA.	MCAF2; FLJ12668
1.20323	51.6825	ATG10	Homo sapiens ATG10 autophagy related 10 homolog (S. cerevisiae) (ATG10), mRNA.	DKFZP586I0418; pp12616; APG10; APG10L; FLJ13954
0.848408	-14.8404	ATG10	Homo sapiens ATG10 autophagy related 10 homolog (S. cerevisiae) (ATG10), mRNA.	APG10; DKFZP586I0418; APG10L; FLJ13954; pp12616
1.08495	11.4733	ATG12	Homo sapiens ATG12 autophagy related 12 homolog (S. cerevisiae) (ATG12), mRNA.	APG12L; HAPG12; APG12
0.932201	-117.18	ATG12	Homo sapiens ATG12 autophagy related 12 homolog (S. cerevisiae) (ATG12), mRNA.	APG12L; HAPG12; APG12
1.09066	36.6354	ATG16L1	Homo sapiens ATG16 autophagy related 16-like 1 (S. cerevisiae) (ATG16L1), transcript variant 2, mRNA.	ATG16L; APG16L; IBD10; WDR30; FLJ00045; FLJ10035; FLJ10828; FLJ22677
1.05814	21.5059	ATG16L1	Homo sapiens ATG16 autophagy related 16-like 1 (S. cerevisiae) (ATG16L1), transcript variant 1, mRNA.	ATG16L; APG16L; WDR30; FLJ00045; FLJ10035; FLJ10828; FLJ22677
0.949231	-2.59383	ATG16L2	Homo sapiens ATG16 autophagy related 16-like 2 (S. cerevisiae) (ATG16L2), mRNA.	FLJ00012; WDR80
0.592094	-59.1139	ATG2A	Homo sapiens ATG2 autophagy related 2 homolog A (S. cerevisiae) (ATG2A), mRNA.	MGC117153; KIAA0404
1.161	18.3875	ATG2B	Homo sapiens ATG2 autophagy related 2 homolog B (S. cerevisiae) (ATG2B), mRNA.	C14orf103; FLJ10242
1.92666	15.8685	ATG3	Homo sapiens ATG3 autophagy related 3 homolog (S. cerevisiae) (ATG3), mRNA.	MGC15201; PC3-96; DKFZp564M1178; APG3; FLJ22125; APG3L
1.66708	1429.63	ATG3	Homo sapiens ATG3 autophagy related 3 homolog (S. cerevisiae) (ATG3), mRNA.	MGC15201; PC3-96; DKFZp564M1178; APG3; FLJ22125; APG3L
0.818624	-47.1235	ATG4A	Homo sapiens ATG4 autophagy related 4 homolog A (S. cerevisiae) (ATG4A), transcript variant 2, mRNA.	APG4A; AUTL2
0.929999	-67.9934	ATG4B	Homo sapiens ATG4 autophagy related 4 homolog B (S. cerevisiae) (ATG4B), transcript variant 2, mRNA.	AUTL1; MGC1353; APG4B
0.3346	8.14473	ATG4B	Homo sapiens ATG4 autophagy related 4 homolog B (S. cerevisiae) (ATG4B), transcript variant 1, mRNA.	AUTL1; MGC1353; APG4B
1.37051	-2.11975	ATG4C	Homo sapiens ATG4 autophagy related 4 homolog C (S. cerevisiae) (ATG4C), transcript variant 7, mRNA.	FLJ14867; AUTL3; AUTL1; APG4C; APG4-C
1.0855	59.0976	ATG4C	Homo sapiens ATG4 autophagy related 4 homolog C (S. cerevisiae) (ATG4C), transcript variant 7, mRNA.	FLJ14867; AUTL3; AUTL1; APG4C; APG4-C
1.00555	0.34364	ATG4D	Homo sapiens ATG4 autophagy related 4 homolog D (S. cerevisiae) (ATG4D), mRNA.	APG4D; APG4-D; AUTL4
0.439848	-12.6053	ATG4D	Homo sapiens ATG4 autophagy related 4 homolog D (S. cerevisiae) (ATG4D), mRNA.	APG4D; APG4-D; AUTL4
0.603421	-37.7931	ATG5	Homo sapiens ATG5 autophagy related 5 homolog (S. cerevisiae) (ATG5), mRNA.	ASP; APG5; hAPG5; APG5L
0.556823	-1111.37	ATG7	Homo sapiens ATG7 autophagy related 7 homolog (S. cerevisiae) (ATG7), mRNA.	APG7L; DKFZp434N0735; GSA7
0.857445	-16.8411	ATG9A	Homo sapiens ATG9 autophagy related 9 homolog A (S. cerevisiae) (ATG9A), transcript variant 1, mRNA.	APG9L1; MGD3208
0.721151	-43.6299	ATG9A	Homo sapiens ATG9 autophagy related 9 homolog A (S. cerevisiae) (ATG9A), transcript variant 1, mRNA.	APG9L1; MGD3208
2.13134	25.5906	ATHL1	Homo sapiens ATH1, acid trehalase-like 1 (yeast) (ATHL1), mRNA.	MGC129859; MGC129858; FLJ22635
1.10126	212.988	ATIC	Homo sapiens 5-aminoimidazole-4-carboxamide ribonucleotide formyltransferase/IMP cyclohydrolase (ATIC), mRNA.	PURH; IMPCHASE; AICARFT; AICAR
1.54079	874.391	ATL3	Homo sapiens atlastin 3 (ATL3), mRNA.	ATL3; DKFZp564J0863
1.10168	0.563913	ATM	Homo sapiens ataxia telangiectasia mutated (ATM), transcript variant 1, mRNA.	ATD; DKFZp781A0353; ATE; TELO1; ATA; TEL1; ATDC; AT1; MGC74674; ATC
0.86779	-44.0839	ATM	Homo sapiens ataxia telangiectasia mutated (ATM), transcript variant 1, mRNA.	ATD; DKFZp781A0353; ATE; TELO1; ATA; TEL1; ATDC; AT1; MGC74674; ATC
0.770547	-114.267	ATM	Homo sapiens ataxia telangiectasia mutated (ATM), transcript variant 1, mRNA.	ATD; DKFZp781A0353; ATE; TELO1; ATA; TEL1; ATDC; AT1; MGC74674; ATC
1.39628	8.22437	ATMIN	Homo sapiens ATM interactor (ATMIN), mRNA.	FLJ76795; ZNF822; DKFZp779K1455; KIAA0431; ASCIZ
1.21016	34.8787	ATMIN	Homo sapiens ATM interactor (ATMIN), mRNA.	DKFZp779K1455; KIAA0431
4.0923	5.65162	ATN1	Homo sapiens atrophin 1 (ATN1), transcript variant 2, mRNA.	DRPLA; NOD; B37; D12S755E
0.994066	-0.5272	ATN1	Homo sapiens atrophin 1 (ATN1), transcript variant 1, mRNA.	DRPLA; NOD; B37; D12S755E
0.503608	2.19029	ATN1	Homo sapiens atrophin 1 (ATN1), transcript variant 1, mRNA.	DRPLA; NOD; B37; D12S755E
0.603489	0.967143	ATOH1	Homo sapiens atonal homolog 1 (Drosophila) (ATOH1), mRNA.	MATH-1; ATH1; HATH1
0.492212	-8.93607	ATOH8	Homo sapiens atonal homolog 8 (Drosophila) (ATOH8), mRNA.	HATH6; FLJ14708; FLJ38730
0.900436	-548.233	ATOX1	Homo sapiens ATX1 antioxidant protein 1 homolog (yeast) (ATOX1), mRNA.	MGC138453; MGC138455; HAH1; ATX1
0.853944	-1.23849	ATP10A	Homo sapiens ATPase, Class V, type 10A (ATP10A), mRNA.	ATP10C; KIAA0566; ATPVC; ATPVA
0.968528	-0.36511	ATP10D	Homo sapiens ATPase, class V, type 10D (ATP10D), mRNA.	KIAA1487; ATPVD
1.1425	-1.28488	ATP11A	Homo sapiens ATPase, class VI, type 11A (ATP11A), transcript variant 2, mRNA.	ATPIH; ATPIS
0.305942	5.96803	ATP11A	Homo sapiens ATPase, class VI, type 11A (ATP11A), transcript variant 1, mRNA.	ATPIH; ATPIS
1.725	34.9524	ATP11B	Homo sapiens ATPase, class VI, type 11B (ATP11B), mRNA.	DKFZP434N1615; KIAA0956; ATPIR; DKFZP434J238; ATPIF; MGC46576
0.871502	-13.0013	ATP11B	Homo sapiens ATPase, class VI, type 11B (ATP11B), mRNA.	DKFZP434N1615; KIAA0956; ATPIR; DKFZP434J238; ATPIF; MGC46576
1.33834	2.78739	ATP11C	Homo sapiens ATPase, class VI, type 11C (ATP11C), transcript variant 2, mRNA.	ATPIQ; ATPIG
1.05492	4.79744	ATP11C	Homo sapiens ATPase, class VI, type 11C (ATP11C), transcript variant 1, mRNA.	ATPIQ; ATPIG
1.05275	4.74302	ATP11C	Homo sapiens ATPase, class VI, type 11C (ATP11C), transcript variant 1, mRNA.	ATPIQ; ATPIG
1.21516	116.675	ATP13A1	Homo sapiens ATPase type 13A1 (ATP13A1), mRNA.	FLJ41786; CGI-152; FLJ31858; FLJ90317; ATP13A; DKFZp761L1623; KIAA1825; FLJ43873
1.01748	2.9493	ATP13A2	Homo sapiens ATPase type 13A2 (ATP13A2), mRNA.	KRPPD; HSA9947; PARK9; RP1-37C10.4
0.675547	-49.977	ATP13A3	PREDICTED: Homo sapiens ATPase type 13A3, transcript variant 3 (ATP13A3), mRNA.
0.0667256	-11.8397	ATP13A3	PREDICTED: Homo sapiens ATPase type 13A3, transcript variant 2 (ATP13A3), mRNA.
1.88323	-0.850817	ATP13A4	Homo sapiens ATPase type 13A4 (ATP13A4), mRNA.	MGC126545; DKFZp761I1011
0.747012	2.7238	ATP13A5	Homo sapiens ATPase type 13A5 (ATP13A5), mRNA.	FLJ16025
0.871175	-359.193	ATP1A1	Homo sapiens ATPase, Na+/K+ transporting, alpha 1 polypeptide (ATP1A1), transcript variant 2, mRNA.	MGC3285; MGC51750
0.855984	-130.429	ATP1A1	Homo sapiens ATPase, Na+/K+ transporting, alpha 1 polypeptide (ATP1A1), transcript variant 1, mRNA.	MGC3285; MGC51750
0.676453	-467.019	ATP1A1	Homo sapiens ATPase, Na+/K+ transporting, alpha 1 polypeptide (ATP1A1), transcript variant 1, mRNA.	MGC3285; MGC51750
0.187104	5.85623	ATP1A2	Homo sapiens ATPase, Na+/K+ transporting, alpha 2 (+) polypeptide (ATP1A2), mRNA.	FHM2; MGC59864; MHP2
0.557719	-3.96941	ATP1A3	Homo sapiens ATPase, Na+/K+ transporting, alpha 3 polypeptide (ATP1A3), mRNA.	MGC13276; RDP; DYT12
0.678387	3.27432	ATP1A4	Homo sapiens ATPase, Na+/K+ transporting, alpha 4 polypeptide (ATP1A4), transcript variant 1, mRNA.	ATP1AL2; MGC25056; ATP1A1
0.48816	-3.50965	ATP1A4	Homo sapiens ATPase, Na+/K+ transporting, alpha 4 polypeptide (ATP1A4), transcript variant 2, mRNA.	ATP1AL2; MGC25056; ATP1A1
0.959513	-28.0411	ATP1B1	Homo sapiens ATPase, Na+/K+ transporting, beta 1 polypeptide (ATP1B1), transcript variant 1, mRNA.	MGC1798; ATP1B
0.895703	-260.081	ATP1B1	Homo sapiens ATPase, Na+/K+ transporting, beta 1 polypeptide (ATP1B1), transcript variant 2, mRNA.	MGC1798; ATP1B
0.890508	-111.288	ATP1B1	Homo sapiens ATPase, Na+/K+ transporting, beta 1 polypeptide (ATP1B1), transcript variant 1, mRNA.	MGC1798; ATP1B
0.886653	-8.2523	ATP1B2	Homo sapiens ATPase, Na+/K+ transporting, beta 2 polypeptide (ATP1B2), mRNA.	AMOG
1.07583	264.59	ATP1B3	PREDICTED: Homo sapiens ATPase, Na+/K+ transporting, beta 3 polypeptide, transcript variant 2 (ATP1B3), mRNA.
0.952916	-108.147	ATP1B3	PREDICTED: Homo sapiens ATPase, Na+/K+ transporting, beta 3 polypeptide, transcript variant 2 (ATP1B3), mRNA.
0.943873	-54.6903	ATP1B3	Homo sapiens ATPase, Na+/K+ transporting, beta 3 polypeptide (ATP1B3), mRNA. XM_945518	CD298; FLJ29027; ATPB-3
0.608213	-2.10485	ATP1B3	PREDICTED: Homo sapiens ATPase, Na+/K+ transporting, beta 3 polypeptide, transcript variant 1 (ATP1B3), mRNA.
0.0651466	1.22512	ATP1B3	PREDICTED: Homo sapiens ATPase, Na+/K+ transporting, beta 3 polypeptide, transcript variant 4 (ATP1B3), mRNA.
0.333339	-0.589843	ATP1B4	Homo sapiens ATPase, (Na+)/K+ transporting, beta 4 polypeptide (ATP1B4), mRNA.
11.2716	4.30646	ATP2A1	Homo sapiens ATPase, Ca++ transporting, cardiac muscle, fast twitch 1 (ATP2A1), transcript variant a, mRNA.	ATP2A; SERCA1
0.267911	3.67677	ATP2A1	Homo sapiens ATPase, Ca++ transporting, cardiac muscle, fast twitch 1 (ATP2A1), transcript variant a, mRNA.	ATP2A; SERCA1
0.158101	-12.9079	ATP2A1	PREDICTED: Homo sapiens ATPase, Ca++ transporting, cardiac muscle, fast twitch 1 (ATP2A1), mRNA.
1.00596	8.355	ATP2A2	Homo sapiens ATPase, Ca++ transporting, cardiac muscle, slow twitch 2 (ATP2A2), transcript variant 1, mRNA.	DAR; ATP2B; MGC45367; DD; SERCA2
0.878443	-148.943	ATP2A2	Homo sapiens ATPase, Ca++ transporting, cardiac muscle, slow twitch 2 (ATP2A2), transcript variant 1, mRNA.	DAR; ATP2B; MGC45367; DD; SERCA2
0.591194	-262.519	ATP2A2	Homo sapiens ATPase, Ca++ transporting, cardiac muscle, slow twitch 2 (ATP2A2), transcript variant 2, mRNA.	DAR; ATP2B; MGC45367; DD; SERCA2
0.0886326	-8.97666	ATP2A3	Homo sapiens ATPase, Ca++ transporting, ubiquitous (ATP2A3), transcript variant 2, mRNA.	SERCA3
1.18065	4.91119	ATP2B1	Homo sapiens ATPase, Ca++ transporting, plasma membrane 1 (ATP2B1), transcript variant 2, mRNA.	PMCA1; PMCA1kb
1.03618	1.22552	ATP2B1	Homo sapiens ATPase, Ca++ transporting, plasma membrane 1 (ATP2B1), transcript variant 1, mRNA.	PMCA1kb; PMCA1
8.50412	5.98166	ATP2B2	Homo sapiens ATPase, Ca++ transporting, plasma membrane 2 (ATP2B2), transcript variant 2, mRNA.	PMCA2a; PMCA2; PMCA2i
0.405284	7.05926	ATP2B2	Homo sapiens ATPase, Ca++ transporting, plasma membrane 2 (ATP2B2), transcript variant 1, mRNA.	PMCA2a; PMCA2; PMCA2i
0.492312	5.12841	ATP2B3	Homo sapiens ATPase, Ca++ transporting, plasma membrane 3 (ATP2B3), transcript variant 2, mRNA.	PMCA3a; PMCA3
1.31788	13.137	ATP2B4	Homo sapiens ATPase, Ca++ transporting, plasma membrane 4 (ATP2B4), transcript variant 1, mRNA.	DKFZp686M088; PMCA4b; DKFZp686G08106; PMCA4x; PMCA4; ATP2B2; MXRA1
0.774515	-73.6607	ATP2B4	Homo sapiens ATPase, Ca++ transporting, plasma membrane 4 (ATP2B4), transcript variant 1, mRNA.	DKFZp686M088; PMCA4b; DKFZp686G08106; PMCA4x; PMCA4; ATP2B2; MXRA1
0.683382	-113.383	ATP2B4	Homo sapiens ATPase, Ca++ transporting, plasma membrane 4 (ATP2B4), transcript variant 2, mRNA.	DKFZp686M088; PMCA4b; DKFZp686G08106; PMCA4x; PMCA4; ATP2B2; MXRA1
1.17786	18.6224	ATP2C1	Homo sapiens ATPase, Ca++ transporting, type 2C, member 1 (ATP2C1), transcript variant 3, mRNA.	SPCA1; PMR1; HHD; hSPCA1; ATP2C1A; KIAA1347; BCPM
0.938853	-37.8389	ATP2C1	Homo sapiens ATPase, Ca++ transporting, type 2C, member 1 (ATP2C1), transcript variant 1, mRNA.	SPCA1; PMR1; HHD; hSPCA1; ATP2C1A; KIAA1347; BCPM
0.905987	-166.167	ATP2C1	Homo sapiens ATPase, Ca++ transporting, type 2C, member 1 (ATP2C1), transcript variant 4, mRNA.	SPCA1; PMR1; HHD; hSPCA1; ATP2C1A; KIAA1347; BCPM
0.73979	2.39305	ATP2C2	Homo sapiens ATPase, Ca++ transporting, type 2C, member 2 (ATP2C2), mRNA.	SPCA2; KIAA0703; DKFZp686H22230
2.06786	-3.07615	ATP4B	PREDICTED: Homo sapiens ATPase, H+/K+ exchanging, beta polypeptide (ATP4B), mRNA.
1.5643	5.52711	ATP4B	PREDICTED: Homo sapiens ATPase, H+/K+ exchanging, beta polypeptide (ATP4B), mRNA.
0.714122	-3.5546	ATP4B	Homo sapiens ATPase, H+/K+ exchanging, beta polypeptide (ATP4B), mRNA.	ATP6B
0.914585	-950.16	ATP5A1	Homo sapiens ATP synthase, H+ transporting, mitochondrial F1 complex, alpha subunit 1, cardiac muscle (ATP5A1), nuclear gene encoding mitochondrial protein, transcript variant 2, mRNA.	ORM; ATP5A; ATPM; OMR; hATP1; ATP5AL2
0.838	-1918.72	ATP5A1	Homo sapiens ATP synthase, H+ transporting, mitochondrial F1 complex, alpha subunit 1, cardiac muscle (ATP5A1), nuclear gene encoding mitochondrial protein, transcript variant 2, mRNA.	ORM; ATP5A; ATPM; OMR; hATP1; ATP5AL2
0.93366	-1000.04	ATP5B	Homo sapiens ATP synthase, H+ transporting, mitochondrial F1 complex, beta polypeptide (ATP5B), nuclear gene encoding mitochondrial protein, mRNA.	ATPMB; MGC5231; ATPSB
1.07919	168.433	ATP5C1	Homo sapiens ATP synthase, H+ transporting, mitochondrial F1 complex, gamma polypeptide 1 (ATP5C1), nuclear gene encoding mitochondrial protein, transcript variant 2, mRNA.	ATP5CL1; ATP5C
0.959416	-45.303	ATP5D	Homo sapiens ATP synthase, H+ transporting, mitochondrial F1 complex, delta subunit (ATP5D), nuclear gene encoding mitochondrial protein, transcript variant 1, mRNA.
0.628646	-40.5101	ATP5D	Homo sapiens ATP synthase, H+ transporting, mitochondrial F1 complex, delta subunit (ATP5D), nuclear gene encoding mitochondrial protein, transcript variant 1, mRNA.
0.991102	-147.85	ATP5EP2	Homo sapiens ATP synthase, H+ transporting, mitochondrial F1 complex, epsilon subunit pseudogene 2 (ATP5EP2) on chromosome 13.
0.87207	-1345.39	ATP5EP2	Homo sapiens ATP synthase, H+ transporting, mitochondrial F1 complex, epsilon subunit pseudogene 2 (ATP5EP2) on chromosome 13.
0.818273	-277.178	ATP5F1	Homo sapiens ATP synthase, H+ transporting, mitochondrial F0 complex, subunit B1 (ATP5F1), nuclear gene encoding mitochondrial protein, mRNA.	PIG47; MGC24431
0.771933	-1284.89	ATP5F1	Homo sapiens ATP synthase, H+ transporting, mitochondrial F0 complex, subunit B1 (ATP5F1), nuclear gene encoding mitochondrial protein, mRNA.	PIG47; MGC24431
0.736873	-279.728	ATP5G1	Homo sapiens ATP synthase, H+ transporting, mitochondrial F0 complex, subunit C1 (subunit 9) (ATP5G1), nuclear gene encoding mitochondrial protein, transcript variant 2, mRNA.	ATP5G; ATP5A
0.602918	-3.05642	ATP5G1	Homo sapiens ATP synthase, H+ transporting, mitochondrial F0 complex, subunit C1 (subunit 9) (ATP5G1), nuclear gene encoding mitochondrial protein, transcript variant 1, mRNA.	ATP5G; ATP5A
2.99165	9.12947	ATP5G2	Homo sapiens ATP synthase, H+ transporting, mitochondrial F0 complex, subunit C2 (subunit 9) (ATP5G2), nuclear gene encoding mitochondrial protein, transcript variant 1, mRNA.
1.11853	3.91224	ATP5G2	Homo sapiens ATP synthase, H+ transporting, mitochondrial F0 complex, subunit C2 (subunit 9) (ATP5G2), nuclear gene encoding mitochondrial protein, transcript variant 2, mRNA.
0.71828	-676.171	ATP5G2	Homo sapiens ATP synthase, H+ transporting, mitochondrial F0 complex, subunit c (subunit 9), isoform 2 (ATP5G2), nuclear gene encoding mitochondrial protein, transcript variant 2, mRNA.
1.05156	10.9133	ATP5G3	Homo sapiens ATP synthase, H+ transporting, mitochondrial F0 complex, subunit C3 (subunit 9) (ATP5G3), nuclear gene encoding mitochondrial protein, transcript variant 3, mRNA.	MGC125738; P3
0.856291	-980.76	ATP5H	Homo sapiens ATP synthase, H+ transporting, mitochondrial F0 complex, subunit d (ATP5H), nuclear gene encoding mitochondrial protein, transcript variant 1, mRNA.	ATP5JD; ATPQ
0.80991	-929.527	ATP5H	Homo sapiens ATP synthase, H+ transporting, mitochondrial F0 complex, subunit d (ATP5H), nuclear gene encoding mitochondrial protein, transcript variant 2, mRNA.	ATPQ; ATP5JD
0.892773	-1.34682	ATP5I	PREDICTED: Homo sapiens ATP synthase, H+ transporting, mitochondrial F0 complex, subunit e (ATP5I), mRNA.
0.848372	-112.817	ATP5I	Homo sapiens ATP synthase, H+ transporting, mitochondrial F0 complex, subunit E (ATP5I), nuclear gene encoding mitochondrial protein, mRNA.	MGC12532; ATP5K
0.840245	-1262.5	ATP5I	Homo sapiens ATP synthase, H+ transporting, mitochondrial F0 complex, subunit E (ATP5I), nuclear gene encoding mitochondrial protein, mRNA.	MGC12532; ATP5K
0.993696	-1.1962	ATP5J	Homo sapiens ATP synthase, H+ transporting, mitochondrial F0 complex, subunit F6 (ATP5J), nuclear gene encoding mitochondrial protein, transcript variant 1, mRNA.	ATP5A; CF6; F6; ATPM; ATP5
0.895481	-532.715	ATP5J	Homo sapiens ATP synthase, H+ transporting, mitochondrial F0 complex, subunit F6 (ATP5J), nuclear gene encoding mitochondrial protein, transcript variant 5, mRNA.	ATP5A; CF6; F6; ATPM; ATP5
0.883616	-597.068	ATP5J	Homo sapiens ATP synthase, H+ transporting, mitochondrial F0 complex, subunit F6 (ATP5J), nuclear gene encoding mitochondrial protein, transcript variant 3, mRNA.	ATP5A; CF6; F6; ATPM; ATP5
0.927155	-295.548	ATP5J2	Homo sapiens ATP synthase, H+ transporting, mitochondrial F0 complex, subunit F2 (ATP5J2), nuclear gene encoding mitochondrial protein, transcript variant 1, mRNA.	ATP5JL
0.912909	-259.377	ATP5J2	Homo sapiens ATP synthase, H+ transporting, mitochondrial F0 complex, subunit F2 (ATP5J2), nuclear gene encoding mitochondrial protein, transcript variant 3, mRNA.	ATP5JL
0.89742	-24.0329	ATP5L	Homo sapiens ATP synthase, H+ transporting, mitochondrial F0 complex, subunit G (ATP5L), nuclear gene encoding mitochondrial protein, mRNA.	ATP5JG
0.831036	-1057.64	ATP5L	Homo sapiens ATP synthase, H+ transporting, mitochondrial F0 complex, subunit G (ATP5L), nuclear gene encoding mitochondrial protein, mRNA.	ATP5JG
0.819992	-795.539	ATP5O	Homo sapiens ATP synthase, H+ transporting, mitochondrial F1 complex, O subunit (oligomycin sensitivity conferring protein) (ATP5O), nuclear gene encoding mitochondrial protein, mRNA.	OSCP; ATPO
1.72323	109.22	ATP5S	Homo sapiens ATP synthase, H+ transporting, mitochondrial F0 complex, subunit s (factor B) (ATP5S), nuclear gene encoding mitochondrial protein, transcript variant 1, mRNA.	ATPW; HSU79253
1.13863	104.012	ATP5S	Homo sapiens ATP synthase, H+ transporting, mitochondrial F0 complex, subunit s (factor B) (ATP5S), nuclear gene encoding mitochondrial protein, transcript variant 2, mRNA.	ATPW; HSU79253
0.988669	-1.8896	ATP5S	Homo sapiens ATP synthase, H+ transporting, mitochondrial F0 complex, subunit s (factor B) (ATP5S), nuclear gene encoding mitochondrial protein, transcript variant 3, mRNA.	ATPW; HSU79253
0.755684	-321.386	ATP5SL	Homo sapiens ATP5S-like (ATP5SL), mRNA.	FLJ10241
0.768723	-2690.51	ATP6AP1	Homo sapiens ATPase, H+ transporting, lysosomal accessory protein 1 (ATP6AP1), mRNA.	XAP-3; CF2; 16A; ATP6IP1; ATP6S1; Ac45; MGC129781; XAP3; VATPS1
1.17786	805.413	ATP6AP2	Homo sapiens ATPase, H+ transporting, lysosomal accessory protein 2 (ATP6AP2), mRNA.	ELDF10; APT6M8-9; MGC99577; XMRE; M8-9; ATP6IP2; MSTP009; MRXE; HT028; ATP6M8-9
0.760055	-533.568	ATP6V0A1	Homo sapiens ATPase, H+ transporting, lysosomal V0 subunit a1 (ATP6V0A1), mRNA.	ATP6N1; VPP1; DKFZp781J1951; Stv1; a1; ATP6N1A; Vph1
0.824731	-49.6586	ATP6V0A2	Homo sapiens ATPase, H+ transporting, lysosomal V0 subunit a2 (ATP6V0A2), mRNA.	TJ6M; ATP6a2; TJ6; a2; Stv1; ATP6N1D; Vph1; TJ6s; J6B7
10.0342	-6.60424	ATP6V0A4	Homo sapiens ATPase, H+ transporting, lysosomal V0 subunit a4 (ATP6V0A4), transcript variant 1, mRNA.	VPH1; RDRTA2; STV1; MGC130016; VPP2; RTA1C; A4; RTADR; ATP6N1B; ATP6N2; MGC130017
1.74149	-0.308843	ATP6V0A4	Homo sapiens ATPase, H+ transporting, lysosomal V0 subunit a4 (ATP6V0A4), transcript variant 1, mRNA.	VPH1; RDRTA2; STV1; MGC130016; VPP2; RTA1C; A4; RTADR; ATP6N1B; ATP6N2; MGC130017
0.57218	5.19407	ATP6V0A4	Homo sapiens ATPase, H+ transporting, lysosomal V0 subunit a4 (ATP6V0A4), transcript variant 2, mRNA.	VPH1; RDRTA2; STV1; MGC130016; VPP2; RTA1C; A4; RTADR; ATP6N1B; ATP6N2; MGC130017
1.36998	98.1169	ATP6V0B	Homo sapiens ATPase, H+ transporting, lysosomal 21kDa, V0 subunit b (ATP6V0B), transcript variant 2, mRNA.	HATPL; ATP6F; VMA16
0.725299	-2004.24	ATP6V0B	Homo sapiens ATPase, H+ transporting, lysosomal 21kDa, V0 subunit b (ATP6V0B), transcript variant 1, mRNA.	HATPL; ATP6F; VMA16
0.865235	-190.387	ATP6V0C	PREDICTED: Homo sapiens ATPase, H+ transporting, lysosomal 16kDa, V0 subunit c (ATP6V0C), mRNA.
0.714983	-5908.98	ATP6V0C	PREDICTED: Homo sapiens ATPase, H+ transporting, lysosomal 16kDa, V0 subunit c (ATP6V0C), mRNA.
0.409431	-13.6907	ATP6V0C	PREDICTED: Homo sapiens ATPase, H+ transporting, lysosomal 16kDa, V0 subunit c (ATP6V0C), mRNA.
0.774023	-562.967	ATP6V0D1	Homo sapiens ATPase, H+ transporting, lysosomal 38kDa, V0 subunit d1 (ATP6V0D1), mRNA.	VPATPD; ATP6DV; VMA6; P39; ATP6D; VATX
0.639773	-163.04	ATP6V0D2	Homo sapiens ATPase, H+ transporting, lysosomal 38kDa, V0 subunit d2 (ATP6V0D2), mRNA.	VMA6; ATP6D2; FLJ38708
1.17875	1707.09	ATP6V0E1	Homo sapiens ATPase, H+ transporting, lysosomal 9kDa, V0 subunit e1 (ATP6V0E1), mRNA.	Vma21p; ATP6V0E; Vma21; ATP6H; M9.2
1.13711	1137.96	ATP6V0E1	Homo sapiens ATPase, H+ transporting, lysosomal 9kDa, V0 subunit e1 (ATP6V0E1), mRNA.	Vma21p; ATP6V0E; Vma21; ATP6H; M9.2
0.736377	-284.152	ATP6V0E2	Homo sapiens ATPase, H+ transporting V0 subunit e2 (ATP6V0E2), transcript variant 1, mRNA.	ATP6V0E2L; C7orf32
0.849193	-1003.35	ATP6V1A	Homo sapiens ATPase, H+ transporting, lysosomal 70kDa, V1 subunit A (ATP6V1A), mRNA.	VA68; Vma1; HO68; ATP6V1A1; VPP2; ATP6A1
0.454238	-9.01276	ATP6V1B1	Homo sapiens ATPase, H+ transporting, lysosomal 56/58kDa, V1 subunit B1 (Renal tubular acidosis with deafness) (ATP6V1B1), mRNA.	VATB; VPP3; ATP6B1; MGC32642; RTA1B; VMA2
0.797326	-4342.95	ATP6V1B2	Homo sapiens ATPase, H+ transporting, lysosomal 56/58kDa, V1 subunit B2 (ATP6V1B2), mRNA.	VATB; VPP3; ATP6B2; ATP6B1B2; Vma2; HO57
1.78017	60.1409	ATP6V1C1	Homo sapiens ATPase, H+ transporting, lysosomal 42kDa, V1 subunit C1 (ATP6V1C1), mRNA.	VATC; FLJ20057; ATP6D; Vma5; ATP6C
0.949164	-29.2493	ATP6V1C1	Homo sapiens ATPase, H+ transporting, lysosomal 42kDa, V1 subunit C1 (ATP6V1C1), mRNA.	VATC; FLJ20057; ATP6D; Vma5; ATP6C
0.748293	2.05682	ATP6V1C2	Homo sapiens ATPase, H+ transporting, lysosomal 42kDa, V1 subunit C2 (ATP6V1C2), transcript variant 2, mRNA.	VMA5; ATP6C2
0.811886	-1519.9	ATP6V1D	Homo sapiens ATPase, H+ transporting, lysosomal 34kDa, V1 subunit D (ATP6V1D), mRNA.	ATP6M; VATD; VMA8
0.764969	-1667.94	ATP6V1E1	Homo sapiens ATPase, H+ transporting, lysosomal 31kDa, V1 subunit E1 (ATP6V1E1), transcript variant 3, mRNA.	ATP6E2; ATP6E; P31; ATP6V1E; Vma4
0.699249	-1820.32	ATP6V1E1	Homo sapiens ATPase, H+ transporting, lysosomal 31kDa, V1 subunit E1 (ATP6V1E1), transcript variant 3, mRNA.	ATP6E2; ATP6E; P31; ATP6V1E; Vma4
0.458213	-43.9272	ATP6V1E2	Homo sapiens ATPase, H+ transporting, lysosomal 31kDa, V1 subunit E2 (ATP6V1E2), mRNA.	ATP6EL2; ATP6E1; ATP6V1EL2; MGC9341; VMA4
0.742669	-2140.25	ATP6V1F	Homo sapiens ATPase, H+ transporting, lysosomal 14kDa, V1 subunit F (ATP6V1F), mRNA.	Vma7; MGC126038; ATP6S14; MGC126037; MGC117321; VATF
1.07611	426.882	ATP6V1G1	Homo sapiens ATPase, H+ transporting, lysosomal 13kDa, V1 subunit G1 (ATP6V1G1), mRNA.	Vma10; ATP6J; ATP6GL; ATP6G1; DKFZp547P234; ATP6G
0.993755	-0.42553	ATP6V1G2	Homo sapiens ATPase, H+ transporting, lysosomal 13kDa, V1 subunit G2 (ATP6V1G2), transcript variant 1, mRNA.	NG38; ATP6G2; VMA10; ATP6G
0.304819	-24.4004	ATP6V1G2	Homo sapiens ATPase, H+ transporting, lysosomal 13kDa, V1 subunit G2 (ATP6V1G2), transcript variant 1, mRNA.	NG38; ATP6G2; VMA10; ATP6G
14.3909	-1.7671	ATP6V1G3	Homo sapiens ATPase, H+ transporting, lysosomal 13kDa, V1 subunit G3 (ATP6V1G3), transcript variant 1, mRNA.	MGC119810; Vma10; ATP6G3; MGC119813
0.218404	-4.47256	ATP6V1G3	Homo sapiens ATPase, H+ transporting, lysosomal 13kDa, V1 subunit G3 (ATP6V1G3), transcript variant 1, mRNA.	MGC119810; Vma10; ATP6G3; MGC119813
0.999232	-0.2434	ATP6V1H	Homo sapiens ATPase, H+ transporting, lysosomal 50/57kDa, V1 subunit H (ATP6V1H), transcript variant 3, mRNA.	SFDbeta; CGI-11; VMA13; SFDalpha; SFD; MSTP042
0.988541	-64.803	ATP6V1H	Homo sapiens ATPase, H+ transporting, lysosomal 50/57kDa, V1 subunit H (ATP6V1H), transcript variant 2, mRNA.	SFDbeta; CGI-11; VMA13; SFDalpha; SFD; MSTP042
1.23019	13.6753	ATP7A	Homo sapiens ATPase, Cu++ transporting, alpha polypeptide (Menkes syndrome) (ATP7A), mRNA.	MK; MNK
1.75924	16.2374	ATP7B	Homo sapiens ATPase, Cu++ transporting, beta polypeptide (ATP7B), transcript variant 1, mRNA.	WC1; PWD; WND; WD
0.752456	-8.71719	ATP7B	Homo sapiens ATPase, Cu++ transporting, beta polypeptide (ATP7B), transcript variant 1, mRNA.	WC1; PWD; WND; WD
2.31514	29.8208	ATP8A1	Homo sapiens ATPase, aminophospholipid transporter (APLT), Class I, type 8A, member 1 (ATP8A1), mRNA.	MGC130043; ATPIA; MGC26327; ATPASEII; MGC130042; ATPP2
1.75193	7.41052	ATP8A2	Homo sapiens ATPase, aminophospholipid transporter-like, class I, type 8A, member 2 (ATP8A2), mRNA.	ATP; ML-1; ATPIB; DKFZP434B1913; IB
0.0718069	-11.4849	ATP8B1	Homo sapiens ATPase, class I, type 8B, member 1 (ATP8B1), mRNA.	FIC1; PFIC1; PFIC; ATPIC; BRIC
3.6123	15.0061	ATP8B2	Homo sapiens ATPase, class I, type 8B, member 2 (ATP8B2), transcript variant 2, mRNA.	ATPID; DKFZp434M0219; KIAA1137
2.97904	9.75843	ATP8B2	Homo sapiens ATPase, class I, type 8B, member 2 (ATP8B2), transcript variant 1, mRNA.	ATPID; DKFZp434M0219; KIAA1137
1.98882	69.2405	ATP8B2	Homo sapiens ATPase, class I, type 8B, member 2 (ATP8B2), transcript variant 1, mRNA.	ATPID; DKFZp434M0219; KIAA1137
1.81713	1.61238	ATP8B3	Homo sapiens ATPase, class I, type 8B, member 3 (ATP8B3), mRNA.	ATPIK
0.808267	-247.911	ATP8B4	Homo sapiens ATPase, class I, type 8B, member 4 (ATP8B4), mRNA.	ATPIM
0.8919	-0.385737	ATP9A	Homo sapiens ATPase, class II, type 9A (ATP9A), mRNA.	KIAA0611; ATPIIA
0.354674	-188.224	ATP9A	Homo sapiens ATPase, class II, type 9A (ATP9A), mRNA.	KIAA0611; ATPIIA
0.268046	4.11404	ATP9A	Homo sapiens ATPase, class II, type 9A (ATP9A), mRNA.	KIAA0611; ATPIIA
0.870417	-13.5119	ATP9B	Homo sapiens ATPase, class II, type 9B (ATP9B), mRNA.	MGC150651; DKFZp686H2093; FLJ46612; ATPIIB; HUSSY-20; ATPASEP; MGC150650; NEO1L; MGC61572
0.905103	-40.7879	ATPAF1	Homo sapiens ATP synthase mitochondrial F1 complex assembly factor 1 (ATPAF1), nuclear gene encoding mitochondrial protein, transcript variant 1, mRNA.	FLJ22351; ATP11p; MGC88060; ATP11
0.623238	-45.5382	ATPAF1	Homo sapiens ATP synthase mitochondrial F1 complex assembly factor 1 (ATPAF1), nuclear gene encoding mitochondrial protein, transcript variant 2, mRNA.	FLJ22351; ATP11p; MGC88060; ATP11
0.552443	-58.9317	ATPAF2	Homo sapiens ATP synthase mitochondrial F1 complex assembly factor 2 (ATPAF2), nuclear gene encoding mitochondrial protein, mRNA.	LP3663; ATP12p; MGC29736; ATP12
1.14351	127.347	ATPBD1B	Homo sapiens ATP binding domain 1 family, member B (ATPBD1B), mRNA.	FLJ10349
0.873146	-38.3699	ATPBD1B	Homo sapiens ATP binding domain 1 family, member B (ATPBD1B), mRNA.	FLJ10349
3.25164	29.8834	ATPBD3	Homo sapiens ATP binding domain 3 (ATPBD3), mRNA.	MGC17332
0.792103	-4.43594	ATPBD4	Homo sapiens ATP binding domain 4 (ATPBD4), mRNA.	MGC14798
0.55394	-20.4284	ATPBD4	Homo sapiens ATP binding domain 4 (ATPBD4), mRNA.	MGC14798
0.899476	-71.071	ATPIF1	Homo sapiens ATPase inhibitory factor 1 (ATPIF1), nuclear gene encoding mitochondrial protein, transcript variant 3, mRNA.	ATPIP; MGC1167; IP; ATPI; MGC8898
0.867419	-11.5372	ATPIF1	Homo sapiens ATPase inhibitory factor 1 (ATPIF1), nuclear gene encoding mitochondrial protein, transcript variant 3, mRNA.	ATPIP; MGC1167; IP; ATPI; MGC8898
3.18776	-3.70134	ATR	Homo sapiens ataxia telangiectasia and Rad3 related (ATR), mRNA.	SCKL1; MEC1; FRP1; SCKL
2.60576	7.1319	ATR	Homo sapiens ataxia telangiectasia and Rad3 related (ATR), mRNA.	SCKL1; MEC1; FRP1; SCKL
0.773073	-2.56762	ATR	PREDICTED: Homo sapiens ataxia telangiectasia and Rad3 related (ATR), mRNA.
0.563129	4.40997	ATR	Homo sapiens ataxia telangiectasia and Rad3 related (ATR), mRNA.	SCKL1; MEC1; FRP1; SCKL
0.976446	-3.1168	ATRIP	Homo sapiens ATR interacting protein (ATRIP), transcript variant 2, mRNA.	MGC20625; ATRIP; DKFZp762J2115; DRN3; FLJ12343; MGC21482; DKFZp434J0310; MGC26740; AGS1
0.703742	-48.3924	ATRIP	Homo sapiens ATR interacting protein (ATRIP), transcript variant 2, mRNA.	MGC20625; ATRIP; DKFZp762J2115; DRN3; FLJ12343; MGC21482; DKFZp434J0310; MGC26740; AGS1
1.96565	38.7793	ATRN	Homo sapiens attractin (ATRN), transcript variant 1, mRNA.	DPPT-L; MGC126754; MGCA; KIAA0548
0.749779	-15.9733	ATRN	Homo sapiens attractin (ATRN), transcript variant 2, mRNA.	DPPT-L; MGC126754; MGCA; KIAA0548
0.536835	-83.6988	ATRN	Homo sapiens attractin (ATRN), transcript variant 1, mRNA.	DPPT-L; MGC126754; MGCA; KIAA0548
0.30897	1.61315	ATRN	Homo sapiens attractin (ATRN), transcript variant 1, mRNA.	DPPT-L; MGC126754; MGCA; KIAA0548
10.5532	-9.71228	ATRNL1	Homo sapiens attractin-like 1 (ATRNL1), mRNA.	bA338L11.1; bA454H24.1; KIAA0534; FLJ45344; ALP
3.09823	-5.18343	ATRX	Homo sapiens alpha thalassemia/mental retardation syndrome X-linked (RAD54 homolog, S. cerevisiae) (ATRX), transcript variant 1, mRNA.	XNP; ZNF-HX; MRXHF1; XH2; ATR2; SFM1; SHS; MRXS3; RAD54L; RAD54; MGC2094
0.644454	4.77174	ATRX	Homo sapiens alpha thalassemia/mental retardation syndrome X-linked (RAD54 homolog, S. cerevisiae) (ATRX), transcript variant 3, mRNA.	SHS; XNP; MRXS3; ZNF-HX; MRXHF1; RAD54L; XH2; ATR2; SFM1; RAD54; MGC2094
0.0552557	-13.5217	ATRX	Homo sapiens alpha thalassemia/mental retardation syndrome X-linked (RAD54 homolog, S. cerevisiae) (ATRX), transcript variant 1, mRNA.	XNP; ZNF-HX; MRXHF1; XH2; ATR2; SFM1; SHS; MRXS3; RAD54L; RAD54; MGC2094
0.561778	-72.0593	ATXN1	Homo sapiens ataxin 1 (ATXN1), mRNA.	SCA1; D6S504E; ATX1
0.506367	-21.5676	ATXN1	Homo sapiens ataxin 1 (ATXN1), mRNA.	SCA1; D6S504E; ATX1
0.665952	-30.5538	ATXN10	Homo sapiens ataxin 10 (ATXN10), mRNA.	E46L; SCA10; FLJ37990
0.716473	-349.005	ATXN2	Homo sapiens ataxin 2 (ATXN2), mRNA.	FLJ46772; ATX2; TNRC13; SCA2
1.03868	0.281778	ATXN2L	PREDICTED: Homo sapiens ataxin 2-like, transcript variant 8 (ATXN2L), mRNA.
0.793593	-10.7968	ATXN2L	Homo sapiens ataxin 2-like (ATXN2L), transcript variant A, mRNA.	A2LP; A2LG; A2RP; A2D
0.526094	-10.7548	ATXN2L	Homo sapiens ataxin 2-like (ATXN2L), transcript variant F, mRNA. XM_944041 XM_944048 XM_944052	A2LP; A2LG; A2RP; A2D
0.208853	-25.7244	ATXN2L	PREDICTED: Homo sapiens ataxin 2-like, transcript variant 1 (ATXN2L), mRNA.
0.0304483	-12.6558	ATXN2L	PREDICTED: Homo sapiens ataxin 2-like, transcript variant 2 (ATXN2L), mRNA.
1.02581	13.6941	ATXN3	Homo sapiens ataxin 3 (ATXN3), transcript variant 2, mRNA.	SCA3; JOS; ATX3; MJD1; MJD; AT3
1.00307	0.12263	ATXN3	Homo sapiens ataxin 3 (ATXN3), transcript variant 1, mRNA.	SCA3; JOS; ATX3; MJD1; MJD; AT3
5.42909	-6.67757	ATXN3L	Homo sapiens ataxin 3-like (ATXN3L) on chromosome X.	MJDL
2.15996	-3.35011	ATXN7	Homo sapiens ataxin 7 (ATXN7), mRNA.	OPCA3; SCA7; ADCAII
2.98567	140.626	ATXN7L1	Homo sapiens ataxin 7-like 1 (ATXN7L1), mRNA.	FLJ40255; MGC10760; KIAA1218; MGC33190; ATXN7L4
1.29152	8.29914	ATXN7L2	Homo sapiens ataxin 7-like 2 (ATXN7L2), mRNA.	FLJ00381; MGC46534
1.01958	5.3439	ATXN7L3	Homo sapiens ataxin 7-like 3 (ATXN7L3), transcript variant 2, mRNA.	DKFZp761G2113
5.8669	-1.30481	ATXN8OS	Homo sapiens ataxin 8 opposite strand (ATXN8OS) on chromosome 13.	KLHL1AS; SCA8
0.674247	-76.2656	AUH	Homo sapiens AU RNA binding protein/enoyl-Coenzyme A hydratase (AUH), nuclear gene encoding mitochondrial protein, mRNA.
1.19061	65.6232	AUP1	Homo sapiens ancient ubiquitous protein 1 (AUP1), mRNA.
0.70838	-3.25846	AUP1	Homo sapiens ancient ubiquitous protein 1 (AUP1), transcript variant 1, mRNA.
0.707507	-89.6545	AURKA	Homo sapiens aurora kinase A (AURKA), transcript variant 5, mRNA.	STK15; STK7; AURA; AIK; BTAK; AURORA2; ARK1; MGC34538; STK6
0.621175	-91.7705	AURKA	Homo sapiens aurora kinase A (AURKA), transcript variant 3, mRNA.	STK15; STK7; AURA; AIK; BTAK; AURORA2; ARK1; MGC34538; STK6
0.792119	-678.244	AURKAIP1	Homo sapiens aurora kinase A interacting protein 1 (AURKAIP1), mRNA.	AIP; AKIP; FLJ20608
0.402873	-8.02715	AURKAPS1	Homo sapiens aurora kinase A pseudogene 1 (AURKAPS1) on chromosome 1.	AurAps1; STK6P
0.644217	-16.598	AURKB	Homo sapiens aurora kinase B (AURKB), mRNA.	ARK2; STK5; AurB; IPL1; AIM1; AIK2; STK12; AIM-1
1.58001	2.22817	AURKC	Homo sapiens aurora kinase C (AURKC), transcript variant 1, mRNA.	AIE2; STK13; aurora-C; AIK3; AurC
1.37569	248.471	AURKC	Homo sapiens aurora kinase C (AURKC), transcript variant 2, mRNA.	AIE2; STK13; aurora-C; AIK3; AurC
1.32932	71.36	AURKC	Homo sapiens aurora kinase C (AURKC), transcript variant 2, mRNA.	AIE2; STK13; aurora-C; AIK3; AurC
1.48059	143.926	AUTS2	Homo sapiens autism susceptibility candidate 2 (AUTS2), mRNA.	MGC13140; KIAA0442
1.58645	100.161	AVEN	Homo sapiens apoptosis, caspase activation inhibitor (AVEN), mRNA.	PDCD12
1.73055	26.0662	AVIL	Homo sapiens advillin (AVIL), mRNA.	DOC6; ADVIL; p92; DKFZp779O1812; FLJ12386; MGC133244
1.45315	5.47333	AVP	Homo sapiens arginine vasopressin (neurophysin II, antidiuretic hormone, diabetes insipidus, neurohypophyseal) (AVP), mRNA.	AVRP; ADH; AVP-NPII; VP; ARVP
0.912189	-121.39	AVPI1	Homo sapiens arginine vasopressin-induced 1 (AVPI1), mRNA.	VIP32; PP5395; VIT32; RP11-548K23.7
2.01841	1.39123	AVPR1B	Homo sapiens arginine vasopressin receptor 1B (AVPR1B), mRNA.	AVPR3
0.0709752	4.30912	AVPR2	Homo sapiens arginine vasopressin receptor 2 (nephrogenic diabetes insipidus) (AVPR2), mRNA.	DI1; V2R; MGC126533; DIR; NDI; DIR3; ADHR; MGC138386
5.64063	13.5559	AXIN1	Homo sapiens axin 1 (AXIN1), transcript variant 1, mRNA.	AXIN; MGC52315
0.959911	-26.9966	AXIN1	Homo sapiens axin 1 (AXIN1), transcript variant 2, mRNA.	AXIN; MGC52315
0.0114066	-46.3224	AXIN2	Homo sapiens axin 2 (conductin, axil) (AXIN2), mRNA.	MGC126582; DKFZp781B0869; AXIL
1.65851	262.676	AXL	Homo sapiens AXL receptor tyrosine kinase (AXL), transcript variant 1, mRNA.	UFO
1.64021	363.444	AXL	Homo sapiens AXL receptor tyrosine kinase (AXL), transcript variant 1, mRNA.	UFO
2.33576	2432.92	AXUD1	Homo sapiens AXIN1 up-regulated 1 (AXUD1), mRNA.	FAM130B; TAIP-3; DKFZp566F164; URAX1
1.11475	43.7749	AYP1p1	PREDICTED: Homo sapiens AYP1 pseudogene 1 (AYP1p1), misc RNA.
1.48768	2.07974	AZGP1	Homo sapiens alpha-2-glycoprotein 1, zinc-binding (AZGP1), mRNA.	ZAG; ZA2G
0.403447	-99.3823	AZI1	Homo sapiens 5-azacytidine induced 1 (AZI1), transcript variant 1, mRNA.	AZ1; Cep131
0.345118	8.45443	AZI1	Homo sapiens 5-azacytidine induced 1 (AZI1), transcript variant 1, mRNA.	AZ1; Cep131
1.49467	185.575	AZI2	Homo sapiens 5-azacytidine induced 2 (AZI2), mRNA.	NAP1; TILP(S); tilp; AZ2
1.13284	20.742	AZIN1	Homo sapiens antizyme inhibitor 1 (AZIN1), transcript variant 2, mRNA.	ODC1L; OAZIN; OAZI; MGC3832; MGC691
0.960657	-31.717	AZIN1	Homo sapiens antizyme inhibitor 1 (AZIN1), transcript variant 1, mRNA.	ODC1L; OAZIN; OAZI; MGC3832; MGC691
0.749937	-992.343	AZIN1	Homo sapiens antizyme inhibitor 1 (AZIN1), transcript variant 1, mRNA.	ODC1L; OAZIN; OAZI; MGC3832; MGC691
0.232551	7.04075	AZU1	Homo sapiens azurocidin 1 (cationic antimicrobial protein 37) (AZU1), mRNA.	HBP; CAP37; NAZC; HUMAZUR; AZU; AZAMP
1.13394	1425.69	B2M	Homo sapiens beta-2-microglobulin (B2M), mRNA.
1.09746	423.535	B2M	Homo sapiens beta-2-microglobulin (B2M), mRNA.
2.76579	82.6201	B3GALNT1	Homo sapiens beta-1,3-N-acetylgalactosaminyltransferase 1 (globoside blood group) (B3GALNT1), transcript variant 2, mRNA.	GLCT3; P; Gb4Cer; galT3; P1; GLOB; beta3Gal-T3; B3GALT3
1.98487	117.312	B3GALNT1	Homo sapiens beta-1,3-N-acetylgalactosaminyltransferase 1 (globoside blood group) (B3GALNT1), transcript variant 2, mRNA.	GLCT3; P; Gb4Cer; galT3; P1; GLOB; beta3Gal-T3; B3GALT3
1.66782	268.103	B3GALNT1	Homo sapiens beta-1,3-N-acetylgalactosaminyltransferase 1 (globoside blood group) (B3GALNT1), transcript variant 3, mRNA.	galT3; P1; B3GALT3; GLCT3; P; Gb4Cer; GLOB; beta3Gal-T3
1.49752	65.6002	B3GALNT2	Homo sapiens beta-1,3-N-acetylgalactosaminyltransferase 2 (B3GALNT2), mRNA.	MGC39558; B3GalNAc-T2
1.24091	2.48417	B3GALT1	Homo sapiens UDP-Gal:betaGlcNAc beta 1,3-galactosyltransferase, polypeptide 1 (B3GALT1), mRNA.	beta3Gal-T1; MGC126594
1.13455	0.335716	B3GALT2	Homo sapiens UDP-Gal:betaGlcNAc beta 1,3-galactosyltransferase, polypeptide 2 (B3GALT2), mRNA.	beta3Gal-T2; BETA3GALT2; GLCT2
1.84045	34.1221	B3GALT3	Homo sapiens UDP-Gal:betaGlcNAc beta 1,3-galactosyltransferase, polypeptide 3 (B3GALT3), transcript variant 4, mRNA.	galT3; P1; B3GALNT1; GLCT3; P; Gb4Cer; beta3Gal-T3
1.2022	-1.57088	B3GALT3	Homo sapiens UDP-Gal:betaGlcNAc beta 1,3-galactosyltransferase, polypeptide 3 (B3GALT3), transcript variant 3, mRNA.	galT3; P1; B3GALNT1; GLCT3; P; Gb4Cer; beta3Gal-T3
1.59142	96.0127	B3GALT4	Homo sapiens UDP-Gal:betaGlcNAc beta 1,3-galactosyltransferase, polypeptide 4 (B3GALT4), mRNA.	beta3GALT4; beta3Gal-T4; DJ1033B10.3; GalT4; Gal-T2
9.16043	4.34374	B3GALT5	Homo sapiens UDP-Gal:betaGlcNAc beta 1,3-galactosyltransferase, polypeptide 5 (B3GALT5), transcript variant 1, mRNA.	B3GalTx; GLCT5; beta3Gal-T5; B3GalT-V; B3T5
2.15923	-7.39946	B3GALT5	Homo sapiens UDP-Gal:betaGlcNAc beta 1,3-galactosyltransferase, polypeptide 5 (B3GALT5), transcript variant 5, mRNA.	B3GalT-V; B3GalTx; GLCT5; beta3Gal-T5; B3T5
0.461436	2.8799	B3GALT5	Homo sapiens UDP-Gal:betaGlcNAc beta 1,3-galactosyltransferase, polypeptide 5 (B3GALT5), transcript variant 4, mRNA.	B3GalTx; GLCT5; beta3Gal-T5; B3GalT-V; B3T5
0.567396	-69.7867	B3GALT6	Homo sapiens UDP-Gal:betaGal beta 1,3-galactosyltransferase polypeptide 6 (B3GALT6), mRNA.	beta3GalT6
0.86467	-8.81805	B3GALTL	Homo sapiens beta 1,3-galactosyltransferase-like (B3GALTL), mRNA.	B3Glc-T; B3GTL; Gal-T; beta3Glc-T
1.36168	3.6849	B3GAT1	Homo sapiens beta-1,3-glucuronyltransferase 1 (glucuronosyltransferase P) (B3GAT1), transcript variant 2, mRNA.	CD57; GLCATP; NK-1; HNK-1; LEU7; GlcAT-P
0.237362	-10.6174	B3GAT1	Homo sapiens beta-1,3-glucuronyltransferase 1 (glucuronosyltransferase P) (B3GAT1), transcript variant 1, mRNA.	HNK1; GlcUAT-P; CD57; NK-1; GLCATP; LEU7; HNK-1; GlcAT-P
0.570778	-1.24798	B3GAT2	Homo sapiens beta-1,3-glucuronyltransferase 2 (glucuronosyltransferase S) (B3GAT2), mRNA.	GlcAT-S; MGC138535; KIAA1963; GLCATS
0.722341	-42.8301	B3GAT3	Homo sapiens beta-1,3-glucuronyltransferase 3 (glucuronosyltransferase I) (B3GAT3), mRNA.	GLCATI; GlcAT-I
1.79086	1791.7	B3GNT2	Homo sapiens UDP-GlcNAc:betaGal beta-1,3-N-acetylglucosaminyltransferase 2 (B3GNT2), mRNA.	B3GNT-2; B3GN-T1; B3GNT1; BETA3GNT; B3GN-T2; B3GNT
1.10512	2.72805	B3GNT5	Homo sapiens UDP-GlcNAc:betaGal beta-1,3-N-acetylglucosaminyltransferase 5 (B3GNT5), mRNA.	beta3Gn-T5; B3GN-T5
0.707592	-61.4324	B3GNT6	Homo sapiens UDP-GlcNAc:betaGal beta-1,3-N-acetylglucosaminyltransferase 6 (B3GNT6), mRNA.	iGNT; iGAT; BETA3GNTI
0.485331	-2.29607	B3Gn-T6	Homo sapiens beta-1,3-N-acetylglucosaminyltransferase protein (B3Gn-T6), mRNA.	MGC119336; IMAGE:4907098; MGC119337; MGC119334
1.48563	2.1147	B3GNT7	Homo sapiens UDP-GlcNAc:betaGal beta-1,3-N-acetylglucosaminyltransferase 7 (B3GNT7), mRNA.	beta3GnT7
0.382146	-10.7148	B3GNT8	Homo sapiens UDP-GlcNAc:betaGal beta-1,3-N-acetylglucosaminyltransferase 8 (B3GNT8), mRNA.	B3GALT7; BGALT15; beta3Gn-T8
0.333355	-8.92554	B3GNTL1	Homo sapiens UDP-GlcNAc:betaGal beta-1,3-N-acetylglucosaminyltransferase-like 1 (B3GNTL1), mRNA.	MGC126253; MGC126256; B3GNT8
0.450984	-7.58409	B4GALNT1	Homo sapiens beta-1,4-N-acetyl-galactosaminyl transferase 1 (B4GALNT1), mRNA.	GALGT; GALNACT
1.48169	-0.990906	B4GALNT2	Homo sapiens beta-1,4-N-acetyl-galactosaminyl transferase 2 (B4GALNT2), mRNA.	B4GALGT2; Sda; SD; B4GALT; GALGT2; Cad; MGC142235; MGC142237
1.14876	-1.66624	B4GALNT3	Homo sapiens beta-1,4-N-acetyl-galactosaminyl transferase 3 (B4GALNT3), mRNA.	FLJ16224; B4GalNac-T3; FLJ40362
0.078023	-7.51408	B4GALNT4	Homo sapiens beta-1,4-N-acetyl-galactosaminyl transferase 4 (B4GALNT4), mRNA.	Beta4GalNAc-T4; FLJ25045; NGalNAc-T1
1.44893	100.836	B4GALT1	Homo sapiens UDP-Gal:betaGlcNAc beta 1,4- galactosyltransferase, polypeptide 1 (B4GALT1), mRNA.	MGC50983; GT1; beta4Gal-T1; GTB; B4GAL-T1; GGTB2; DKFZp686N19253
1.26602	2.16255	B4GALT2	Homo sapiens UDP-Gal:betaGlcNAc beta 1,4- galactosyltransferase, polypeptide 2 (B4GALT2), transcript variant 2, mRNA.	beta4Gal-T2; B4Gal-T3; B4Gal-T2
1.10594	0.652254	B4GALT2	Homo sapiens UDP-Gal:betaGlcNAc beta 1,4- galactosyltransferase, polypeptide 2 (B4GALT2), transcript variant 3, mRNA.	beta4Gal-T2; B4Gal-T2; B4Gal-T3
0.880533	-2.17381	B4GALT2	Homo sapiens UDP-Gal:betaGlcNAc beta 1,4- galactosyltransferase, polypeptide 2 (B4GALT2), transcript variant 2, mRNA.	beta4Gal-T2; B4Gal-T3; B4Gal-T2
0.732509	-148.489	B4GALT3	Homo sapiens UDP-Gal:betaGlcNAc beta 1,4- galactosyltransferase, polypeptide 3 (B4GALT3), mRNA.	beta4Gal-T3
1.90646	115.56	B4GALT4	Homo sapiens UDP-Gal:betaGlcNAc beta 1,4- galactosyltransferase, polypeptide 4 (B4GALT4), transcript variant 2, mRNA.	B4Gal-T4; beta4Gal-T4
1.02017	7.1861	B4GALT4	Homo sapiens UDP-Gal:betaGlcNAc beta 1,4- galactosyltransferase, polypeptide 4 (B4GALT4), transcript variant 2, mRNA.	B4Gal-T4; beta4Gal-T4
1.23353	1284.12	B4GALT5	Homo sapiens UDP-Gal:betaGlcNAc beta 1,4- galactosyltransferase, polypeptide 5 (B4GALT5), mRNA.	beta4Gal-T5; BETA4-GALT-IV; B4Gal-T5; gt-V; beta4GalT-V
1.43494	-1.96051	B4GALT6	Homo sapiens UDP-Gal:betaGlcNAc beta 1,4- galactosyltransferase, polypeptide 6 (B4GALT6), mRNA.	beta4Gal-T6; B4Gal-T6
0.927096	-65.2204	B4GALT7	Homo sapiens xylosylprotein beta 1,4-galactosyltransferase, polypeptide 7 (galactosyltransferase I) (B4GALT7), mRNA.	B4GAL-T7; XGALT1; XGPT1; XGALT-1; beta4Gal-T7
0.637865	-76.9942	B9D2	Homo sapiens B9 protein domain 2 (B9D2), mRNA.	MGC4093; ICIS-1
1.35224	111.815	bA16L21.2.1	Homo sapiens DnaJ-like protein (bA16L21.2.1), mRNA.
0.647905	3.27038	bA9F11.1	Homo sapiens hypothetical LOC255349 (bA9F11.1), mRNA.	MGC163521; MGC163519
1.47781	86.2391	BAALC	Homo sapiens brain and acute leukemia, cytoplasmic (BAALC), transcript variant 1, mRNA.	FLJ12015
0.856505	-31.2229	BAALC	Homo sapiens brain and acute leukemia, cytoplasmic (BAALC), transcript variant 2, mRNA.	FLJ12015
0.813174	1.29323	BAAT	Homo sapiens bile acid Coenzyme A: amino acid N-acyltransferase (glycine N-choloyltransferase) (BAAT), mRNA.	MGC104432; FLJ20300; BACAT; BAT
1.57186	-1.47884	BACE1	Homo sapiens beta-site APP-cleaving enzyme 1 (BACE1), transcript variant c, mRNA.	ASP2; KIAA1149; BACE; HSPC104; FLJ90568
0.739424	-7.67102	BACE1	Homo sapiens beta-site APP-cleaving enzyme 1 (BACE1), transcript variant b, mRNA.	ASP2; KIAA1149; BACE; HSPC104; FLJ90568
1.64097	120.93	BACE2	Homo sapiens beta-site APP-cleaving enzyme 2 (BACE2), transcript variant c, mRNA.	ALP56; DRAP; CEAP1; BAE2; CDA13; ASP21; AEPLC; ASP1
0.829203	-23.7763	BACE2	Homo sapiens beta-site APP-cleaving enzyme 2 (BACE2), transcript variant b, mRNA.	ALP56; DRAP; CEAP1; BAE2; CDA13; ASP21; AEPLC; ASP1
4.76387	-6.15041	BACH1	Homo sapiens BTB and CNC homology 1, basic leucine zipper transcription factor 1 (BACH1), transcript variant 3, mRNA.
1.72417	-3.01995	BACH1	Homo sapiens BTB and CNC homology 1, basic leucine zipper transcription factor 1 (BACH1), transcript variant 1, mRNA.
1.04998	3.33935	BACH1	Homo sapiens BTB and CNC homology 1, basic leucine zipper transcription factor 1 (BACH1), transcript variant 3, mRNA.
2.13472	1.34622	BACH2	Homo sapiens BTB and CNC homology 1, basic leucine zipper transcription factor 2 (BACH2), mRNA.
1.20534	3.02368	BACH2	Homo sapiens BTB and CNC homology 1, basic leucine zipper transcription factor 2 (BACH2), mRNA.
0.00183431	-14.3906	BACH2	Homo sapiens BTB and CNC homology 1, basic leucine zipper transcription factor 2 (BACH2), mRNA.
1.58501	3.26534	BAD	Homo sapiens BCL2-antagonist of cell death (BAD), transcript variant 1, mRNA.	BBC2; BCL2L8
1.57081	8.36718	BAD	Homo sapiens BCL2-antagonist of cell death (BAD), transcript variant 2, mRNA.	BBC2; BCL2L8
1.00505	1.1306	BAD	Homo sapiens BCL2-antagonist of cell death (BAD), transcript variant 2, mRNA.	BBC2; BCL2L8
1.62301	23.3679	BAG1	Homo sapiens BCL2-associated athanogene (BAG1), mRNA.
0.743808	-264.308	BAG3	Homo sapiens BCL2-associated athanogene 3 (BAG3), mRNA.	BAG-3; MGC104307; CAIR-1; BIS
1.42175	27.449	BAG4	Homo sapiens BCL2-associated athanogene 4 (BAG4), mRNA.	SODD; BAG-4
0.674936	-13.5127	BAG4	Homo sapiens BCL2-associated athanogene 4 (BAG4), mRNA.	SODD; BAG-4
2.50315	-5.85726	BAG5	Homo sapiens BCL2-associated athanogene 5 (BAG5), transcript variant 1, mRNA.	BAG-5
0.942965	-77.229	BAG5	Homo sapiens BCL2-associated athanogene 5 (BAG5), transcript variant 2, mRNA.	BAG-5
0.796456	-36.1102	BAG5	Homo sapiens BCL2-associated athanogene 5 (BAG5), transcript variant 3, mRNA.	BAG-5
0.231455	-9.11331	BAG5	Homo sapiens BCL2-associated athanogene 5 (BAG5), transcript variant 3, mRNA.	BAG-5
1.67844	10.3671	BAGE	Homo sapiens B melanoma antigen (BAGE), mRNA.	BAGE1
1.6715	0.446939	BAGE2	Homo sapiens B melanoma antigen family, member 2 (BAGE2), mRNA.
1.85339	-2.15654	BAGE4	Homo sapiens B melanoma antigen family, member 4 (BAGE4), mRNA.	MGC119852; MGC119853; MLL3P; MGC119851
2.02034	5.52252	BAGE5	Homo sapiens B melanoma antigen family, member 5 (BAGE5), mRNA.
2.11037	-2.31763	BAHD1	Homo sapiens bromo adjacent homology domain containing 1 (BAHD1), mRNA.	KIAA0945
22.0545	13.2213	BAI1	Homo sapiens brain-specific angiogenesis inhibitor 1 (BAI1), mRNA.	FLJ41988
0.4205	2.37112	BAI1	Homo sapiens brain-specific angiogenesis inhibitor 1 (BAI1), mRNA.	FLJ41988
1.66664	-2.82865	BAI2	Homo sapiens brain-specific angiogenesis inhibitor 2 (BAI2), mRNA.
0.875636	-0.239167	BAI3	Homo sapiens brain-specific angiogenesis inhibitor 3 (BAI3), mRNA.	KIAA0550; MGC133100
1.31534	4.52149	BAIAP2	Homo sapiens BAI1-associated protein 2 (BAIAP2), transcript variant 3, mRNA.	IRSP53; BAP2
1.06865	0.549721	BAIAP2	Homo sapiens BAI1-associated protein 2 (BAIAP2), transcript variant 2, mRNA.	IRSP53; BAP2
0.776257	-5.61488	BAIAP2	Homo sapiens BAI1-associated protein 2 (BAIAP2), transcript variant 1, mRNA.	IRSP53; BAP2
0.540743	-63.2086	BAIAP2	Homo sapiens BAI1-associated protein 2 (BAIAP2), transcript variant 3, mRNA.	IRSP53; BAP2
0.915223	-3.10885	BAIAP2L2	Homo sapiens BAI1-associated protein 2-like 2 (BAIAP2L2), mRNA.	FLJ22582
3.07867	-3.75403	BAIAP3	Homo sapiens BAI1-associated protein 3 (BAIAP3), mRNA.	BAP3; KIAA0734; MGC138334
1.81164	133.156	BAK1	Homo sapiens BCL2-antagonist/killer 1 (BAK1), mRNA.	MGC3887; BCL2L7; CDN1; BAK; BAK-LIKE; MGC117255
1.70975	632.451	BAMBI	Homo sapiens BMP and activin membrane-bound inhibitor homolog (Xenopus laevis) (BAMBI), mRNA.	NMA
1.08055	17.3487	BANF1	Homo sapiens barrier to autointegration factor 1 (BANF1), mRNA.	BCRP1; MGC111161; D14S1460; BAF
0.901475	-215.862	BANF1	Homo sapiens barrier to autointegration factor 1 (BANF1), mRNA.	BCRP1; MGC111161; D14S1460; BAF
29.9997	4.24603	BANF2	Homo sapiens barrier to autointegration factor 2 (BANF2), transcript variant 2, mRNA.	BAFL; MGC72082; BAF2; BAF-Like; MGC62093; C20orf179; BAF-L
3.79547	26.7087	BANK1	Homo sapiens B-cell scaffold protein with ankyrin repeats 1 (BANK1), transcript variant 2, mRNA.	FLJ34204; FLJ20706; BANK
1.41403	70.1901	BANP	Homo sapiens BTG3 associated nuclear protein (BANP), transcript variant 2, mRNA.	DKFZp761H172; FLJ10177; SMAR1; SMARBP1; FLJ20538
1.34523	18.6239	BANP	Homo sapiens BTG3 associated nuclear protein (BANP), transcript variant 1, mRNA.	DKFZp761H172; FLJ10177; SMAR1; SMARBP1; FLJ20538
0.88633	-282.193	BANP	Homo sapiens BTG3 associated nuclear protein (BANP), transcript variant 2, mRNA.	DKFZp761H172; FLJ10177; SMAR1; SMARBP1; FLJ20538
0.918421	-12.3374	BAP1	Homo sapiens BRCA1 associated protein-1 (ubiquitin carboxy-terminal hydrolase) (BAP1), mRNA.	KIAA0272; DKFZp686N04275; hucep-6; FLJ35406; FLJ37180; HUCEP-13
1.18204	1.43568	BAPX1	Homo sapiens bagpipe homeobox homolog 1 (Drosophila) (BAPX1), mRNA.	NKX3B; NKX3-2; MGC138171; NKX3.2
2.50809	289.51	BARD1	Homo sapiens BRCA1 associated RING domain 1 (BARD1), mRNA.
0.719356	0.533699	BARHL1	Homo sapiens BarH-like homeobox 1 (BARHL1), mRNA.
0.785738	-1.91553	BARX2	Homo sapiens BARX homeobox 2 (BARX2), mRNA.	MGC133368; MGC133369
0.921338	-736.857	BASP1	Homo sapiens brain abundant, membrane attached signal protein 1 (BASP1), mRNA.	CAP-23; NAP22; CAP23; MGC8555; NAP-22
4.72348	6.79072	BAT1	Homo sapiens HLA-B associated transcript 1 (BAT1), transcript variant 1, mRNA.	UAP56; DDX39B; D6S81E
2.07289	5.12541	BAT1	Homo sapiens HLA-B associated transcript 1 (BAT1), transcript variant 2, mRNA.	UAP56; DDX39B; D6S81E
1.25988	429.98	BAT1	Homo sapiens HLA-B associated transcript 1 (BAT1), transcript variant 2, mRNA.	UAP56; DDX39B; D6S81E
1.75012	71.1333	BAT2	Homo sapiens HLA-B associated transcript 2 (BAT2), mRNA.	G2; D6S51E; DKFZp686D09175; D6S51
1.33416	25.8444	BAT2	Homo sapiens HLA-B associated transcript 2 (BAT2), transcript variant 1, mRNA.	G2; D6S51E; DKFZp686D09175; D6S51
1.42252	408.294	BAT2D1	Homo sapiens BAT2 domain containing 1 (BAT2D1), mRNA.	BAT2-iso; XTP2
1.12334	28.5209	BAT3	Homo sapiens HLA-B associated transcript 3 (BAT3), transcript variant 3, mRNA.	G3; D6S52E
1.09471	16.3408	BAT3	Homo sapiens HLA-B associated transcript 3 (BAT3), transcript variant 2, mRNA.	BAG-6; G3; D6S52E; BAG6
1.1908	8.62043	BAT4	Homo sapiens HLA-B associated transcript 4 (BAT4), mRNA.	D6S54E; GPATCH10; GPANK1; G5; ANKRD59
1.09706	92.7257	BAT5	Homo sapiens HLA-B associated transcript 5 (BAT5), mRNA.	D6S82E; NG26
1.00686	3.3244	BATF	Homo sapiens basic leucine zipper transcription factor, ATF-like (BATF), mRNA.	B-ATF; BATF1; SFA-2
3.82726	388.517	BATF2	Homo sapiens basic leucine zipper transcription factor, ATF-like 2 (BATF2), mRNA.	MGC20410
2.55715	1139.27	BATF3	Homo sapiens basic leucine zipper transcription factor, ATF-like 3 (BATF3), mRNA.	JUNDM1; SNFT; BATF3
1.3315	386.647	BAX	Homo sapiens BCL2-associated X protein (BAX), transcript variant sigma, mRNA.	Bax zeta
0.982147	-2.2695	BAX	Homo sapiens BCL2-associated X protein (BAX), transcript variant beta, mRNA.	Bax zeta
0.357596	-10.0319	BAX	Homo sapiens BCL2-associated X protein (BAX), transcript variant epsilon, mRNA.	Bax zeta
2.64137	2339.8	BAZ1A	Homo sapiens bromodomain adjacent to zinc finger domain, 1A (BAZ1A), transcript variant 2, mRNA.	WALp1; hACF1; DKFZP586E0518; FLJ14383; ACF1; WCRF180
2.19425	297.558	BAZ1A	Homo sapiens bromodomain adjacent to zinc finger domain, 1A (BAZ1A), transcript variant 1, mRNA.	WALp1; hACF1; FLJ14383; DKFZP586E0518; ACF1; WCRF180
1.07989	40.4304	BAZ1B	Homo sapiens bromodomain adjacent to zinc finger domain, 1B (BAZ1B), transcript variant 1, mRNA.	WBSCR9; WBSCR10; WSTF
0.899521	-40.2447	BAZ2B	Homo sapiens bromodomain adjacent to zinc finger domain, 2B (BAZ2B), mRNA.	DKFZP434H071; WALp4; DKFZp762I0516; FLJ45644
11.0703	2.61264	BBC3	Homo sapiens BCL2 binding component 3 (BBC3), mRNA.	PUMA; PUMA/JFY1; JFY1
0.382125	-2.51766	BBOX1	Homo sapiens butyrobetaine (gamma), 2-oxoglutarate dioxygenase (gamma-butyrobetaine hydroxylase) 1 (BBOX1), mRNA.	G-BBH; BBOX; gamma-BBH; BBH
1.21273	26.0828	BBS1	Homo sapiens Bardet-Biedl syndrome 1 (BBS1), mRNA.	BBS2L2; MGC51114; FLJ23590; MGC126184; MGC126183
1.23577	15.6209	BBS10	Homo sapiens Bardet-Biedl syndrome 10 (BBS10), mRNA.	C12orf58; FLJ23560
1.21991	12.3192	BBS12	Homo sapiens Bardet-Biedl syndrome 12 (BBS12), mRNA.	FLJ41559; FLJ35630; C4orf24
0.891596	-51.5495	BBS2	Homo sapiens Bardet-Biedl syndrome 2 (BBS2), mRNA.	MGC20703; BBS
0.8088	-175.568	BBS2	Homo sapiens Bardet-Biedl syndrome 2 (BBS2), mRNA.	MGC20703; BBS
1.09053	31.6884	BBS4	Homo sapiens Bardet-Biedl syndrome 4 (BBS4), mRNA.
2.91133	-1.84973	BBS5	PREDICTED: Homo sapiens Bardet-Biedl syndrome 5, transcript variant 2 (BBS5), mRNA.
1.64486	8.82574	BBS5	PREDICTED: Homo sapiens Bardet-Biedl syndrome 5, transcript variant 2 (BBS5), mRNA.
0.564328	-12.5325	BBS5	Homo sapiens Bardet-Biedl syndrome 5 (BBS5), mRNA.
1.71144	56.5439	BBS7	Homo sapiens Bardet-Biedl syndrome 7 (BBS7), transcript variant 1, mRNA.	FLJ10715; BBS2L1
0.970471	-1.94101	BBS7	Homo sapiens Bardet-Biedl syndrome 7 (BBS7), transcript variant 1, mRNA.	FLJ10715; BBS2L1
0.946889	-9.0929	BBS7	Homo sapiens Bardet-Biedl syndrome 7 (BBS7), transcript variant 1, mRNA.	FLJ10715; BBS2L1
0.580924	-4.05904	BBS7	Homo sapiens Bardet-Biedl syndrome 7 (BBS7), transcript variant 2, mRNA.	FLJ10715; BBS2L1
0.958289	-2.63128	BBS9	Homo sapiens Bardet-Biedl syndrome 9 (BBS9), transcript variant 3, mRNA.	PTHB1; C18; MGC118917; B1; D1
0.36976	-11.7874	BBS9	Homo sapiens Bardet-Biedl syndrome 9 (BBS9), transcript variant 2, mRNA.	B1; PTHB1; D1; C18; MGC118917
2.17843	651.006	BBX	Homo sapiens bobby sox homolog (Drosophila) (BBX), mRNA.	MDS001; HSPC339
5.42065	11.7702	BCAM	Homo sapiens basal cell adhesion molecule (Lutheran blood group) (BCAM), transcript variant 1, mRNA.	AU; CD239; LU; MSK19
0.475973	-2.76916	BCAM	Homo sapiens basal cell adhesion molecule (Lutheran blood group) (BCAM), transcript variant 1, mRNA.	AU; CD239; LU; MSK19
1.69874	13.2394	BCAN	Homo sapiens brevican (BCAN), transcript variant 1, mRNA.	BEHAB; MGC13038; CSPG7
0.846749	-6.97099	BCAN	Homo sapiens brevican (BCAN), transcript variant 1, mRNA.	BEHAB; MGC13038; CSPG7
0.00352724	-12.5577	BCAN	Homo sapiens brevican (BCAN), transcript variant 2, mRNA.	BEHAB; MGC13038; CSPG7
1.39669	502.355	BCAP29	Homo sapiens B-cell receptor-associated protein 29 (BCAP29), transcript variant 2, mRNA.	DKFZp686M2086; BAP29
1.31185	421.825	BCAP29	Homo sapiens B-cell receptor-associated protein 29 (BCAP29), transcript variant 1, mRNA.	BAP29; DKFZp686M2086
0.752828	-33.6508	BCAP29	Homo sapiens B-cell receptor-associated protein 29 (BCAP29), transcript variant 3, mRNA.	BAP29; DKFZp686M2086
0.665362	-3.04224	BCAP29	Homo sapiens B-cell receptor-associated protein 29 (BCAP29), transcript variant 4, mRNA.	DKFZp686M2086; BAP29
0.605075	3.08223	BCAP29	Homo sapiens B-cell receptor-associated protein 29 (BCAP29), transcript variant 1, mRNA.	BAP29; DKFZp686M2086
0.485695	-15.7492	BCAP29	Homo sapiens B-cell receptor-associated protein 29 (BCAP29), transcript variant 4, mRNA.	DKFZp686M2086; BAP29
1.04481	368.96	BCAP31	Homo sapiens B-cell receptor-associated protein 31 (BCAP31), mRNA.	DXS1357E; 6C6-AG; CDM; BAP31
0.88066	-13.2974	BCAR1	Homo sapiens breast cancer anti-estrogen resistance 1 (BCAR1), mRNA.	P130Cas; CRKAS; CAS
1.03443	19.4918	BCAR3	Homo sapiens breast cancer anti-estrogen resistance 3 (BCAR3), mRNA.	NSP2; KIAA0554; SH2D3B
3.54199	-3.05471	BCAS1	Homo sapiens breast carcinoma amplified sequence 1 (BCAS1), mRNA.	AIBC1; NABC1
0.260318	3.27022	BCAS1	Homo sapiens breast carcinoma amplified sequence 1 (BCAS1), mRNA.	AIBC1; NABC1
1.27638	1.14681	BCAS2	Homo sapiens breast carcinoma amplified sequence 2 (BCAS2), mRNA.	DAM1
1.08818	1.37352	BCAS2	Homo sapiens breast carcinoma amplified sequence 2 (BCAS2), mRNA.	DAM1
4.37585	8.4596	BCAS3	Homo sapiens breast carcinoma amplified sequence 3 (BCAS3), mRNA.	FLJ20128; MGC4973; MAAB; GAOB1
1.09459	6.24613	BCAS4	Homo sapiens breast carcinoma amplified sequence 4 (BCAS4), transcript variant 1, mRNA.	FLJ20495
0.307284	-19.0275	BCAS4	Homo sapiens breast carcinoma amplified sequence 4 (BCAS4), transcript variant 1, mRNA.	FLJ20495
0.121758	-37.6962	BCAS4	Homo sapiens breast carcinoma amplified sequence 4 (BCAS4), transcript variant 1, mRNA.	FLJ20495
0.604525	-950.516	BCAT1	Homo sapiens branched chain aminotransferase 1, cytosolic (BCAT1), mRNA.	MECA39; ECA39; PNAS-121; DKFZp686E12175; BCT1
0.780003	-59.5284	BCAT2	Homo sapiens branched chain aminotransferase 2, mitochondrial (BCAT2), nuclear gene encoding mitochondrial protein, mRNA.	BCAM; BCT2
1.08267	21.5025	BCCIP	Homo sapiens BRCA2 and CDKN1A interacting protein (BCCIP), transcript variant A, mRNA.	TOK-1
0.852708	-157.652	BCCIP	Homo sapiens BRCA2 and CDKN1A interacting protein (BCCIP), transcript variant B, mRNA.	TOK-1
0.851589	-82.853	BCCIP	Homo sapiens BRCA2 and CDKN1A interacting protein (BCCIP), transcript variant A, mRNA.	TOK-1
1.02779	15.4201	BCDIN3D	Homo sapiens BCDIN3 domain containing (BCDIN3D), mRNA.
3.85669	5.86724	BCHE	Homo sapiens butyrylcholinesterase (BCHE), mRNA.	CHE1; E1
0.160644	-29.5776	BCHE	Homo sapiens butyrylcholinesterase (BCHE), mRNA.	CHE1; E1
0.765004	-156.834	BCKDHA	Homo sapiens branched chain keto acid dehydrogenase E1, alpha polypeptide (BCKDHA), mRNA.	FLJ45695; MSUD1; MSU
1.36958	17.2516	BCKDHB	Homo sapiens branched chain keto acid dehydrogenase E1, beta polypeptide (maple syrup urine disease) (BCKDHB), nuclear gene encoding mitochondrial protein, transcript variant 2, mRNA.	E1B
0.956575	-3.64921	BCKDHB	Homo sapiens branched chain keto acid dehydrogenase E1, beta polypeptide (maple syrup urine disease) (BCKDHB), nuclear gene encoding mitochondrial protein, transcript variant 2, mRNA.	E1B
0.601199	-36.2103	BCKDHB	Homo sapiens branched chain keto acid dehydrogenase E1, beta polypeptide (maple syrup urine disease) (BCKDHB), nuclear gene encoding mitochondrial protein, transcript variant 1, mRNA.	E1B
0.631622	-1282.44	BCKDK	Homo sapiens branched chain ketoacid dehydrogenase kinase (BCKDK), mRNA.
1.2854	77.005	BCL10	Homo sapiens B-cell CLL/lymphoma 10 (BCL10), mRNA.	CARMEN; mE10; CLAP; CIPER; c-E10
1.18403	8.07376	BCL10	Homo sapiens B-cell CLL/lymphoma 10 (BCL10), mRNA.	mE10; CARMEN; CLAP; CIPER; c-E10
0.619797	-107.015	BCL11A	Homo sapiens B-cell CLL/lymphoma 11A (zinc finger protein) (BCL11A), transcript variant 1, mRNA.	BCL11A-L; CTIP1; FLJ10173; EVI9; BCL11A-XL; BCL11A-S; KIAA1809
0.352381	-6.94092	BCL11A	Homo sapiens B-cell CLL/lymphoma 11A (zinc finger protein) (BCL11A), transcript variant 5, mRNA.	BCL11A-L; CTIP1; FLJ10173; BCL11A-XL; BCL11A-S; FLJ34997; KIAA1809; EVI9
0.181788	-32.2141	BCL11A	Homo sapiens B-cell CLL/lymphoma 11A (zinc finger protein) (BCL11A), transcript variant 1, mRNA.	BCL11A-L; CTIP1; FLJ10173; EVI9; BCL11A-XL; BCL11A-S; FLJ34997; KIAA1809
0.1817	-1.27168	BCL11A	Homo sapiens B-cell CLL/lymphoma 11A (zinc finger protein) (BCL11A), transcript variant 1, mRNA.	BCL11A-L; CTIP1; FLJ10173; EVI9; BCL11A-XL; HBFQTL5; BCL11A-S; FLJ34997; KIAA1809
4.50081	-6.42578	BCL11B	Homo sapiens B-cell CLL/lymphoma 11B (zinc finger protein) (BCL11B), transcript variant 1, mRNA.	hRIT1-alpha; RIT1; CTIP2; CTIP-2
0.138077	-58.4222	BCL11B	Homo sapiens B-cell CLL/lymphoma 11B (zinc finger protein) (BCL11B), transcript variant 1, mRNA.	hRIT1-alpha; RIT1; CTIP2; CTIP-2
5.33921	18.0718	BCL2	Homo sapiens B-cell CLL/lymphoma 2 (BCL2), nuclear gene encoding mitochondrial protein, transcript variant beta, mRNA.	Bcl-2
1.61959	217.531	BCL2	Homo sapiens B-cell CLL/lymphoma 2 (BCL2), nuclear gene encoding mitochondrial protein, transcript variant alpha, mRNA.	Bcl-2
1.5708	113.949	BCL2	Homo sapiens B-cell CLL/lymphoma 2 (BCL2), nuclear gene encoding mitochondrial protein, transcript variant alpha, mRNA.	Bcl-2
0.934327	-0.196376	BCL2	Homo sapiens B-cell CLL/lymphoma 2 (BCL2), nuclear gene encoding mitochondrial protein, transcript variant beta, mRNA.	Bcl-2
0.84877	-9.25935	BCL2A1	Homo sapiens BCL2-related protein A1 (BCL2A1), mRNA.	GRS; ACC-1; HBPA1; BFL1; ACC-2; BCL2L5
1.08054	24.6386	BCL2L1	Homo sapiens BCL2-like 1 (BCL2L1), nuclear gene encoding mitochondrial protein, transcript variant 1, mRNA.	DKFZp781P2092; BCL-XL/S; bcl-xL; BCLX; Bcl-X; bcl-xS; BCL2L
0.85476	-476.398	BCL2L1	Homo sapiens BCL2-like 1 (BCL2L1), nuclear gene encoding mitochondrial protein, transcript variant 1, mRNA.	DKFZp781P2092; BCL-XL/S; bcl-xL; BCLX; Bcl-X; bcl-xS; BCL2L
2.18895	8.21969	BCL2L11	Homo sapiens BCL2-like 11 (apoptosis facilitator) (BCL2L11), transcript variant 6, mRNA.	BIM; BOD; BimEL; BIM-beta6; BimL; BIM-beta7; BAM; BIM-alpha6
1.43711	2.36185	BCL2L11	Homo sapiens BCL2-like 11 (apoptosis facilitator) (BCL2L11), transcript variant 9, mRNA.	BIM; BOD; BimEL; BIM-beta6; BimL; BIM-beta7; BAM; BIM-alpha6
0.42516	-11.5191	BCL2L11	Homo sapiens BCL2-like 11 (apoptosis facilitator) (BCL2L11), transcript variant 6, mRNA.	BIM; BOD; BimEL; BIM-beta6; BimL; BIM-beta7; BAM; BIM-alpha6
1.42459	21.9599	BCL2L12	Homo sapiens BCL2-like 12 (proline rich) (BCL2L12), transcript variant 3, mRNA.	MGC120315; MGC120314; MGC120313
1.05066	9.8727	BCL2L12	Homo sapiens BCL2-like 12 (proline rich) (BCL2L12), transcript variant 3, mRNA.	MGC120315; MGC120314; MGC120313
0.943138	-15.6641	BCL2L12	Homo sapiens BCL2-like 12 (proline rich) (BCL2L12), transcript variant 3, mRNA.	MGC120315; MGC120314; MGC120313
1.82029	3856.76	BCL2L13	Homo sapiens BCL2-like 13 (apoptosis facilitator) (BCL2L13), nuclear gene encoding mitochondrial protein, mRNA.	BCL-RAMBO; MIL1
48.7341	9.90714	BCL2L14	Homo sapiens BCL2-like 14 (apoptosis facilitator) (BCL2L14), transcript variant 2, mRNA.	BCLG
6.7974	8.43856	BCL2L14	Homo sapiens BCL2-like 14 (apoptosis facilitator) (BCL2L14), transcript variant 4, mRNA.	BCLG
0.775017	2.06075	BCL2L15	Homo sapiens BCL2-like 15 (BCL2L15), mRNA.	FLJ22588; Bfk; C1orf178
0.440599	3.53515	BCL2L15	Homo sapiens BCL2-like 15 (BCL2L15), mRNA.	FLJ22588; Bfk; C1orf178
0.836763	-83.4704	BCL2L2	Homo sapiens BCL2-like 2 (BCL2L2), mRNA.	KIAA0271; BCLW; BCL-W
0.95542	-20.1644	BCL3	Homo sapiens B-cell CLL/lymphoma 3 (BCL3), mRNA.	D19S37; BCL4
0.900968	-272.875	BCL6	Homo sapiens B-cell CLL/lymphoma 6 (zinc finger protein 51) (BCL6), transcript variant 1, mRNA.	ZBTB27; ZNF51; LAZ3; BCL6A; BCL5
0.169614	-14.6075	BCL6	Homo sapiens B-cell CLL/lymphoma 6 (zinc finger protein 51) (BCL6), transcript variant 2, mRNA.	ZBTB27; ZNF51; LAZ3; BCL6A; BCL5
4.93943	24.3029	BCL6B	Homo sapiens B-cell CLL/lymphoma 6, member B (zinc finger protein) (BCL6B), mRNA.	ZBTB28; ZNF62; BAZF
2.25326	-3.91536	BCL7A	Homo sapiens B-cell CLL/lymphoma 7A (BCL7A), transcript variant 1, mRNA.	BCL7
1.30483	1.1589	BCL7A	Homo sapiens B-cell CLL/lymphoma 7A (BCL7A), transcript variant 2, mRNA.	BCL7
1.17401	52.6744	BCL7B	Homo sapiens B-cell CLL/lymphoma 7B (BCL7B), mRNA.
0.99623	-2.4099	BCL7B	Homo sapiens B-cell CLL/lymphoma 7B (BCL7B), transcript variant 2, mRNA.
0.785907	-113.583	BCL7C	Homo sapiens B-cell CLL/lymphoma 7C (BCL7C), mRNA.
0.669343	-54.565	BCL7C	PREDICTED: Homo sapiens B-cell CLL/lymphoma 7C, transcript variant 3 (BCL7C), mRNA.
0.601861	-64.8021	BCL7C	PREDICTED: Homo sapiens B-cell CLL/lymphoma 7C, transcript variant 2 (BCL7C), mRNA.
2.66211	-2.79847	BCL8	PREDICTED: Homo sapiens B-cell CLL/lymphoma 8 (BCL8), mRNA.
0.480448	-31.3448	BCL9	Homo sapiens B-cell CLL/lymphoma 9 (BCL9), mRNA.	LGS; MGC131591
1.49912	3.43797	BCL9L	Homo sapiens B-cell CLL/lymphoma 9-like (BCL9L), mRNA.	DLNB11; BCL9-2
2.04558	21.9299	BCLAF1	Homo sapiens BCL2-associated transcription factor 1 (BCLAF1), transcript variant 2, mRNA.	BTF; bK211L9.1; KIAA0164
0.862834	-174.049	BCLAF1	Homo sapiens BCL2-associated transcription factor 1 (BCLAF1), transcript variant 2, mRNA.	BTF; bK211L9.1; KIAA0164
0.843837	-57.5344	BCLAF1	Homo sapiens BCL2-associated transcription factor 1 (BCLAF1), transcript variant 1, mRNA.	BTF; bK211L9.1; KIAA0164
1.37187	-2.9768	BCO2	Homo sapiens beta-carotene oxygenase 2 (BCO2), transcript variant 2, mRNA.	B-DIOX-II; FLJ34464; BCO2
51.2907	7.20225	BCOR	Homo sapiens BCL6 co-repressor (BCOR), transcript variant 1, mRNA.	MGC131961; KIAA1575; FLJ20285; MGC71031; MCOPS2; FLJ38041; MAA2; ANOP2
1.37346	5.66162	BCOR	Homo sapiens BCL6 co-repressor (BCOR), transcript variant 2, mRNA.	MGC131961; KIAA1575; FLJ20285; MGC71031; MCOPS2; FLJ38041; MAA2; ANOP2
1.3593	60.4754	BCOR	Homo sapiens BCL6 co-repressor (BCOR), transcript variant 1, mRNA.	MGC131961; KIAA1575; FLJ20285; MGC71031; MCOPS2; FLJ38041; MAA2; ANOP2
2.01815	7.46934	BCORL1	Homo sapiens BCL6 co-repressor-like 1 (BCORL1), mRNA.	FLJ11362; B930011H20Rik
28.0708	13.3162	BCR	Homo sapiens breakpoint cluster region (BCR), transcript variant 1, mRNA.	FGFR1/BCR; D22S11; ALL; FLJ16453; PHL; D22S662; CML; BCR1; BCR/FGFR1
0.993755	-0.12913	BCR	Homo sapiens breakpoint cluster region (BCR), transcript variant 2, mRNA.	D22S11; ALL; PHL; D22S662; BCR1; CML
0.490203	-17.7517	BCR	Homo sapiens breakpoint cluster region (BCR), transcript variant 2, mRNA.	FGFR1/BCR; FLJ16453; PHL; D22S662; CML; BCR1; BCR/FGFR1; D22S11; ALL
0.40773	-2.93441	BCR	Homo sapiens breakpoint cluster region (BCR), transcript variant 1, mRNA.	FGFR1/BCR; D22S11; ALL; FLJ16453; PHL; D22S662; CML; BCR1; BCR/FGFR1
0.123202	6.53394	BCR	Homo sapiens breakpoint cluster region (BCR), transcript variant 1, mRNA.	FGFR1/BCR; D22S11; ALL; FLJ16453; PHL; D22S662; CML; BCR1; BCR/FGFR1
0.617375	-69.3432	BCS1L	Homo sapiens BCS1-like (yeast) (BCS1L), nuclear gene encoding mitochondrial protein, transcript variant 2, mRNA.	BCS; Hs.6719; BCS1; FLNMS; BJS; h-BCS; PTD; GRACILE
1.32776	52.4369	BCYRN1	Homo sapiens brain cytoplasmic RNA 1, Bc1 analog (mouse) (BCYRN1) on chromosome 2.	BC200a; BC200
3.73048	-10.5336	BDH1	Homo sapiens 3-hydroxybutyrate dehydrogenase, type 1 (BDH1), nuclear gene encoding mitochondrial protein, transcript variant 3, mRNA.	MGC4347; MGC9788; BDH; MGC2723
0.185756	5.33678	BDH1	Homo sapiens 3-hydroxybutyrate dehydrogenase, type 1 (BDH1), nuclear gene encoding mitochondrial protein, transcript variant 2, mRNA.	BDH; MGC4347; MGC2723; MGC9788
0.157284	-50.6363	BDH1	Homo sapiens 3-hydroxybutyrate dehydrogenase, type 1 (BDH1), nuclear gene encoding mitochondrial protein, transcript variant 3, mRNA.	MGC4347; MGC9788; BDH; MGC2723
1.99451	1.73221	BDKRB1	Homo sapiens bradykinin receptor B1 (BDKRB1), mRNA.	BKR1; B1BKR; BKB1R; B1R; BRADYB1
0.953388	0.228751	BDKRB2	Homo sapiens bradykinin receptor B2 (BDKRB2), mRNA.	DKFZp686O088; BRB2; BK-2; BK2; B2R; BKR2
8.22318	8.40787	BDNF	Homo sapiens brain-derived neurotrophic factor (BDNF), transcript variant 3, mRNA.	MGC34632
0.681052	-1.16691	BDNF	Homo sapiens brain-derived neurotrophic factor (BDNF), transcript variant 6, mRNA.	MGC34632
[truncated: 36,036 more rows]
