# Supplementary material for: Interferon regulatory factor 3 plays an anti-inflammatory role in microglia by activating the PI3K/Akt pathway
Source: J Neuroinflammation. 2011 Dec 30;8:187. doi: 10.1186/1742-2094-8-187 (PMC3259120; doi:10.1186/1742-2094-8-187)
Supplement: Additional file 2 — Microarray studies of microglia transduced with Ad-IRF3 or Ad-GFP and stimulated with IL-1/IFNγ with or without LY294002. Complete data set of microarray of microglia as shown in Table 2 and Figure 6A. [file 1742-2094-8-187-S2.XLS]

## Sheet: Sheet1
Additional file 2
IRF3 : GFP (IL-1/IFNg)	IRF3 - GFP (IL-1/IFNg)	IRF3 : GFP (IL-1/IFNg+LY)	IRF3 - GFP (IL-1/IFNg+LY)	SYMBOL	DEFINITION	SYNONYMS
Ratio	Difference	Ratio	Difference
1.14651	22.6593	0.882235	-21.411	7A5	Homo sapiens putative binding protein 7a5 (7A5), mRNA.
0.964374	-6.32509	0.99386	-1.04188	A1BG	Homo sapiens alpha-1-B glycoprotein (A1BG), mRNA.	A1B; GAB; HYST2477; ABG; DKFZp686F0970
1.00496	0.838882	0.949328	-9.08962	A1CF	Homo sapiens APOBEC1 complementation factor (A1CF), transcript variant 2, mRNA.	ASP; MGC163391; APOBEC1CF; ACF65; ACF64; ACF; RP11-564C4.2
1.07963	14.2196	0.99625	-0.765152	A26A1	Homo sapiens ANKRD26-like family A, member 1 (A26A1), transcript variant 1, mRNA.	POTE8; POTE-8
1.08974	13.037	1.06389	9.53638	A26B1	Homo sapiens ANKRD26-like family B, member 1 (A26B1), mRNA.	MGC119371; MGC119373
1.16267	34.2846	0.854634	-45.4052	A26C1B	Homo sapiens ANKRD26-like family C, member 1B (A26C1B), mRNA.	POTEACTIN
1.2105	45.8817	0.992905	-2.03412	A26C3	Homo sapiens ANKRD26-like family C, member 3 (A26C3), mRNA.	ACTBL1; POTE22
0.992199	-1.16292	1.02129	3.20215	A2BP1	Homo sapiens ataxin 2-binding protein 1 (A2BP1), transcript variant 4, mRNA.	FOX1; HRNBP1
0.68673	-134.071	1.95688	200.89	A2M	Homo sapiens alpha-2-macroglobulin (A2M), mRNA.	alpha 2M; CPAMD5; S863-7; FWP007; DKFZp779B086
1.05943	11.3708	0.972078	-6.16809	A2ML1	Homo sapiens alpha-2-macroglobulin-like 1 (A2ML1), mRNA.	FLJ41597; FLJ25179; DKFZp686O1010; DKFZp686L1821; DKFZp686D2011; FLJ41598; FLJ39129; DKFZp686C1729; DKFZp686G1812; CPAMD9; FLJ16045; FLJ41607
0.952647	-8.66829	1.05819	10.2503	A3GALT2	Homo sapiens alpha 1,3-galactosyltransferase 2 (isoglobotriaosylceramide synthase) (A3GALT2), mRNA.
1.0146	2.51312	0.947287	-8.37033	A4GALT	Homo sapiens alpha 1,4-galactosyltransferase (globotriaosylceramide synthase) (A4GALT), mRNA.	P1; A14GALT; A4GALT1; PK
0.869208	-16.285	1.02332	2.28998	A4GNT	Homo sapiens alpha-1,4-N-acetylglucosaminyltransferase (A4GNT), mRNA.	alpha4GnT; MGC149493
1.01613	2.53528	0.953141	-8.07333	AAA1	Homo sapiens AAA1 protein (AAA1), transcript variant II, mRNA.
0.936906	-10.7157	0.994843	-0.875473	AAAS	Homo sapiens achalasia, adrenocortical insufficiency, alacrimia (Allgrove, triple-A) (AAAS), mRNA.	ADRACALA; AAASb; DKFZp586G1624; GL003; ADRACALIN; AAA
0.86456	-30.2721	1.0524	10.1395	AACS	Homo sapiens acetoacetyl-CoA synthetase (AACS), mRNA.	FLJ41251; SUR-5; FLJ12389; ACSF1
1.09408	11.3818	0.916721	-11.2607	AACSL	PREDICTED: Homo sapiens acetoacetyl-CoA synthetase-like (AACSL), mRNA.
1.28404	42.9382	1.10834	17.7672	AADAC	Homo sapiens arylacetamide deacetylase (esterase) (AADAC), mRNA.	CES5A1; DAC
1.00979	4.61993	1.69639	152.86	AADACL1	Homo sapiens arylacetamide deacetylase-like 1 (AADACL1), mRNA.
1.09731	18.0499	1.01809	3.9585	AADACL2	Homo sapiens arylacetamide deacetylase-like 2 (AADACL2), mRNA.	MGC72001
1.19419	29.8602	1.03478	6.35081	AADACL3	PREDICTED: Homo sapiens arylacetamide deacetylase-like 3 (AADACL3), mRNA.
0.848607	-21.9609	0.981401	-2.51552	AADACL4	Homo sapiens arylacetamide deacetylase-like 4 (AADACL4), mRNA.
0.956245	-7.94824	1.03059	5.44858	AADAT	Homo sapiens aminoadipate aminotransferase (AADAT), transcript variant 2, mRNA.	KATII; KAT2
0.947559	-12.5532	0.700148	-96.9681	AAK1	Homo sapiens AP2 associated kinase 1 (AAK1), mRNA.	KIAA1048; MGC138170
0.880374	-17.1278	1.02838	3.71559	AAMP	Homo sapiens angio-associated, migratory cell protein (AAMP), mRNA.
1.16388	23.0821	0.773429	-39.529	AANAT	Homo sapiens arylalkylamine N-acetyltransferase (AANAT), mRNA.	SNAT; AA-NAT
0.867153	-317.079	0.939375	-107.861	AARS	Homo sapiens alanyl-tRNA synthetase (AARS), mRNA.
0.722136	-65.6642	1.09241	14.0698	AARS2	Homo sapiens alanyl-tRNA synthetase 2, mitochondrial (putative) (AARS2), nuclear gene encoding mitochondrial protein, mRNA.	KIAA1270; AARSL; bA444E17.1
0.895578	-41.8589	1.45946	103.986	AARSD1	Homo sapiens alanyl-tRNA synthetase domain containing 1 (AARSD1), mRNA.	MGC2744
0.945736	-15.7116	1.31624	70.6009	AASDH	Homo sapiens aminoadipate-semialdehyde dehydrogenase (AASDH), mRNA.	LYS2; ACSF4; NRPS1098; NRPS998
0.781376	-65.9432	1.10172	25.9169	AASDHPPT	Homo sapiens aminoadipate-semialdehyde dehydrogenase-phosphopantetheinyl transferase (AASDHPPT), mRNA.	DKFZp566E2346; CGI-80; LYS2; AASD-PPT; LYS5
0.917301	-16.6629	1.08931	13.8761	AASS	Homo sapiens aminoadipate-semialdehyde synthase (AASS), nuclear gene encoding mitochondrial protein, mRNA.	LORSDH; LKR/SDH; LKRSDH
1.38529	204.264	0.867529	-83.5837	AATF	Homo sapiens apoptosis antagonizing transcription factor (AATF), mRNA.	CHE1; DED; CHE-1
0.986841	-1.98817	0.960935	-5.92557	AATK	Homo sapiens apoptosis-associated tyrosine kinase (AATK), mRNA.	AATYK1; LMTK1; AATYK; KIAA0641; LMR1
1.07461	9.73438	0.994469	-0.718277	ABAT	Homo sapiens 4-aminobutyrate aminotransferase (ABAT), nuclear gene encoding mitochondrial protein, transcript variant 1, mRNA.	NPD009; GABAT; GABA-AT
0.751005	-548.466	0.908033	-190.116	ABCA1	Homo sapiens ATP-binding cassette, sub-family A (ABC1), member 1 (ABCA1), mRNA.	CERP; ABC-1; MGC164864; MGC165011; HDLDT1; ABC1; TGD; FLJ14958
1.14792	21.7378	1.06832	11.1023	ABCA10	Homo sapiens ATP-binding cassette, sub-family A (ABC1), member 10 (ABCA10), mRNA.	EST698739
1.02643	3.43019	0.958795	-5.97508	ABCA11	Homo sapiens ATP-binding cassette, sub-family A (ABC1), member 11 (pseudogene) (ABCA11) on chromosome 4.	ABCA11P; MGC138274; MGC120312; FLJ14297; MGC120310; MGC132744; MGC120309; EST1133530
1.03691	5.21776	1.05294	7.03021	ABCA12	Homo sapiens ATP-binding cassette, sub-family A (ABC1), member 12 (ABCA12), transcript variant 2, mRNA.	LI2; FLJ41584; ICR2B; DKFZp434G232
1.1135	21.9752	0.906558	-18.0795	ABCA13	Homo sapiens ATP-binding cassette, sub-family A (ABC1), member 13 (ABCA13), mRNA.	FLJ33951; FLJ33876; FLJ16398; DKFZp313D2411
1.1388	18.5382	0.988716	-1.76875	ABCA2	Homo sapiens ATP-binding cassette, sub-family A (ABC1), member 2 (ABCA2), transcript variant 2, mRNA.	MGC129761; ABC2
0.660564	-77.8949	1.26877	39.1078	ABCA3	Homo sapiens ATP-binding cassette, sub-family A (ABC1), member 3 (ABCA3), mRNA.	ABC-C; EST111653; MGC72201; LBM180; ABC3
1.35731	96.8118	0.531718	-306.547	ABCA4	Homo sapiens ATP-binding cassette, sub-family A (ABC1), member 4 (ABCA4), mRNA.	RMP; STGD; ARMD2; DKFZp781N1972; STGD1; FFM; RP19; CORD3; ABC10; ABCR
1.0443	5.52792	0.969452	-4.01826	ABCA5	Homo sapiens ATP-binding cassette, sub-family A (ABC1), member 5 (ABCA5), transcript variant 1, mRNA.	FLJ16381; DKFZp779N2435; DKFZp451F117; EST90625; ABC13
1.16763	34.3646	1.05804	13.8445	ABCA6	Homo sapiens ATP-binding cassette, sub-family A (ABC1), member 6 (ABCA6), mRNA.	FLJ43498; EST155051
0.989988	-2.11656	0.854695	-35.3536	ABCA7	Homo sapiens ATP-binding cassette, sub-family A (ABC1), member 7 (ABCA7), mRNA.	ABCA-SSN; ABCX; FLJ40025
1.00047	0.0819702	0.998209	-0.303604	ABCA8	Homo sapiens ATP-binding cassette, sub-family A (ABC1), member 8 (ABCA8), mRNA.	MGC163152; KIAA0822
1.02605	2.94934	0.870834	-16.1678	ABCA9	Homo sapiens ATP-binding cassette, sub-family A (ABC1), member 9 (ABCA9), mRNA.	EST640918; DKFZp686F2450; MGC75415
1.09356	20.7501	0.883499	-25.8938	ABCB1	Homo sapiens ATP-binding cassette, sub-family B (MDR/TAP), member 1 (ABCB1), mRNA.	PGY1; MGC163296; GP170; ABC20; CD243; P-gp; MDR1; CLCS
0.82928	-39.4449	1.17127	26.9116	ABCB10	Homo sapiens ATP-binding cassette, sub-family B (MDR/TAP), member 10 (ABCB10), nuclear gene encoding mitochondrial protein, mRNA.	EST20237; M-ABC2; MTABC2
1.51851	123.973	0.667403	-142.685	ABCB11	Homo sapiens ATP-binding cassette, sub-family B (MDR/TAP), member 11 (ABCB11), mRNA.	PFIC-2; BSEP; SPGP; ABC16; PFIC2; PGY4
1.03326	5.89923	1.10635	15.3293	ABCB4	Homo sapiens ATP-binding cassette, sub-family B (MDR/TAP), member 4 (ABCB4), transcript variant C, mRNA.	PGY3; PFIC-3; MDR2/3; MDR3; MDR2; ABC21; GBD1
1.02658	3.27196	0.91045	-11.6258	ABCB5	Homo sapiens ATP-binding cassette, sub-family B (MDR/TAP), member 5 (ABCB5), mRNA.	EST422562; ABCB5beta
0.811	-44.8752	0.841213	-36.9986	ABCB6	Homo sapiens ATP-binding cassette, sub-family B (MDR/TAP), member 6 (ABCB6), nuclear gene encoding mitochondrial protein, mRNA.	ABC; EST45597; PRP; MTABC3; ABC14; umat; FLJ22414
0.669609	-82.0565	1.23691	32.8642	ABCB7	Homo sapiens ATP-binding cassette, sub-family B (MDR/TAP), member 7 (ABCB7), nuclear gene encoding mitochondrial protein, mRNA.	EST140535; Atm1p; ASAT; ABC7
0.936879	-7.81038	1.05396	6.05538	ABCB8	Homo sapiens ATP-binding cassette, sub-family B (MDR/TAP), member 8 (ABCB8), nuclear gene encoding mitochondrial protein, mRNA.	MABC1; EST328128; M-ABC1
1.16994	35.0118	0.98624	-3.29246	ABCB9	Homo sapiens ATP-binding cassette, sub-family B (MDR/TAP), member 9 (ABCB9), transcript variant 4, mRNA.	TAPL; KIAA1520; EST122234
0.906129	-22.2787	1.08358	18.1421	ABCC1	Homo sapiens ATP-binding cassette, sub-family C (CFTR/MRP), member 1 (ABCC1), transcript variant 6, mRNA.	GS-X; ABCC; MRP1; ABC29; DKFZp781G125; MRP; DKFZp686N04233
0.694128	-56.2606	1.06441	7.83282	ABCC10	Homo sapiens ATP-binding cassette, sub-family C (CFTR/MRP), member 10 (ABCC10), mRNA.	MRP7; EST182763; SIMRP7
0.979897	-3.75557	0.776589	-56.761	ABCC11	Homo sapiens ATP-binding cassette, sub-family C (CFTR/MRP), member 11 (ABCC11), transcript variant 2, mRNA.	WW; MRP8; EWWD
1.17006	27.1487	0.922451	-13.8292	ABCC12	Homo sapiens ATP-binding cassette, sub-family C (CFTR/MRP), member 12 (ABCC12), mRNA.	MRP9; MGC27071
1.21867	36.4636	1.06921	14.73	ABCC13	Homo sapiens ATP-binding cassette, sub-family C (CFTR/MRP), member 13 (ABCC13), transcript variant 2, mRNA.	PRED6; C21orf73
1.28966	66.1162	0.714259	-80.7786	ABCC2	Homo sapiens ATP-binding cassette, sub-family C (CFTR/MRP), member 2 (ABCC2), mRNA.	DJS; MRP2; KIAA1010; CMOAT; ABC30; cMRP
0.813097	-46.9368	0.935804	-13.073	ABCC3	Homo sapiens ATP-binding cassette, sub-family C (CFTR/MRP), member 3 (ABCC3), transcript variant MRP3B, mRNA.	cMOAT2; MRP3; MLP2; ABC31; MOAT-D; EST90757
0.71943	-81.824	1.00206	0.379959	ABCC4	Homo sapiens ATP-binding cassette, sub-family C (CFTR/MRP), member 4 (ABCC4), mRNA.	MOATB; EST170205; MRP4; MOAT-B
0.738243	-80.576	1.64422	117.957	ABCC5	Homo sapiens ATP-binding cassette, sub-family C (CFTR/MRP), member 5 (ABCC5), transcript variant 1, mRNA.	MOAT-C; pABC11; ABC33; MRP5; SMRP; EST277145; DKFZp686C1782; MOATC
1.05032	7.69133	0.980197	-3.12172	ABCC6	Homo sapiens ATP-binding cassette, sub-family C (CFTR/MRP), member 6 (ABCC6), transcript variant 2, mRNA.	MOATE; EST349056; ARA; PXE1; ABC34; PXE; MLP1; MRP6
0.967726	-6.46791	1.0056	1.06995	ABCC8	Homo sapiens ATP-binding cassette, sub-family C (CFTR/MRP), member 8 (ABCC8), mRNA.	HRINS; SUR1; HHF1; ABC36; MRP8; HI; TNDM2; SUR; PHHI
0.966388	-4.23976	0.987033	-1.62512	ABCC9	Homo sapiens ATP-binding cassette, sub-family C (CFTR/MRP), member 9 (ABCC9), transcript variant SUR2A-delta-14, mRNA.	ABC37; FLJ36852; SUR2; CMD1O
0.850017	-35.1056	0.892366	-24.824	ABCD1	Homo sapiens ATP-binding cassette, sub-family D (ALD), member 1 (ABCD1), mRNA.	ALD; AMN; ALDP; ABC42
1.09038	14.7647	1.09888	16.483	ABCD2	Homo sapiens ATP-binding cassette, sub-family D (ALD), member 2 (ABCD2), mRNA.	hALDR; ALDR; ABC39; ALDL1; ALDRP
0.83605	-43.867	1.05464	12.9484	ABCD3	Homo sapiens ATP-binding cassette, sub-family D (ALD), member 3 (ABCD3), mRNA.	ABC43; PXMP1; PMP70
1.06474	11.6426	1.09193	19.3494	ABCD4	Homo sapiens ATP-binding cassette, sub-family D (ALD), member 4 (ABCD4), transcript variant 2, transcribed RNA.	P79R; PMP69; P70R; ABC41; EST352188; PXMP1L
0.525423	-208.649	1.17472	30.2459	ABCE1	Homo sapiens ATP-binding cassette, sub-family E (OABP), member 1 (ABCE1), transcript variant 2, mRNA.	ABC38; OABP; RNASEL1; RLI; RNS4I; RNASELI
0.771447	-215.158	1.34629	195.371	ABCF1	Homo sapiens ATP-binding cassette, sub-family F (GCN20), member 1 (ABCF1), transcript variant 1, mRNA.	ABC27; ABC50
0.743754	-54.94	0.976492	-3.72258	ABCF2	Homo sapiens ATP-binding cassette, sub-family F (GCN20), member 2 (ABCF2), nuclear gene encoding mitochondrial protein, transcript variant 1, mRNA.	DKFZp586K1823; ABC28; HUSSY-18; EST133090; M-ABC1
0.724346	-59.0818	1.02824	4.69782	ABCF3	Homo sapiens ATP-binding cassette, sub-family F (GCN20), member 3 (ABCF3), mRNA.	EST201864; FLJ11198
0.822025	-31.7822	1.07419	10.9686	ABCG1	Homo sapiens ATP-binding cassette, sub-family G (WHITE), member 1 (ABCG1), transcript variant 2, mRNA.	WHITE1; ABC8; MGC34313
0.831155	-31.4263	0.890614	-19.3811	ABCG2	Homo sapiens ATP-binding cassette, sub-family G (WHITE), member 2 (ABCG2), mRNA.	BCRP; CD338; BMDP; BCRP1; MXR; ABC15; ABCP; EST157481; MGC102821; MXR1; MRX; CDw338
0.877088	-23.6557	0.854079	-31.952	ABCG4	Homo sapiens ATP-binding cassette, sub-family G (WHITE), member 4 (ABCG4), mRNA.	WHITE2
1.05804	9.20726	1.15968	23.8067	ABCG5	Homo sapiens ATP-binding cassette, sub-family G (WHITE), member 5 (sterolin 1) (ABCG5), mRNA.	STSL; sterolin 1
0.927362	-11.632	0.956111	-7.66661	ABCG8	Homo sapiens ATP-binding cassette, sub-family G (WHITE), member 8 (sterolin 2) (ABCG8), mRNA.	MGC142217; GBD4; STSL
1.13464	17.4693	0.931869	-10.5602	ABHD1	Homo sapiens abhydrolase domain containing 1 (ABHD1), mRNA.	FLJ36128; LABH1
0.857174	-36.5808	0.945923	-11.4867	ABHD10	Homo sapiens abhydrolase domain containing 10 (ABHD10), mRNA.	FLJ11342
0.943158	-9.91876	1.14888	23.6943	ABHD11	Homo sapiens abhydrolase domain containing 11 (ABHD11), transcript variant 6, mRNA.	PP1226; WBSCR21
1.18784	90.5458	0.899575	-40.0273	ABHD12	Homo sapiens abhydrolase domain containing 12 (ABHD12), transcript variant 1, mRNA.	DKFZP434P106; dJ965G21.2; C20orf22; ABHD12A; BEM46L2
0.983932	-3.09992	1.01099	2.23712	ABHD12B	Homo sapiens abhydrolase domain containing 12B (ABHD12B), transcript variant 2, mRNA.	c14_5314; BEM46L3; MGC129927; MGC129926; C14orf29
0.978703	-3.46045	1.00851	1.53899	ABHD13	Homo sapiens abhydrolase domain containing 13 (ABHD13), mRNA.	FLJ14906; C13orf6; RP11-153I24.2; bA153I24.2; MGC27058; BEM46L1
0.740242	-59.0895	1.09692	14.4796	ABHD14A	Homo sapiens abhydrolase domain containing 14A (ABHD14A), mRNA.	DORZ1; DKFZP564O243
1.13	32.884	0.563992	-205.298	ABHD14B	Homo sapiens abhydrolase domain containing 14B (ABHD14B), mRNA.	CIB; MGC15429
0.894215	-17.987	0.921679	-12.2422	ABHD2	Homo sapiens abhydrolase domain containing 2 (ABHD2), transcript variant 2, mRNA.	HS1-2; PHPS1-2; MGC111112; LABH2; MGC26249
0.751759	-99.563	2.06002	213.33	ABHD3	Homo sapiens abhydrolase domain containing 3 (ABHD3), mRNA.	LABH3; MGC11259
0.806664	-38.0232	1.19518	29.8203	ABHD4	Homo sapiens abhydrolase domain containing 4 (ABHD4), mRNA.	FLJ12816
0.782241	-50.3691	1.18829	32.6447	ABHD5	Homo sapiens abhydrolase domain containing 5 (ABHD5), mRNA.	MGC8731; CGI58; CDS; NCIE2; IECN2
0.623256	-92.3562	1.00501	0.797378	ABHD6	Homo sapiens abhydrolase domain containing 6 (ABHD6), mRNA.
0.950459	-4.85108	0.931799	-7.07062	ABHD7	Homo sapiens abhydrolase domain containing 7 (ABHD7), mRNA.	FLJ90341; EPHXRP
0.867571	-66.2799	0.683531	-233.172	ABHD8	Homo sapiens abhydrolase domain containing 8 (ABHD8), mRNA.	FLJ11743; MGC14280; MGC2512
0.85206	-25.9504	1.02107	3.21866	ABHD9	Homo sapiens abhydrolase domain containing 9 (ABHD9), mRNA.	MGC131519; FLJ22408
0.652909	-93.2026	1.15692	23.9345	ABI1	Homo sapiens abl-interactor 1 (ABI1), transcript variant 1, mRNA.	SSH3BP1; SSH3BP; E3B1; ABI-1; NAP1BP
0.927114	-15.3674	1.02677	5.11368	ABI2	PREDICTED: Homo sapiens abl interactor 2 (ABI2), mRNA.
0.584421	-93.0502	1.07941	10.1586	ABI3	Homo sapiens ABI gene family, member 3 (ABI3), mRNA.	SSH3BP3; NESH
0.911883	-10.3731	0.930219	-7.5617	ABI3BP	Homo sapiens ABI gene family, member 3 (NESH) binding protein (ABI3BP), mRNA.	FLJ41743; FLJ41754; TARSH; NESHBP
1.0605	21.9662	1.08414	26.1528	ABL1	Homo sapiens c-abl oncogene 1, receptor tyrosine kinase (ABL1), transcript variant b, mRNA.	JTK7; ABL; p150; bcr/abl; v-abl; c-ABL
0.874447	-26.0617	1.12698	20.6864	ABL2	Homo sapiens v-abl Abelson murine leukemia viral oncogene homolog 2 (arg, Abelson-related gene) (ABL2), transcript variant a, mRNA.	FLJ31718; ABLL; ARG; FLJ22224; FLJ41441
0.96456	-6.83815	1.01459	2.53651	ABLIM1	Homo sapiens actin binding LIM protein 1 (ABLIM1), transcript variant 2, mRNA.	KIAA0059; FLJ14564; MGC1224; LIMATIN; LIMAB1; DKFZp781D0148; ABLIM
1.01213	1.70871	1.03818	4.9704	ABLIM2	Homo sapiens actin binding LIM protein family, member 2 (ABLIM2), mRNA.	FLJ39684; KIAA1808; DKFZp761F129; MGC141918
0.872444	-28.9156	0.852294	-32.3333	ABLIM3	Homo sapiens actin binding LIM protein family, member 3 (ABLIM3), mRNA.	HMFN1661
0.91293	-12.6697	0.926427	-12.2858	ABO	Homo sapiens ABO blood group (transferase A, alpha 1-3-N-acetylgalactosaminyltransferase; transferase B, alpha 1-3-galactosyltransferase) (ABO), mRNA.	NAGAT; GTB; A3GALT1; A3GALNT
1.11956	17.8317	0.890321	-18.2802	ABP1	Homo sapiens amiloride binding protein 1 (amine oxidase (copper-containing)) (ABP1), mRNA.	AOC1; DAO; DAO1; ABP; KAO
0.884069	-62.0672	1.5955	138.487	ABR	Homo sapiens active BCR-related gene (ABR), transcript variant 2, mRNA.	MDB; FLJ45954
1.20136	34.8006	0.952338	-9.05696	ABRA	Homo sapiens actin-binding Rho activating protein (ABRA), mRNA.	STARS
0.738016	-37.994	1.12048	13.2311	ABT1	Homo sapiens activator of basal transcription 1 (ABT1), mRNA.	hABT1
0.772464	-54.5911	1.09512	18.2736	ABTB1	Homo sapiens ankyrin repeat and BTB (POZ) domain containing 1 (ABTB1), transcript variant 3, mRNA.	BPOZ; PP2259; EF1ABP; MGC20585
1.39951	81.174	1.07794	14.8255	ABTB2	Homo sapiens ankyrin repeat and BTB (POZ) domain containing 2 (ABTB2), mRNA.	DKFZP586C1619
1.19204	79.5589	2.19053	310.221	ACAA1	Homo sapiens acetyl-Coenzyme A acyltransferase 1 (peroxisomal 3-oxoacyl-Coenzyme A thiolase) (ACAA1), nuclear gene encoding mitochondrial protein, mRNA.	THIO; ACAA; PTHIO
0.628511	-104.189	1.44873	68.0405	ACAA2	Homo sapiens acetyl-Coenzyme A acyltransferase 2 (mitochondrial 3-oxoacyl-Coenzyme A thiolase) (ACAA2), nuclear gene encoding mitochondrial protein, mRNA.	DSAEC
0.810414	-56.1081	1.0748	17.9181	ACACA	Homo sapiens acetyl-Coenzyme A carboxylase alpha (ACACA), transcript variant 2, mRNA.	ACC1; ACAC; ACCA; ACC
0.880878	-27.2755	0.898269	-23.7685	ACACB	Homo sapiens acetyl-Coenzyme A carboxylase beta (ACACB), mRNA.	ACC2; ACCB; HACC275
1.02811	4.84042	1.13606	20.5558	ACAD10	Homo sapiens acyl-Coenzyme A dehydrogenase family, member 10 (ACAD10), mRNA.	MGC5601
0.735246	-86.2554	1.76714	143.501	ACAD11	Homo sapiens acyl-Coenzyme A dehydrogenase family, member 11 (ACAD11), mRNA.	FLJ12592; MGC150619
0.843441	-42.6461	1.40275	88.5891	ACAD8	Homo sapiens acyl-Coenzyme A dehydrogenase family, member 8 (ACAD8), mRNA.	ACAD-8
0.88722	-46.3192	1.75556	128.117	ACAD9	Homo sapiens acyl-Coenzyme A dehydrogenase family, member 9 (ACAD9), mRNA.	ACAD-9; FLJ23533; NPD002; MGC14452
0.92369	-11.4766	1.01455	2.13626	ACADL	Homo sapiens acyl-Coenzyme A dehydrogenase, long chain (ACADL), nuclear gene encoding mitochondrial protein, mRNA.	LCAD; ACAD4
0.867827	-84.2759	1.27646	124.218	ACADM	Homo sapiens acyl-Coenzyme A dehydrogenase, C-4 to C-12 straight chain (ACADM), nuclear gene encoding mitochondrial protein, mRNA.	MCADH; ACAD1; MCAD
0.771287	-51.9849	0.970667	-5.18791	ACADS	Homo sapiens acyl-Coenzyme A dehydrogenase, C-2 to C-3 short chain (ACADS), nuclear gene encoding mitochondrial protein, mRNA.	SCAD; ACAD3
0.972055	-5.75941	0.851693	-33.0408	ACADSB	Homo sapiens acyl-Coenzyme A dehydrogenase, short/branched chain (ACADSB), nuclear gene encoding mitochondrial protein, mRNA.	ACAD7; 2-MEBCAD; SBCAD
1.02581	21.8358	1.16176	131.888	ACADVL	Homo sapiens acyl-Coenzyme A dehydrogenase, very long chain (ACADVL), nuclear gene encoding mitochondrial protein, transcript variant 2, mRNA.	ACAD6; VLCAD; LCACD
0.900309	-18.6585	0.920535	-17.2626	ACAN	Homo sapiens aggrecan (ACAN), transcript variant 2, mRNA.	MSK16; SEDK; AGCAN; AGC1; CSPG1; CSPGCP
0.927411	-58.5562	2.76877	435.522	ACAT1	Homo sapiens acetyl-Coenzyme A acetyltransferase 1 (acetoacetyl Coenzyme A thiolase) (ACAT1), nuclear gene encoding mitochondrial protein, mRNA.	MAT; ACAT; THIL; T2
0.749116	-159.904	1.17331	120.093	ACAT2	Homo sapiens acetyl-Coenzyme A acetyltransferase 2 (acetoacetyl Coenzyme A thiolase) (ACAT2), mRNA.
0.954995	-24.942	1.17434	72.225	ACBD3	Homo sapiens acyl-Coenzyme A binding domain containing 3 (ACBD3), mRNA.	GOLPH1; PAP7; GOCAP1; GCP60
1.0723	6.54901	0.941263	-6.02894	ACBD4	Homo sapiens acyl-Coenzyme A binding domain containing 4 (ACBD4), mRNA.	HMFT0700; FLJ90623; FLJ13322
1.04306	6.02686	1.03834	5.04013	ACBD5	Homo sapiens acyl-Coenzyme A binding domain containing 5 (ACBD5), transcript variant 1, mRNA.	KIAA1996; DKFZp434A2417
0.768911	-67.143	1.24273	48.4918	ACBD6	Homo sapiens acyl-Coenzyme A binding domain containing 6 (ACBD6), mRNA.	MGC2404
0.976021	-3.7281	0.811163	-33.5556	ACBD7	PREDICTED: Homo sapiens acyl-Coenzyme A binding domain containing 7 (ACBD7), mRNA.
1.13353	29.1309	0.733613	-84.1554	ACCN1	Homo sapiens amiloride-sensitive cation channel 1, neuronal (degenerin) (ACCN1), transcript variant 2, mRNA.	BNC1; hBNaC1; MDEG; BNaC1; ASIC2a; ACCN; ASIC2
0.966327	-6.16014	1.05483	9.1454	ACCN2	Homo sapiens amiloride-sensitive cation channel 2, neuronal (ACCN2), transcript variant 1, mRNA.	ASIC; BNaC2; ASIC1A; hBNaC2
0.987625	-2.53348	0.976049	-4.55453	ACCN3	Homo sapiens amiloride-sensitive cation channel 3 (ACCN3), transcript variant 2, mRNA.	ASIC3; TNaC1; SLNAC1
0.952231	-6.83508	1.06716	9.68323	ACCN4	Homo sapiens amiloride-sensitive cation channel 4, pituitary (ACCN4), transcript variant 1, mRNA.	ASIC4; MGC17248; MGC24860; BNAC4
1.00741	1.26946	1.0782	11.8343	ACCN5	Homo sapiens amiloride-sensitive cation channel 5, intestinal (ACCN5), mRNA.	INAC; HINAC
0.797742	-45.9605	0.996259	-0.691879	ACD	Homo sapiens adrenocortical dysplasia homolog (mouse) (ACD), transcript variant 2, mRNA.	PTOP; TPP1; TINT1; PIP1
0.988537	-1.76138	0.975535	-4.05304	ACE	Homo sapiens angiotensin I converting enzyme (peptidyl-dipeptidase A) 1 (ACE), transcript variant 3, mRNA.	DCP; ACE1; MGC26566; DCP1; CD143
1.1064	15.3588	0.919253	-12.0981	ACE2	Homo sapiens angiotensin I converting enzyme (peptidyl-dipeptidase A) 2 (ACE2), mRNA.	DKFZP434A014; ACEH
1.25786	46.0855	0.845692	-42.0769	ACHE	Homo sapiens acetylcholinesterase (YT blood group) (ACHE), transcript variant E4-E5, mRNA.	YT
1.27456	163.836	0.771702	-216.029	ACIN1	Homo sapiens apoptotic chromatin condensation inducer 1 (ACIN1), mRNA.	ACINUS; KIAA0670; ACN; DKFZp667N107
0.894241	-102.397	1.3593	272.935	ACLY	Homo sapiens ATP citrate lyase (ACLY), transcript variant 1, mRNA.	CLATP; ATPCL; ACL
0.903381	-18.3379	1.10034	17.1618	ACMSD	Homo sapiens aminocarboxymuconate semialdehyde decarboxylase (ACMSD), mRNA.
0.89079	-26.0061	1.10153	15.1138	ACN9	Homo sapiens ACN9 homolog (S. cerevisiae) (ACN9), mRNA.	DC11
0.328623	-1205.68	0.554139	-760.229	ACO1	Homo sapiens aconitase 1, soluble (ACO1), mRNA.	IREBP; IRP1; IREB1
0.89546	-31.5348	1.33916	60.2015	ACO2	Homo sapiens aconitase 2, mitochondrial (ACO2), nuclear gene encoding mitochondrial protein, mRNA.	MGC20605; ACONM; MGC33908
0.953727	-7.64891	1.13679	18.1733	ACOT1	Homo sapiens acyl-CoA thioesterase 1 (ACOT1), mRNA.	LACH2; ACH2; CTE-1
1.11469	27.6606	0.648367	-169.06	ACOT11	Homo sapiens acyl-CoA thioesterase 11 (ACOT11), transcript variant 1, mRNA.	BFIT2; BFIT1; THEA; THEM1; BFIT; KIAA0707; STARD14
1.01333	2.11348	0.899621	-15.5379	ACOT12	Homo sapiens acyl-CoA thioesterase 12 (ACOT12), mRNA.	CACH-1; THEAL; Cach; MGC105114; STARD15
1.06454	14.4386	1.1564	30.0333	ACOT2	Homo sapiens acyl-CoA thioesterase 2 (ACOT2), nuclear gene encoding mitochondrial protein, mRNA.	Mte1; ZAP128; PTE2
0.799819	-49.2175	1.27001	44.9461	ACOT4	Homo sapiens acyl-CoA thioesterase 4 (ACOT4), mRNA.	PTE-Ib; PTE2B; PTE1B
0.924542	-12.5282	0.911219	-14.7975	ACOT6	Homo sapiens acyl-CoA thioesterase 6 (ACOT6), mRNA.	MGC161658; C14orf42; MGC161656; c14_5530
1.00355	0.849594	0.916455	-21.7346	ACOT7	Homo sapiens acyl-CoA thioesterase 7 (ACOT7), transcript variant hBACHa/X, mRNA.	hBACH; LACH1; RP1-120G22.10; BACH; ACH1; MGC1126; ACT; CTE-II
0.882864	-22.448	1.11556	19.4285	ACOT8	Homo sapiens acyl-CoA thioesterase 8 (ACOT8), transcript variant 1, mRNA.	PTE1; hTE; HNAACTE; PTE-2; PTE2; hACTE-III
0.927752	-32.2285	2.44624	242.704	ACOT9	Homo sapiens acyl-CoA thioesterase 9 (ACOT9), transcript variant 1, mRNA.	MT-ACT48; CGI-16; ACATE2
0.907112	-17.1549	1.09473	15.778	ACOX1	Homo sapiens acyl-Coenzyme A oxidase 1, palmitoyl (ACOX1), transcript variant 1, mRNA.	MGC1198; ACOX; PALMCOX
0.771603	-55.3937	1.15206	25.7606	ACOX2	Homo sapiens acyl-Coenzyme A oxidase 2, branched chain (ACOX2), mRNA.	BRCOX; THCCox; BCOX; BRCACOX
0.685889	-94.1091	1.36547	62.6334	ACOX3	Homo sapiens acyl-Coenzyme A oxidase 3, pristanoyl (ACOX3), mRNA.
1.2033	31.1076	1.07959	12.9168	ACOXL	Homo sapiens acyl-Coenzyme A oxidase-like (ACOXL), mRNA.	FLJ11042
0.706238	-372.972	1.01048	11.9868	ACP1	Homo sapiens acid phosphatase 1, soluble (ACP1), transcript variant 4, mRNA.	HAAP; MGC3499; MGC111030
0.892255	-30.0849	1.20889	25.0229	ACP2	Homo sapiens acid phosphatase 2, lysosomal (ACP2), mRNA.
0.954046	-41.2871	0.51953	-460.78	ACP5	Homo sapiens acid phosphatase 5, tartrate resistant (ACP5), mRNA.	TRAP; MGC117378
0.85851	-26.2351	0.91467	-13.4443	ACP6	Homo sapiens acid phosphatase 6, lysophosphatidic (ACP6), mRNA.	PACPL1; ACPL1; LPAP
0.98051	-4.60341	0.965815	-8.39357	ACPL2	Homo sapiens acid phosphatase-like 2 (ACPL2), mRNA.	FLJ23751
1.10443	16.3927	1.16803	26.3085	ACPP	Homo sapiens acid phosphatase, prostate (ACPP), mRNA.	ACP3; ACP-3; PAP
1.54762	126.031	0.59927	-197.575	ACPT	Homo sapiens acid phosphatase, testicular (ACPT), mRNA.
0.964403	-5.47266	0.904164	-15.5574	ACR	Homo sapiens acrosin (ACR), mRNA.
1.01362	2.61734	0.908967	-19.8767	ACRBP	Homo sapiens acrosin binding protein (ACRBP), mRNA.	OY-TES-1; SP32
0.728049	-48.3576	0.958267	-5.71629	ACRC	Homo sapiens acidic repeat containing (ACRC), mRNA.	NAAR1
1.10785	19.2192	1.00046	0.085556	ACRV1	Homo sapiens acrosomal vesicle protein 1 (ACRV1), transcript variant 11, mRNA.	SP-10; D11S4365; SPACA2
0.793463	-33.8428	1.06854	8.78963	ACSBG1	Homo sapiens acyl-CoA synthetase bubblegum family member 1 (ACSBG1), mRNA.	BG1; KIAA0631; BGM; FLJ30320; hBG1; GR-LACS; MGC14352; hsBG
0.983492	-2.50745	0.969395	-4.99219	ACSBG2	Homo sapiens acyl-CoA synthetase bubblegum family member 2 (ACSBG2), mRNA.	BGR; BRGL; DKFZp434K1635; MGC111089; PRTD-NY3
0.962305	-7.53346	1.07083	13.4366	ACSF3	Homo sapiens acyl-CoA synthetase family member 3 (ACSF3), mRNA.	FLJ39242
0.728374	-276.36	2.21653	447.533	ACSL1	Homo sapiens acyl-CoA synthetase long-chain family member 1 (ACSL1), mRNA.	FACL2; LACS; FACL1; ACS1; LACS2; LACS1
0.999696	-0.180359	1.38186	145.227	ACSL3	Homo sapiens acyl-CoA synthetase long-chain family member 3 (ACSL3), transcript variant 1, mRNA.	PRO2194; FACL3; ACS3
0.771972	-59.5579	1.44478	79.0555	ACSL4	Homo sapiens acyl-CoA synthetase long-chain family member 4 (ACSL4), transcript variant 2, mRNA.	MRX68; FACL4; ACS4; MRX63; LACS4
0.698662	-110.906	0.967806	-7.51639	ACSL5	Homo sapiens acyl-CoA synthetase long-chain family member 5 (ACSL5), transcript variant 1, mRNA.	ACS2; FACL5; ACS5
1.13075	22.4613	0.911331	-18.0503	ACSL6	Homo sapiens acyl-CoA synthetase long-chain family member 6 (ACSL6), transcript variant 1, mRNA.	FACL6; ACS2; KIAA0837; LACS5; LACS2; FLJ16173
1.04396	8.76639	0.907741	-19.4898	ACSM1	Homo sapiens acyl-CoA synthetase medium-chain family member 1 (ACSM1), mRNA.	BUCS1; MACS1
1.02589	3.0536	0.978458	-2.73853	ACSM2A	Homo sapiens acyl-CoA synthetase medium-chain family member 2A (ACSM2A), nuclear gene encoding mitochondrial protein, mRNA.	MGC150530; ACSM2; A-923A4.1
1.03791	5.27065	1.01887	3.25352	ACSM2B	Homo sapiens acyl-CoA synthetase medium-chain family member 2B (ACSM2B), nuclear gene encoding mitochondrial protein, mRNA.	HYST1046; HXMA; ACSM2
1.03324	5.41504	0.983522	-2.74222	ACSM3	Homo sapiens acyl-CoA synthetase medium-chain family member 3 (ACSM3), transcript variant 1, mRNA.	SA; SAH
1.08816	18.293	0.895773	-23.2672	ACSM4	Homo sapiens acyl-CoA synthetase medium-chain family member 4 (ACSM4), mRNA.
1.16717	37.3151	1.18464	37.5357	ACSM5	Homo sapiens acyl-CoA synthetase medium-chain family member 5 (ACSM5), mRNA.	FLJ20581
0.822855	-30.6898	0.997398	-0.358368	ACSS1	Homo sapiens acyl-CoA synthetase short-chain family member 1 (ACSS1), nuclear gene encoding mitochondrial protein, mRNA.	AceCS2L; MGC33843; ACAS2L; FLJ45659
0.876063	-53.9861	0.758437	-136.658	ACSS2	Homo sapiens acyl-CoA synthetase short-chain family member 2 (ACSS2), transcript variant 2, mRNA.	AceCS; ACAS2; ACS; DKFZp762G026; MYH7B; ACSA; dJ1161H23.1
1.15793	15.722	0.934836	-7.65175	ACSS3	Homo sapiens acyl-CoA synthetase short-chain family member 3 (ACSS3), mRNA.	FLJ21963
1.04158	10.432	0.623072	-147.697	ACTA1	Homo sapiens actin, alpha 1, skeletal muscle (ACTA1), mRNA.	MPFD; ASMA; NEM1; CFTDM; ACTA; CFTD; NEM2; CFTD1; NEM3
0.902607	-710.214	1.52503	2657.11	ACTA2	Homo sapiens actin, alpha 2, smooth muscle, aorta (ACTA2), mRNA.	ACTSA
0.844658	-984.574	0.964326	-143.891	ACTB	Homo sapiens actin, beta (ACTB), mRNA.	PS1TP5BP1; beta-actin
0.970468	-6.17876	1.45013	72.16	ACTC1	Homo sapiens actin, alpha, cardiac muscle 1 (ACTC1), mRNA.	ACTC; CMD1R
1.02551	213.823	1.1146	877.415	ACTG1	Homo sapiens actin, gamma 1 (ACTG1), mRNA.	DFNA26; ACTG; DFNA20; ACT
1.29947	114.485	2.32463	252.452	ACTG2	Homo sapiens actin, gamma 2, smooth muscle, enteric (ACTG2), mRNA.	ACTA3; ACTSG; ACTL3; ACTE; ACT
0.673575	-148.305	1.28962	81.2644	ACTL6A	Homo sapiens actin-like 6A (ACTL6A), transcript variant 1, mRNA.	MGC5382; BAF53A; ACTL6
0.994102	-1.22311	0.812294	-51.5993	ACTL6B	Homo sapiens actin-like 6B (ACTL6B), mRNA.	BAF53B; ACTL6
1.09977	18.503	0.939261	-13.2932	ACTL7A	Homo sapiens actin-like 7A (ACTL7A), mRNA.
1.02012	3.43642	0.850374	-31.7103	ACTL7B	Homo sapiens actin-like 7B (ACTL7B), mRNA.
1.22254	23.9134	0.986493	-1.52093	ACTL8	Homo sapiens actin-like 8 (ACTL8), mRNA.
1.74503	1034.49	0.650295	-596.824	ACTN1	Homo sapiens actinin, alpha 1 (ACTN1), mRNA.	FLJ40884
0.904607	-17.4094	1.16387	28.6124	ACTN2	Homo sapiens actinin, alpha 2 (ACTN2), mRNA.
1.06883	10.0263	0.974402	-4.49399	ACTN3	Homo sapiens actinin, alpha 3 (ACTN3), mRNA.	MGC117002; MGC117005
1.30603	119.055	1.39385	135.428	ACTN4	Homo sapiens actinin, alpha 4 (ACTN4), mRNA.	DKFZp686K23158; FSGS1; FSGS
0.859729	-73.9464	2.65685	318.984	ACTR10	Homo sapiens actin-related protein 10 homolog (S. cerevisiae) (ACTR10), mRNA.	HARP11; ACTR11
1.10748	146.426	0.789327	-274.703	ACTR1A	Homo sapiens ARP1 actin-related protein 1 homolog A, centractin alpha (yeast) (ACTR1A), mRNA.	ARP1
0.784297	-61.6383	1.5244	99.3228	ACTR1B	Homo sapiens ARP1 actin-related protein 1 homolog B, centractin beta (yeast) (ACTR1B), mRNA.	CTRN2; ARP1B
0.851501	-418.854	1.15409	240.671	ACTR2	Homo sapiens ARP2 actin-related protein 2 homolog (yeast) (ACTR2), transcript variant 1, mRNA.	ARP2
0.827124	-58.2606	1.08799	17.9006	ACTR3	Homo sapiens ARP3 actin-related protein 3 homolog (yeast) (ACTR3), mRNA.	ARP3
1.01326	1.86084	1.01392	2.07065	ACTR3B	Homo sapiens ARP3 actin-related protein 3 homolog B (yeast) (ACTR3B), transcript variant 2, mRNA.	ARP3BETA; ARP11; DKFZp686O24114
0.70134	-56.4852	0.96841	-4.08173	ACTR5	Homo sapiens ARP5 actin-related protein 5 homolog (yeast) (ACTR5), mRNA.	FLJ12785
0.666346	-231.617	1.65581	287.572	ACTR6	Homo sapiens ARP6 actin-related protein 6 homolog (yeast) (ACTR6), mRNA.	HSPC281; ARP6; FLJ13433; hARPX; CDA12; hARP6; MSTP136
0.883124	-22.6234	0.967086	-6.12929	ACTR8	Homo sapiens ARP8 actin-related protein 8 homolog (yeast) (ACTR8), mRNA.	FLJ12934; ARP8; FLJ22579
0.861711	-31.2707	0.951194	-9.55287	ACTRT1	Homo sapiens actin-related protein T1 (ACTRT1), mRNA.	ARPT1; ARP-T1; AIP1; MGC26590; KIAA0705; ARIP1; RP1-203C2.1; HSD27
0.836826	-104.906	1.20705	99.6567	ACVR1	Homo sapiens activin A receptor, type I (ACVR1), mRNA.	ALK2; SKR1; FOP; ACTRI; ACVRLK2
1.51481	166.722	1.07432	25.9876	ACVR1B	Homo sapiens activin A receptor, type IB (ACVR1B), transcript variant 2, mRNA.	ACVRLK4; ALK4; SKR2; ACTRIB
0.636088	-68.5954	0.887397	-20.9499	ACVR1C	Homo sapiens activin A receptor, type IC (ACVR1C), mRNA.	ACVRLK7; ALK7
1.017	3.49573	0.691087	-100.224	ACVR2A	Homo sapiens activin A receptor, type IIA (ACVR2A), mRNA.	ACTRII; ACVR2
1.00883	1.22421	0.946601	-7.92955	ACVR2B	Homo sapiens activin A receptor, type IIB (ACVR2B), mRNA.	MGC116908; ACTRIIB; ActR-IIB
1.22863	47.3559	0.676831	-100.217	ACVRL1	Homo sapiens activin A receptor type II-like 1 (ACVRL1), mRNA.	ORW2; HHT; ALK-1; ALK1; SKR3; HHT2; ACVRLK1
1.05167	14.2304	1.00401	1.06876	ACY1	Homo sapiens aminoacylase 1 (ACY1), mRNA.	ACY1D; ACYLASE
0.808543	-29.1034	1.02941	4.01074	ACY3	Homo sapiens aspartoacylase (aminocyclase) 3 (ACY3), mRNA.	HCBP1; ACY-3; MGC9740
0.813868	-36.6513	0.997184	-0.433029	ACYP1	Homo sapiens acylphosphatase 1, erythrocyte (common) type (ACYP1), transcript variant 1, mRNA.	ACYPE
0.783505	-43.0484	1.01985	3.272	ACYP2	Homo sapiens acylphosphatase 2, muscle type (ACYP2), mRNA.	ACYP; ACYM
1.1463	255.023	0.676937	-1193.65	ADA	Homo sapiens adenosine deaminase (ADA), mRNA.
0.96478	-5.46816	0.936981	-9.66565	ADAD1	Homo sapiens adenosine deaminase domain containing 1 (testis-specific) (ADAD1), mRNA.	Tenr; FLJ32741
0.996791	-0.417252	1.02072	2.59882	ADAD2	Homo sapiens adenosine deaminase domain containing 2 (ADAD2), mRNA.	TENRL; FLJ00337
0.976541	-3.54779	0.93622	-9.94681	ADAL	Homo sapiens adenosine deaminase-like (ADAL), mRNA.	FLJ44620; DKFZp313B2137
0.685821	-68.1091	1.15709	24.9438	ADAM10	Homo sapiens ADAM metallopeptidase domain 10 (ADAM10), mRNA.	CD156c; HsT18717; kuz; MADM
1.15164	19.1796	0.93004	-11.0127	ADAM11	Homo sapiens ADAM metallopeptidase domain 11 (ADAM11), mRNA.	MDC
1.04753	6.07337	0.974988	-3.35729	ADAM12	Homo sapiens ADAM metallopeptidase domain 12 (meltrin alpha) (ADAM12), transcript variant 2, mRNA.	MLTN; MCMP; MLTNA; MCMPMltna
0.928597	-26.7218	1.22199	67.3695	ADAM15	Homo sapiens ADAM metallopeptidase domain 15 (ADAM15), transcript variant 4, mRNA.	MDC15
1.10975	48.6614	1.06176	17.0266	ADAM17	Homo sapiens ADAM metallopeptidase domain 17 (tumor necrosis factor, alpha, converting enzyme) (ADAM17), mRNA.	MGC71942; CD156b; TACE; cSVP
1.40145	95.178	0.956525	-12.7818	ADAM18	Homo sapiens ADAM metallopeptidase domain 18 (ADAM18), mRNA.	MGC41836; ADAM27; MGC88272; tMDCIII
0.916344	-19.5462	1.06541	11.5428	ADAM19	Homo sapiens ADAM metallopeptidase domain 19 (meltrin beta) (ADAM19), transcript variant 2, mRNA.	MADDAM; FKSG34; MLTNB
1.16952	28.1808	1.0364	5.69336	ADAM2	Homo sapiens ADAM metallopeptidase domain 2 (fertilin beta) (ADAM2), mRNA.	PH30; CRYN1; FTNB; CRYN2; PH-30b
1.18091	22.3999	0.973397	-3.88866	ADAM20	Homo sapiens ADAM metallopeptidase domain 20 (ADAM20), mRNA.
0.846657	-35.6944	1.15465	30.9613	ADAM21	Homo sapiens ADAM metallopeptidase domain 21 (ADAM21), mRNA.	ADAM31; MGC125389
0.889194	-15.5661	1.00872	1.2252	ADAM22	Homo sapiens ADAM metallopeptidase domain 22 (ADAM22), transcript variant 1, mRNA.	MDC2; MGC149832
1.42668	106.942	1.0352	13.9638	ADAM23	Homo sapiens ADAM metallopeptidase domain 23 (ADAM23), mRNA.	MDC3
0.815057	-37.2198	1.08548	14.1262	ADAM28	Homo sapiens ADAM metallopeptidase domain 28 (ADAM28), transcript variant 3, mRNA.	MDC-Ls; MDC-Lm; MDCL; eMDCII; ADAM23
0.924141	-12.312	0.998489	-0.212204	ADAM29	Homo sapiens ADAM metallopeptidase domain 29 (ADAM29), mRNA.	svph1
1.02902	4.8372	0.900516	-20.3665	ADAM30	Homo sapiens ADAM metallopeptidase domain 30 (ADAM30), mRNA.	svph4
1.0242	3.22479	1.00083	0.116028	ADAM32	PREDICTED: Homo sapiens ADAM metallopeptidase domain 32 (ADAM32), mRNA.
0.97581	-4.31969	1.03956	6.61351	ADAM33	Homo sapiens ADAM metallopeptidase domain 33 (ADAM33), transcript variant 2, mRNA.	DKFZp434K0521; FLJ36751; MGC149823; DJ964F7.1; MGC71889; FLJ35308
1.09963	15.0903	0.937006	-11.5752	ADAM3A	Homo sapiens ADAM metallopeptidase domain 3A (cyritestin 1) (ADAM3A) on chromosome 8.	CYRN1; ADAM3; tMDCI
1.08766	14.4512	0.98881	-1.91249	ADAM5	PREDICTED: Homo sapiens ADAM metallopeptidase domain 5, transcript variant 4 (ADAM5), misc RNA.
0.979181	-3.2771	1.00817	1.29839	ADAM5P	Homo sapiens ADAM metallopeptidase domain 5 pseudogene (ADAM5P) on chromosome 8. XR_001288 XR_001289	TMDCII; ADAM5
0.992166	-1.14366	0.962285	-5.80162	ADAM6	Homo sapiens ADAM metallopeptidase domain 6 (ADAM6) on chromosome 14.	tMDCIV; C14orf96
0.733111	-47.3505	0.9013	-15.9844	ADAM7	Homo sapiens ADAM metallopeptidase domain 7 (ADAM7), mRNA.	EAPI; GP-83
0.885897	-23.0098	0.993482	-1.29059	ADAM8	Homo sapiens ADAM metallopeptidase domain 8 (ADAM8), mRNA.	MS2; CD156; MGC134985
0.562607	-120.831	0.97537	-3.70885	ADAM9	Homo sapiens ADAM metallopeptidase domain 9 (meltrin gamma) (ADAM9), transcript variant 1, mRNA.	MDC9; KIAA0021; Mltng; MCMP
1.05211	39.7239	1.76008	340.44	ADAMDEC1	Homo sapiens ADAM-like, decysin 1 (ADAMDEC1), mRNA.	M12.219
0.827572	-27.7843	1.1073	12.2789	ADAMTS1	Homo sapiens ADAM metallopeptidase with thrombospondin type 1 motif, 1 (ADAMTS1), mRNA.	KIAA1346; C3-C5; METH1
0.977315	-4.12907	0.905052	-16.859	ADAMTS10	Homo sapiens ADAM metallopeptidase with thrombospondin type 1 motif, 10 (ADAMTS10), mRNA.	WMS; ADAM-TS10
0.96586	-4.5851	0.830853	-28.7686	ADAMTS12	Homo sapiens ADAM metallopeptidase with thrombospondin type 1 motif, 12 (ADAMTS12), mRNA.	PRO4389
0.890869	-14.9121	0.981624	-2.36312	ADAMTS13	Homo sapiens ADAM metallopeptidase with thrombospondin type 1 motif, 13 (ADAMTS13), transcript variant 1, mRNA.	FLJ42993; C9orf8; MGC118900; VWFCP; DKFZp434C2322; MGC118899; vWF-CP; TTP
1.03248	4.83438	1.03788	5.96625	ADAMTS14	Homo sapiens ADAM metallopeptidase with thrombospondin type 1 motif, 14 (ADAMTS14), transcript variant 1, mRNA.	FLJ32820
0.987131	-1.87758	0.941182	-8.57466	ADAMTS15	Homo sapiens ADAM metallopeptidase with thrombospondin type 1 motif, 15 (ADAMTS15), mRNA.	MGC126403
1.10227	20.9976	0.746665	-65.6745	ADAMTS16	Homo sapiens ADAM metallopeptidase with thrombospondin type 1 motif, 16 (ADAMTS16), mRNA.
0.986873	-2.26204	1.07198	12.6916	ADAMTS17	Homo sapiens ADAM metallopeptidase with thrombospondin type 1 motif, 17 (ADAMTS17), mRNA.	FLJ16363; FLJ32769
0.998766	-0.176712	0.918666	-11.1202	ADAMTS18	Homo sapiens ADAM metallopeptidase with thrombospondin type 1 motif, 18 (ADAMTS18), mRNA.	ADAMTS21
0.986385	-2.66681	0.578712	-133.348	ADAMTS19	Homo sapiens ADAM metallopeptidase with thrombospondin type 1 motif, 19 (ADAMTS19), mRNA.
1.18268	30.2212	0.949585	-10.6668	ADAMTS2	Homo sapiens ADAM metallopeptidase with thrombospondin type 1 motif, 2 (ADAMTS2), transcript variant 2, mRNA.	PCINP; ADAMTS-3; hPCPNI; NPI; ADAM-TS2; PCPNI
1.0418	6.25313	0.9916	-1.42792	ADAMTS20	Homo sapiens ADAM metallopeptidase with thrombospondin type 1 motif, 20 (ADAMTS20), mRNA.	GON-1
0.993622	-0.777954	0.934443	-8.2683	ADAMTS3	Homo sapiens ADAM metallopeptidase with thrombospondin type 1 motif, 3 (ADAMTS3), mRNA.	KIAA0366; ADAMTS-4
1.45409	85.772	0.522473	-227.708	ADAMTS4	Homo sapiens ADAM metallopeptidase with thrombospondin type 1 motif, 4 (ADAMTS4), mRNA.	ADAMTS-2; ADMP-1; KIAA0688; ADAMTS-4
1.02222	3.88541	1.00255	0.459686	ADAMTS5	Homo sapiens ADAM metallopeptidase with thrombospondin type 1 motif, 5 (aggrecanase-2) (ADAMTS5), mRNA.	ADAMTS11; FLJ36738; ADMP-2
0.806509	-30.6689	1.04486	5.97742	ADAMTS6	Homo sapiens ADAM metallopeptidase with thrombospondin type 1 motif, 6 (ADAMTS6), mRNA.	ADAM-TS6
0.934084	-8.85857	1.12778	15.8273	ADAMTS7	Homo sapiens ADAM metallopeptidase with thrombospondin type 1 motif, 7 (ADAMTS7), mRNA.	DKFZp434H204; ADAM-TS7
1.20739	21.2232	0.911676	-9.64719	ADAMTS8	Homo sapiens ADAM metallopeptidase with thrombospondin type 1 motif, 8 (ADAMTS8), mRNA.	METH2; ADAM-TS8
0.735467	-97.2985	1.14851	33.807	ADAMTS9	Homo sapiens ADAM metallopeptidase with thrombospondin type 1 motif, 9 (ADAMTS9), mRNA.	KIAA1312; FLJ42955
0.992105	-1.40367	0.93766	-11.5558	ADAMTSL1	Homo sapiens ADAMTS-like 1 (ADAMTSL1), transcript variant 3, mRNA.	MGC40193; ADAMTSR1
1.27097	47.6814	0.917589	-20.3142	ADAMTSL2	Homo sapiens ADAMTS-like 2 (ADAMTSL2), mRNA.	FLJ45164; KIAA0605
1.02879	3.34548	0.974749	-3.03696	ADAMTSL3	Homo sapiens ADAMTS-like 3 (ADAMTSL3), mRNA.	MGC150716; MGC150717; KIAA1233
0.906092	-19.0987	1.12479	22.5967	ADAMTSL4	Homo sapiens ADAMTS-like 4 (ADAMTSL4), transcript variant 2, mRNA.	TSRC1
1.0291	5.05887	1.01082	1.71983	ADAMTSL5	Homo sapiens ADAMTS-like 5 (ADAMTSL5), mRNA.	THSD6
1.3753	482.081	1.26547	261.303	ADAR	Homo sapiens adenosine deaminase, RNA-specific (ADAR), transcript variant 1, mRNA.	DRADA; K88dsRBP; ADAR1; IFI4; G1P1; DSRAD; IFI-4; p136; DSH
0.846695	-45.1776	1.45856	79.5436	ADARB1	Homo sapiens adenosine deaminase, RNA-specific, B1 (RED1 homolog rat) (ADARB1), transcript variant 1, mRNA.	ADAR2a; ADAR2; DRABA2; DRADA2; ADAR2a-L1; ADAR2a-L2; ADAR2g; ADAR2c; RED1; ADAR2a-L3; ADAR2b; ADAR2d
1.08724	12.0032	1.10074	14.5968	ADARB2	Homo sapiens adenosine deaminase, RNA-specific, B2 (RED2 homolog rat) (ADARB2), mRNA.	hRED2; RED2; FLJ25034; FLJ36975; ADAR3
0.962207	-10.7086	0.94613	-9.32069	ADAT1	Homo sapiens adenosine deaminase, tRNA-specific 1 (ADAT1), mRNA.	HADAT1
0.918744	-14.9854	1.1953	31.2135	ADAT3	Homo sapiens adenosine deaminase, tRNA-specific 3, TAD3 homolog (S. cerevisiae) (ADAT3), mRNA.	TAD3; MSTP121; MST121; S863-5; FWP005
1.13621	25.6106	1.16257	29.6805	ADC	Homo sapiens arginine decarboxylase (ADC), mRNA.	ODC1L; AZI2; ODC-p; KIAA1945
0.876151	-27.0779	1.05354	8.85533	ADCK1	Homo sapiens aarF domain containing kinase 1 (ADCK1), mRNA.	FLJ39600
1.11898	67.8	0.867671	-64.7549	ADCK2	Homo sapiens aarF domain containing kinase 2 (ADCK2), mRNA.	MGC20727; AARF
0.821298	-20.1246	0.918009	-10.2907	ADCK4	Homo sapiens aarF domain containing kinase 4 (ADCK4), mRNA.	COQ8; FLJ12229
0.94391	-9.89984	0.966402	-5.32642	ADCK5	Homo sapiens aarF domain containing kinase 5 (ADCK5), mRNA.	MGC126708; FLJ35454
0.93421	-16.3657	1.26715	58.0874	ADCY1	Homo sapiens adenylate cyclase 1 (brain) (ADCY1), mRNA.
0.831063	-35.8182	1.08259	13.9207	ADCY2	Homo sapiens adenylate cyclase 2 (brain) (ADCY2), mRNA.	KIAA1060; FLJ16822; HBAC2; FLJ45092; MGC133314
0.631099	-482.685	0.782837	-220.817	ADCY3	Homo sapiens adenylate cyclase 3 (ADCY3), mRNA.	KIAA0511; AC3
0.853793	-21.6503	1.04719	5.21462	ADCY4	Homo sapiens adenylate cyclase 4 (ADCY4), mRNA.
0.922799	-11.5769	1.22366	33.9274	ADCY5	Homo sapiens adenylate cyclase 5 (ADCY5), mRNA.
0.826905	-36.0671	1.31052	47.8948	ADCY6	Homo sapiens adenylate cyclase 6 (ADCY6), transcript variant 2, mRNA.	KIAA0422; DKFZp779F075
0.677759	-84.435	1.02536	3.52318	ADCY7	Homo sapiens adenylate cyclase 7 (ADCY7), mRNA.	KIAA0037; FLJ36387
0.966114	-4.18716	0.819578	-27.2973	ADCY8	Homo sapiens adenylate cyclase 8 (brain) (ADCY8), mRNA.	HBAC1; ADCY3
1.01305	1.95052	1.0944	14.5787	ADCY9	Homo sapiens adenylate cyclase 9 (ADCY9), mRNA.
0.909257	-17.5908	1.14133	22.886	ADCYAP1	Homo sapiens adenylate cyclase activating polypeptide 1 (pituitary) (ADCYAP1), transcript variant 2, mRNA.	PACAP; MGC126852
0.976509	-4.15956	0.801187	-39.7737	ADCYAP1R1	Homo sapiens adenylate cyclase activating polypeptide 1 (pituitary) receptor type I (ADCYAP1R1), mRNA.	PACAPRI; PACAPR
0.836023	-213.423	1.07497	86.2738	ADD1	Homo sapiens adducin 1 (alpha) (ADD1), transcript variant 4, mRNA.	ADDA; MGC44427; MGC3339
1.10578	16.2399	0.978844	-3.5135	ADD2	Homo sapiens adducin 2 (beta) (ADD2), transcript variant beta-4, mRNA.	ADDB
0.974154	-5.40691	0.999769	-0.0466614	ADD3	Homo sapiens adducin 3 (gamma) (ADD3), transcript variant 2, mRNA.	ADDL
0.35388	-3094	0.962542	-94.0911	ADFP	Homo sapiens adipose differentiation-related protein (ADFP), mRNA.	ADRP; MGC10598
1.10783	16.3562	0.879428	-22.3211	ADH1A	Homo sapiens alcohol dehydrogenase 1A (class I), alpha polypeptide (ADH1A), mRNA.	ADH1
1.15469	30.7601	1.0257	5.21994	ADH1B	Homo sapiens alcohol dehydrogenase IB (class I), beta polypeptide (ADH1B), mRNA.	ADH2
1.35946	48.0067	0.897773	-19.0374	ADH1C	Homo sapiens alcohol dehydrogenase 1C (class I), gamma polypeptide (ADH1C), mRNA.	ADH3
1.15127	22.0593	0.929174	-12.0618	ADH4	Homo sapiens alcohol dehydrogenase 4 (class II), pi polypeptide (ADH4), mRNA.	ADH-2
0.908822	-10.8758	0.92898	-7.63638	ADH5	Homo sapiens alcohol dehydrogenase 5 (class III), chi polypeptide (ADH5), mRNA.	ADH-3; ADHX; FDH
0.948404	-9.69792	1.01759	3.37798	ADH6	Homo sapiens alcohol dehydrogenase 6 (class V) (ADH6), mRNA.	ADH-5
1.03893	6.33487	0.902873	-19.3059	ADH7	Homo sapiens alcohol dehydrogenase 7 (class IV), mu or sigma polypeptide (ADH7), mRNA.	ADH-4
0.844746	-27.7325	0.980591	-2.78766	ADHFE1	Homo sapiens alcohol dehydrogenase, iron containing, 1 (ADHFE1), mRNA.	HOT; FLJ32430; ADH8; MGC48605; HMFT2263
1.0761	7.88136	0.87339	-14.7133	ADI1	Homo sapiens acireductone dioxygenase 1 (ADI1), mRNA.	HMFT1638; SIPL; ARD; APL1; MTCBP-1; FLJ10913
1.01714	3.47891	1.16554	32.3445	ADIG	Homo sapiens adipogenin (ADIG), mRNA.	MGC39724; MGC149650; SMAF1; RP5-1100H13.2; KIAA1219
0.899086	-17.5895	1.03037	4.7426	ADIPOQ	Homo sapiens adiponectin, C1Q and collagen domain containing (ADIPOQ), mRNA.	APM1; GBP28; ACRP30; adiponectin; ACDC; APM-1
0.980409	-11.7929	0.878634	-98.7584	ADIPOR1	Homo sapiens adiponectin receptor 1 (ADIPOR1), mRNA.	ACDCR1; TESBP1A; CGI-45; PAQR1; FLJ42464; FLJ25385; CGI45
0.867075	-113.388	1.11086	108.522	ADIPOR2	Homo sapiens adiponectin receptor 2 (ADIPOR2), mRNA.	MGC4640; ACDCR2; PAQR2; FLJ21432
1.04868	13.0631	1.04587	13.1575	ADK	Homo sapiens adenosine kinase (ADK), transcript variant ADK-long, mRNA.	AK
1.62099	2098.12	1.55009	1855.79	ADM	Homo sapiens adrenomedullin (ADM), mRNA.	AM
0.911572	-20.1082	1.06041	10.5217	ADM2	Homo sapiens adrenomedullin 2 (ADM2), mRNA.	AM2; FLJ21135; dJ579N16.4
0.883198	-23.7996	1.25824	39.6823	ADNP	Homo sapiens activity-dependent neuroprotector homeobox (ADNP), transcript variant 1, mRNA.	ADNP1; KIAA0784
1.48254	187.487	0.600823	-415.996	ADNP2	Homo sapiens ADNP homeobox 2 (ADNP2), mRNA.	KIAA0863; ZNF508
0.437187	-302.702	1.27203	48.0945	ADO	Homo sapiens 2-aminoethanethiol (cysteamine) dioxygenase (ADO), mRNA.	FLJ14547; DKFZp564C046
0.994242	-0.762528	1.02575	3.33002	ADORA1	Homo sapiens adenosine A1 receptor (ADORA1), transcript variant 1, mRNA.	RDC7
0.82588	-161.559	0.526213	-627.96	ADORA2A	Homo sapiens adenosine A2a receptor (ADORA2A), mRNA.	ADORA2; RDC8; hA2aR
0.710802	-60.8083	0.968917	-4.45517	ADORA2B	Homo sapiens adenosine A2b receptor (ADORA2B), mRNA.	ADORA2
0.93558	-23.0011	1.73299	136	ADORA3	Homo sapiens adenosine A3 receptor (ADORA3), transcript variant 2, mRNA.	AD026; RP11-552M11.7; A3AR; bA552M11.5
1.2786	238.564	1.11522	108.982	ADPGK	Homo sapiens ADP-dependent glucokinase (ADPGK), mRNA.	ADP-GK; DKFZP434B195; 2610017G09Rik
1.20435	17.5223	0.911553	-8.4205	ADPRH	Homo sapiens ADP-ribosylarginine hydrolase (ADPRH), mRNA.	ARH1
1.01652	2.64841	1.00188	0.304382	ADPRHL1	Homo sapiens ADP-ribosylhydrolase like 1 (ADPRHL1), transcript variant 2, mRNA.	ARH2
0.716439	-98.6122	1.43766	59.3925	ADPRHL2	Homo sapiens ADP-ribosylhydrolase like 2 (ADPRHL2), mRNA.	dJ665N4.2; ARH3; FLJ20446
1.01334	1.87115	0.99821	-0.254517	ADRA1A	Homo sapiens adrenergic, alpha-1A-, receptor (ADRA1A), transcript variant 4, mRNA.	ADRA1C; ADRA1L1; ALPHA1AAR
0.82333	-40.6472	1.01486	3.04079	ADRA1B	Homo sapiens adrenergic, alpha-1B-, receptor (ADRA1B), mRNA.	ALPHA1BAR; ADRA1
1.51569	139.056	1.25934	63.9008	ADRA1D	Homo sapiens adrenergic, alpha-1D-, receptor (ADRA1D), mRNA.	DAR; ADRA1A; ADRA1R; ADRA1; dJ779E11.2; ALPHA1
0.931542	-15.3859	1.02464	4.75163	ADRA2A	Homo sapiens adrenergic, alpha-2A-, receptor (ADRA2A), mRNA.	ZNF32; ALPHA2AAR; ADRA2R; ADRA2; ADRAR
0.956166	-4.41341	1.13651	14.0171	ADRA2B	Homo sapiens adrenergic, alpha-2B-, receptor (ADRA2B), mRNA.	ADRARL1; ADRA2L1; ALPHA2BAR; ADRA2RL1
0.877903	-21.0605	0.867362	-24.627	ADRA2C	PREDICTED: Homo sapiens adrenergic, alpha-2C-, receptor (ADRA2C), mRNA.
0.977068	-3.81871	0.931723	-11.8802	ADRB1	Homo sapiens adrenergic, beta-1-, receptor (ADRB1), mRNA.	BETA1AR; B1AR; ADRB1R; RHR
0.892468	-29.6205	0.812011	-39.6749	ADRB2	Homo sapiens adrenergic, beta-2-, receptor, surface (ADRB2), mRNA.	B2AR; BETA2AR; BAR; ADRBR; ADRB2R
0.922843	-11.6396	1.19244	25.3964	ADRB3	Homo sapiens adrenergic, beta-3-, receptor (ADRB3), mRNA.	BETA3AR
0.961881	-6.11787	0.984751	-2.48602	ADRBK1	Homo sapiens adrenergic, beta, receptor kinase 1 (ADRBK1), mRNA.	BETA-ARK1; GRK2; BARK1
1.07578	8.71506	1.013	1.70886	ADRBK2	Homo sapiens adrenergic, beta, receptor kinase 2 (ADRBK2), mRNA.	BARK2; GRK3
0.977244	-9.94757	1.63322	153.796	ADRM1	Homo sapiens adhesion regulating molecule 1 (ADRM1), transcript variant 2, mRNA.	Rpn13; GP110; MGC29536
0.937969	-102.779	0.906837	-150.489	ADSL	Homo sapiens adenylosuccinate lyase (ADSL), mRNA.
0.965937	-12.9515	1.18779	72.9935	ADSS	Homo sapiens adenylosuccinate synthase (ADSS), mRNA.	ADEH; MGC20404
0.808231	-41.5192	1.01304	2.56386	ADSSL1	Homo sapiens adenylosuccinate synthase like 1 (ADSSL1), transcript variant 1, mRNA.	FLJ38602
0.960823	-5.52666	0.969975	-4.01511	AEBP1	Homo sapiens AE binding protein 1 (AEBP1), mRNA.	FLJ33612; ACLP
0.629468	-98.3173	0.919639	-13.6753	AEBP2	Homo sapiens AE binding protein 2 (AEBP2), mRNA.	MGC17922
1.31114	99.2526	1.08646	22.2213	AES	Homo sapiens amino-terminal enhancer of split (AES), transcript variant 3, mRNA.	AES-2; ESP1; GRG5; GRG; TLE5; AES-1
0.98209	-4.13275	0.998586	-0.299759	AFAP1	Homo sapiens actin filament associated protein 1 (AFAP1), transcript variant 2, mRNA.	AFAP-110; AFAP
1.06455	11.977	0.98496	-2.99327	AFAP1L1	Homo sapiens actin filament associated protein 1-like 1 (AFAP1L1), mRNA.	FLJ36748; MGC149773
1.16769	30.7168	1.00095	0.189301	AFAP1L2	Homo sapiens actin filament associated protein 1-like 2 (AFAP1L2), transcript variant 1, mRNA.	FLJ14564; XB130; KIAA1914
1.10572	11.143	1.08195	8.74904	AFAR3	Homo sapiens aflatoxin B1 aldehyde reductase 3 (AFAR3), mRNA.	AKR7A4
0.99351	-0.947693	1.01528	2.10915	AFARP1	Homo sapiens AKR7 family pseudogene (AFARP1) on chromosome 1.
0.988037	-2.86578	1.60635	112.567	AFF1	Homo sapiens AF4/FMR2 family, member 1 (AFF1), mRNA.	MLLT2; MGC134969; AF4-MLL; MLL/AF4; PBM1; AF4; AF-4
0.78669	-42.2403	1.0932	14.7098	AFF2	Homo sapiens AF4/FMR2 family, member 2 (AFF2), mRNA.	FMR2; MRX2; OX19; FRAXE
0.940635	-11.1092	0.984741	-2.49692	AFF3	Homo sapiens AF4/FMR2 family, member 3 (AFF3), transcript variant 2, mRNA.	MLLT2-like; LAF4
0.484625	-157.893	1.47511	54.2574	AFF4	Homo sapiens AF4/FMR2 family, member 4 (AFF4), mRNA.	AF5Q31; MGC75036; MCEF
1.12649	26.7814	0.995566	-1.04565	AFG3L1	Homo sapiens AFG3 ATPase family gene 3-like 1 (S. cerevisiae) (AFG3L1) on chromosome 16.	FLJ45200; AFG3
0.634085	-122.389	1.68715	89.6228	AFG3L2	Homo sapiens AFG3 ATPase family gene 3-like 2 (yeast) (AFG3L2), nuclear gene encoding mitochondrial protein, mRNA.	FLJ25993
1.0296	3.92633	0.998465	-0.21965	AFM	Homo sapiens afamin (AFM), mRNA.	MGC125338; ALBA; ALF; MGC125339; ALB2
1.06212	12.6177	1.02228	5.16069	AFMID	Homo sapiens arylformamidase (AFMID), mRNA.	KF; DKFZp686F03259
0.933203	-10.0301	0.943852	-8.32671	AFP	Homo sapiens alpha-fetoprotein (AFP), mRNA.	HPAFP; FETA
0.845694	-27.3416	1.07284	10.5212	AFTPH	Homo sapiens aftiphilin (AFTPH), transcript variant 2, mRNA.	MGC33965; FLJ23793; Nbla10388; FLJ20080
0.553499	-135.369	1.36828	53.9424	AGA	Homo sapiens aspartylglucosaminidase (AGA), mRNA.	AGU; ASRG; GA
1.01917	3.09615	1.07317	11.7287	AGBL1	Homo sapiens ATP/GTP binding protein-like 1 (AGBL1), mRNA.	MGC149239; FLJ32310
1.13783	23.7686	0.89174	-22.2248	AGBL2	Homo sapiens ATP/GTP binding protein-like 2 (AGBL2), mRNA.	FLJ23598
1.17122	28.4853	0.98153	-3.53372	AGBL3	Homo sapiens ATP/GTP binding protein-like 3 (AGBL3), mRNA.	FLJ12983; MGC32955
1.11353	21.8396	0.971192	-6.47928	AGBL4	Homo sapiens ATP/GTP binding protein-like 4 (AGBL4), mRNA.	FLJ14442
1.20219	44.2792	0.852778	-40.2766	AGBL5	Homo sapiens ATP/GTP binding protein-like 5 (AGBL5), transcript variant 1, mRNA.	FLJ21839
1.26447	55.5128	1.21036	48.0783	AGC1	Homo sapiens aggrecan 1 (chondroitin sulfate proteoglycan 1, large aggregating proteoglycan, antigen identified by monoclonal antibody A0122) (AGC1), transcript variant 1, mRNA.	MSK16; SEDK; CSPG1; CSPGCP
0.926567	-10.3603	0.984933	-2.02116	AGER	Homo sapiens advanced glycosylation end product-specific receptor (AGER), transcript variant 1, mRNA.	MGC22357; RAGE
0.673126	-109.454	0.70631	-86.7516	AGGF1	Homo sapiens angiogenic factor with G patch and FHA domains 1 (AGGF1), mRNA.	VG5Q; FLJ10283; HUS84971; GPATCH7; HSU84971; GPATC7
0.971202	-10.6413	1.14997	32.6836	AGK	Homo sapiens acylglycerol kinase (AGK), mRNA.	MULK; FLJ10842
0.991139	-1.43665	1.0042	0.650528	AGL	Homo sapiens amylo-1, 6-glucosidase, 4-alpha-glucanotransferase (glycogen debranching enzyme, glycogen storage disease type III) (AGL), transcript variant 6, mRNA.	GDE
0.878166	-24.623	0.841648	-39.2375	AGMAT	Homo sapiens agmatine ureohydrolase (agmatinase) (AGMAT), mRNA.	FLJ23384
0.925666	-14.2645	1.06177	10.557	AGPAT1	Homo sapiens 1-acylglycerol-3-phosphate O-acyltransferase 1 (lysophosphatidic acid acyltransferase, alpha) (AGPAT1), transcript variant 2, mRNA.	MGC5423; MGC4007; LPAAT-alpha; 1-AGPAT1; G15; LPAATA
0.816163	-41.591	1.12237	17.4273	AGPAT2	Homo sapiens 1-acylglycerol-3-phosphate O-acyltransferase 2 (lysophosphatidic acid acyltransferase, beta) (AGPAT2), transcript variant 2, mRNA.	LPAAB; LPAAT-beta; BSCL1; BSCL; 1-AGPAT2
0.953919	-7.11328	0.94398	-8.17461	AGPAT3	Homo sapiens 1-acylglycerol-3-phosphate O-acyltransferase 3 (AGPAT3), transcript variant 1, mRNA.	MGC4604; LPAAT-GAMMA1
0.717919	-76.4815	1.23144	44.5968	AGPAT4	Homo sapiens 1-acylglycerol-3-phosphate O-acyltransferase 4 (lysophosphatidic acid acyltransferase, delta) (AGPAT4), mRNA.	dJ473J16.2; LPAAT-delta; 1-AGPAT4; RP3-473J16.2
0.554193	-125.901	1.24818	33.8241	AGPAT5	Homo sapiens 1-acylglycerol-3-phosphate O-acyltransferase 5 (lysophosphatidic acid acyltransferase, epsilon) (AGPAT5), mRNA.	1-AGPAT5; LPAAT-epsilon; LPAAT-e
1.11344	12.0492	1.03498	3.92277	AGPAT6	Homo sapiens 1-acylglycerol-3-phosphate O-acyltransferase 6 (lysophosphatidic acid acyltransferase, zeta) (AGPAT6), mRNA.	LPAAT-zeta; LPAATZ; DKFZp586M1819; TSARG7
0.986613	-2.33325	0.811028	-38.1949	AGPAT7	Homo sapiens 1-acylglycerol-3-phosphate O-acyltransferase 7 (lysophosphatidic acid acyltransferase, eta) (AGPAT7), mRNA.	FLJ10257; AYTL3; LPAAT-eta
0.607559	-110.807	1.14511	21.8488	AGPAT9	Homo sapiens 1-acylglycerol-3-phosphate O-acyltransferase 9 (AGPAT9), mRNA.	MAG1; AGPAT8; LPAAT-theta; GPAT3; MGC11324
0.865661	-77.9588	1.12895	64.0807	AGPS	Homo sapiens alkylglycerone phosphate synthase (AGPS), mRNA.	ADHAPS; ADAP-S; ADPS; ALDHPSY; ADAS
0.935472	-6.85548	1.10077	10.5428	AGR2	Homo sapiens anterior gradient homolog 2 (Xenopus laevis) (AGR2), mRNA.	GOB-4; HAG-2; XAG-2; AG2
1.1124	16.1616	0.958386	-5.81279	AGR3	Homo sapiens anterior gradient homolog 3 (Xenopus laevis) (AGR3), mRNA.	HAG3; hAG-3; BCMP11
1.04794	7.35202	1.09756	13.7964	AGRN	Homo sapiens agrin (AGRN), mRNA.	FLJ45064
0.935002	-9.51427	0.78579	-37.5904	AGRP	Homo sapiens agouti related protein homolog (mouse) (AGRP), transcript variant 1, mRNA.	ASIP2; MGC118963; AGRT; ART
0.929689	-13.2124	1.16758	27.6838	AGT	Homo sapiens angiotensinogen (serpin peptidase inhibitor, clade A, member 8) (AGT), mRNA.	SERPINA8; ANHU
1.04474	12.3055	1.05645	17.1232	AGTPBP1	Homo sapiens ATP/GTP binding protein 1 (AGTPBP1), mRNA.	NNA1; KIAA1035; DKFZp686M20191
0.943342	-9.5145	0.886171	-21.9625	AGTR1	Homo sapiens angiotensin II receptor, type 1 (AGTR1), transcript variant 3, mRNA.	AT2R1A; AT2R1B; AT2R1; AT1; AT1B; AGTR1B; AGTR1A; AG2S; HAT1R
0.783731	-33.0718	0.88469	-15.7653	AGTR2	Homo sapiens angiotensin II receptor, type 2 (AGTR2), mRNA.	MRX88; ATGR2; AT2
0.723262	-52.3796	0.992018	-0.987846	AGTRAP	Homo sapiens angiotensin II receptor-associated protein (AGTRAP), transcript variant 2, mRNA.	MGC29646; ATRAP
1.2222	29.4894	1.02256	3.49571	AGTRL1	Homo sapiens angiotensin II receptor-like 1 (AGTRL1), mRNA.	FLJ90771; MGC45246; APJ
1.17166	31.3553	1.02945	5.87897	AGXT	Homo sapiens alanine-glyoxylate aminotransferase (AGXT), mRNA.	PH1; SPT; AGT; SPAT; AGT1; TLH6; AGXT1
0.999928	-0.0140228	0.792087	-44.0226	AGXT2	Homo sapiens alanine-glyoxylate aminotransferase 2 (AGXT2), nuclear gene encoding mitochondrial protein, mRNA.	AGT2
0.939928	-10.456	0.960068	-7.07599	AGXT2L1	Homo sapiens alanine-glyoxylate aminotransferase 2-like 1 (AGXT2L1), mRNA.
1.0371	8.71341	1.46862	82.491	AGXT2L2	Homo sapiens alanine-glyoxylate aminotransferase 2-like 2 (AGXT2L2), mRNA.	MGC117348; MGC15875; MGC45484
0.85888	-39.0493	0.921905	-24.353	AHCTF1	PREDICTED: Homo sapiens AT hook containing transcription factor 1 (AHCTF1), mRNA.
1.06944	48.5896	3.20607	598.591	AHCY	Homo sapiens S-adenosylhomocysteine hydrolase (AHCY), mRNA.	SAHH
1.06782	45.8119	2.00991	231.851	AHCYL1	Homo sapiens S-adenosylhomocysteine hydrolase-like 1 (AHCYL1), mRNA.	XPVKONA; PRO0233; IRBIT; DCAL
1.03174	8.71478	1.29201	60.8218	AHCYL2	Homo sapiens S-adenosylhomocysteine hydrolase-like 2 (AHCYL2), mRNA.	KIAA0828; FLJ21719
1.00181	0.347595	0.945577	-12.6241	AHDC1	Homo sapiens AT hook, DNA binding motif, containing 1 (AHDC1), mRNA.	CL23945; DJ159A19.3; RP1-159A19.1
0.928364	-16.7952	0.990826	-1.98654	AHI1	Homo sapiens Abelson helper integration site 1 (AHI1), mRNA.	FLJ14023; FLJ20069; DKFZp686J1653; JBTS3; dJ71N10.1; ORF1; AHI-1
0.673621	-127.467	1.61209	116.659	AHNAK	Homo sapiens AHNAK nucleoprotein (AHNAK), transcript variant 1, mRNA.	MGC5395; AHNAKRS
0.813437	-251.943	0.77325	-259.222	AHR	Homo sapiens aryl hydrocarbon receptor (AHR), mRNA.
1.27941	35.4189	1.02688	4.62427	AHRR	Homo sapiens aryl-hydrocarbon receptor repressor (AHRR), mRNA.	MGC167813; KIAA1234; AHHR; MGC176630; AHH
0.930643	-33.8483	2.89467	363.693	AHSA1	Homo sapiens AHA1, activator of heat shock 90kDa protein ATPase homolog 1 (yeast) (AHSA1), mRNA.	p38; C14orf3; AHA1
0.851417	-18.6729	1.1314	11.8196	AHSA2	Homo sapiens AHA1, activator of heat shock 90kDa protein ATPase homolog 2 (yeast) (AHSA2), mRNA.	DKFZp564C236; Hch1
1.17076	18.3273	1.03441	3.87048	AHSG	Homo sapiens alpha-2-HS-glycoprotein (AHSG), mRNA.	HSGA; A2HS; AHS; FETUA
1.07438	10.6819	0.979334	-2.72282	AICDA	Homo sapiens activation-induced cytidine deaminase (AICDA), mRNA.	ARP2; CDA2; HIGM2; AID
0.948451	-60.1931	1.14459	136.416	AIF1	Homo sapiens allograft inflammatory factor 1 (AIF1), transcript variant 3, mRNA.	AIF-1; IRT-1; IBA1
0.799934	-55.8531	1.34168	53.0222	AIFM1	Homo sapiens apoptosis-inducing factor, mitochondrion-associated, 1 (AIFM1), nuclear gene encoding mitochondrial protein, transcript variant 3, mRNA.	MGC111425; PDCD8; AIF
0.90336	-25.0314	1.03544	7.04866	AIFM2	Homo sapiens apoptosis-inducing factor, mitochondrion-associated, 2 (AIFM2), nuclear gene encoding mitochondrial protein, mRNA.	PRG3; RP11-367H5.2; AMID
0.82997	-16.5011	1.05108	4.54033	AIFM3	Homo sapiens apoptosis-inducing factor, mitochondrion-associated, 3 (AIFM3), nuclear gene encoding mitochondrial protein, transcript variant 2, mRNA.	FLJ30473; AIFL
0.763986	-43.5398	1.20398	28.238	AIG1	Homo sapiens androgen-induced 1 (AIG1), mRNA.	FLJ10485; dJ95L4.1; RP1-95L4.1; DKFZp686F03136; AIG-1
0.755623	-44.0497	1.1604	18.5337	AIM1	Homo sapiens absent in melanoma 1 (AIM1), mRNA.	ST4
1.0618	8.95139	1.03321	5.10164	AIM1L	Homo sapiens absent in melanoma 1-like (AIM1L), mRNA.	FLJ10040; DKFZp434L1713; FLJ38020
1.05143	9.8006	0.896229	-17.4367	AIM2	Homo sapiens absent in melanoma 2 (AIM2), mRNA.	PYHIN4
1.15943	76.9482	0.569414	-583.183	AIP	Homo sapiens aryl hydrocarbon receptor interacting protein (AIP), mRNA.	ARA9; FKBP16; XAP2; SMTPHN; FKBP37
1.01326	2.75743	0.744109	-75.4652	AIPL1	Homo sapiens aryl hydrocarbon receptor interacting protein-like 1 (AIPL1), transcript variant 1, mRNA.	AIPL2; LCA4
1.09988	76.9423	0.741601	-223.701	AIRE	Homo sapiens autoimmune regulator (AIRE), transcript variant AIRE-2, mRNA.	AIRE1; PGA1; APSI; APS1; APECED
0.89511	-17.4815	1.03332	4.76769	AJAP1	Homo sapiens adherens junctions associated protein 1 (AJAP1), transcript variant 2, mRNA.	MOT8; SHREW1; RP3-426F10.1; SHREW-1
1.09287	24.2219	1.01806	4.34807	AK1	Homo sapiens adenylate kinase 1 (AK1), mRNA.
1.08648	38.8368	1.24308	87.5495	AK2	Homo sapiens adenylate kinase 2 (AK2), transcript variant AK2B, mRNA.	ADK2
1.03659	44.9875	0.842118	-340.166	AK3	Homo sapiens adenylate kinase 3 (AK3), mRNA.	AKL3L1; AK6; AKL3L; AK3L1; FIX
0.913337	-20.6673	1.11559	18.6366	AK3L1	Homo sapiens adenylate kinase 3-like 1 (AK3L1), nuclear gene encoding mitochondrial protein, transcript variant 6, mRNA.	AK4; AK3
1.01172	1.85213	0.923514	-14.15	AK5	Homo sapiens adenylate kinase 5 (AK5), transcript variant 1, mRNA.	AK6; MGC33326
0.955661	-5.51936	0.946777	-7.54511	AK7	Homo sapiens adenylate kinase 7 (AK7), mRNA.	FLJ32864
0.927529	-16.6684	0.709915	-98.3023	AKAP1	Homo sapiens A kinase (PRKA) anchor protein 1 (AKAP1), nuclear gene encoding mitochondrial protein, transcript variant 2, mRNA.	D-AKAP1; AKAP149; MGC1807; AKAP121; SAKAP84; PRKA1; AKAP; AKAP84
0.763132	-56.68	1.10356	16.5689	AKAP10	Homo sapiens A kinase (PRKA) anchor protein 10 (AKAP10), nuclear gene encoding mitochondrial protein, mRNA.	MGC9414; D-AKAP2; PRKA10
0.96424	-9.13158	1.08668	20.9689	AKAP11	Homo sapiens A kinase (PRKA) anchor protein 11 (AKAP11), mRNA.	PRKA11; AKAP220; DKFZp781I12161; KIAA0629; FLJ11304
0.794634	-36.5511	1.1024	14.6424	AKAP12	Homo sapiens A kinase (PRKA) anchor protein (gravin) 12 (AKAP12), transcript variant 1, mRNA.	DKFZp686M0430; AKAP250; DKFZp686O0331
0.842713	-102.644	1.04564	26.8302	AKAP13	Homo sapiens A kinase (PRKA) anchor protein 13 (AKAP13), transcript variant 3, mRNA.	HA-3; FLJ11952; BRX; FLJ43341; c-lbc; PROTO-LB; Ht31; LBC; AKAP-Lbc; PROTO-LBC
1.08466	13.6814	1.0809	13.6629	AKAP14	Homo sapiens A kinase (PRKA) anchor protein 14 (AKAP14), transcript variant 3, mRNA.	AKAP28
1.16456	29.6297	0.909501	-18.7778	AKAP2	Homo sapiens A kinase (PRKA) anchor protein 2 (AKAP2), mRNA.	PALM2; PRKA2; AKAPKL
0.828293	-34.7448	1.016	3.23418	AKAP3	Homo sapiens A kinase (PRKA) anchor protein 3 (AKAP3), mRNA.	AKAP110; FSP95; SOB1; PRKA3
1.10037	18.3616	0.765531	-56.4975	AKAP4	Homo sapiens A kinase (PRKA) anchor protein 4 (AKAP4), transcript variant 2, mRNA.	FSC1; HI; p82; hAKAP82; AKAP82
1.20848	22.0756	1.07159	8.60226	AKAP5	Homo sapiens A kinase (PRKA) anchor protein 5 (AKAP5), mRNA.	AKAP75; H21; AKAP79
1.02289	4.1355	0.977027	-4.06848	AKAP6	Homo sapiens A kinase (PRKA) anchor protein 6 (AKAP6), mRNA.	ADAP6; AKAP100; mAKAP; PRKA6; KIAA0311; ADAP100; MGC165020
1.14769	29.9436	1.07849	15.2683	AKAP7	Homo sapiens A kinase (PRKA) anchor protein 7 (AKAP7), transcript variant beta, mRNA.	AKAP18
0.91826	-34.3564	0.949501	-18.8183	AKAP8	Homo sapiens A kinase (PRKA) anchor protein 8 (AKAP8), mRNA.	AKAP95; DKFZp586B1222
0.924537	-18.069	1.14173	27.602	AKAP8L	Homo sapiens A kinase (PRKA) anchor protein 8-like (AKAP8L), mRNA.	HAP95; NAKAP95; DKFZp434L0650; NAKAP
1.12489	14.7698	0.952561	-6.53935	AKAP9	Homo sapiens A kinase (PRKA) anchor protein (yotiao) 9 (AKAP9), transcript variant 4, mRNA.	YOTIAO; MU-RMS-40.16A; HYPERION; AKAP450; AKAP350; CG-NAP; PRKA9; KIAA0803
1.2028	46.5532	1.33126	57.0994	AKNA	Homo sapiens AT-hook transcription factor (AKNA), mRNA.	RP11-82I1.4; KIAA1968
0.896836	-127.008	0.863098	-131.816	AKR1A1	Homo sapiens aldo-keto reductase family 1, member A1 (aldehyde reductase) (AKR1A1), transcript variant 2, mRNA.	ALR; ALDR1; MGC1380; MGC12529; DD3
1.2106	877.487	0.750245	-1183.61	AKR1B1	Homo sapiens aldo-keto reductase family 1, member B1 (aldose reductase) (AKR1B1), mRNA.	ALDR1; MGC1804; ALR2; AR; ADR
0.93223	-12.5284	0.896474	-20.9667	AKR1B10	Homo sapiens aldo-keto reductase family 1, member B10 (aldose reductase) (AKR1B10), mRNA.	ARL-1; AKR1B11; HSI; AKR1B12; ALDRLn; MGC14103; HIS; ARL1
1.18309	26.309	1.1038	16.4073	AKR1C1	Homo sapiens aldo-keto reductase family 1, member C1 (dihydrodiol dehydrogenase 1; 20-alpha (3-alpha)-hydroxysteroid dehydrogenase) (AKR1C1), mRNA.	C9; 2-ALPHA-HSD; MBAB; H-37; DDH1; HAKRC; DD1; MGC8954; 20-ALPHA-HSD; DDH
1.01312	2.45715	1.07179	13.7868	AKR1C2	PREDICTED: Homo sapiens aldo-keto reductase family 1, member C2 (dihydrodiol dehydrogenase 2; bile acid binding protein; 3-alpha hydroxysteroid dehydrogenase, type III), transcript variant 8 (AKR1C2), mRNA.
0.813126	-51.4216	1.11401	18.6021	AKR1C3	Homo sapiens aldo-keto reductase family 1, member C3 (3-alpha hydroxysteroid dehydrogenase, type II) (AKR1C3), mRNA.	HAKRB; hluPGFS; DD3; HSD17B5; HAKRe; KIAA0119; HA1753; DDX
1.00877	1.44957	1.04699	7.58749	AKR1C4	Homo sapiens aldo-keto reductase family 1, member C4 (chlordecone reductase; 3-alpha hydroxysteroid dehydrogenase, type I; dihydrodiol dehydrogenase 4) (AKR1C4), mRNA.	CDR; CHDR; C11; 3-alpha-HSD; MGC22581; HAKRA; DD4
0.982414	-3.43355	0.860146	-27.8183	AKR1CL1	Homo sapiens aldo-keto reductase family 1, member C-like 1 (AKR1CL1), mRNA.	FLJ16347
0.981058	-3.23967	0.905656	-18.6033	AKR1CL2	Homo sapiens aldo-keto reductase family 1, member C-like 2 (AKR1CL2), mRNA.	LoopADR; AKRDC1; MGC10612
0.9588	-115.237	0.586087	-1431.46	AKR1D1	Homo sapiens aldo-keto reductase family 1, member D1 (delta 4-3-ketosteroid-5-beta-reductase) (AKR1D1), mRNA.	3o5bred; SRD5B1
0.970381	-27.3097	0.841475	-220.498	AKR7A2	Homo sapiens aldo-keto reductase family 7, member A2 (aflatoxin aldehyde reductase) (AKR7A2), mRNA.	AFAR1; AKR7; AFAR; AFB1-AR1
0.929159	-15.2581	0.923241	-17.8217	AKR7A3	Homo sapiens aldo-keto reductase family 7, member A3 (aflatoxin aldehyde reductase) (AKR7A3), mRNA.	AFAR2
1.60521	422.973	0.795817	-182.652	AKT1	Homo sapiens v-akt murine thymoma viral oncogene homolog 1 (AKT1), transcript variant 1, mRNA.	RAC; MGC99656; PRKBA; RAC-ALPHA; PKB; AKT
1.15372	30.9193	0.796655	-41.8883	AKT1S1	Homo sapiens AKT1 substrate 1 (proline-rich) (AKT1S1), mRNA.	MGC2865; PRAS40; Lobe
1.1721	26.1601	1.02122	3.84378	AKT2	Homo sapiens v-akt murine thymoma viral oncogene homolog 2 (AKT2), mRNA.	RAC-BETA; PRKBB; PKBBETA
1.03791	7.19556	0.845947	-34.84	AKT3	Homo sapiens v-akt murine thymoma viral oncogene homolog 3 (protein kinase B, gamma) (AKT3), transcript variant 2, mRNA.	PRKBG; PKBG; DKFZP434N0250; RAC-gamma; RAC-PK-gamma; STK-2
0.886697	-32.5461	1.22629	45.1493	AKTIP	Homo sapiens AKT interacting protein (AKTIP), transcript variant 2, mRNA.	FTS; FT1
0.953679	-9.27261	1.18331	29.5701	ALAD	Homo sapiens aminolevulinate, delta-, dehydratase (ALAD), transcript variant 2, mRNA.	ALADH; PBGS; MGC5057
0.977648	-5.16846	0.89394	-23.1099	ALAS1	Homo sapiens aminolevulinate, delta-, synthase 1 (ALAS1), transcript variant 1, mRNA.	MIG4; ALAS3; ALAS; ALASH
1.03966	5.54614	1.12621	17.499	ALAS2	Homo sapiens aminolevulinate, delta-, synthase 2 (ALAS2), nuclear gene encoding mitochondrial protein, transcript variant 2, mRNA.	ASB; ANH1; XLSA
0.99002	-1.69667	0.948948	-10.1224	ALB	Homo sapiens albumin (ALB), mRNA.	PRO1341; DKFZp779N1935; PRO0903; PRO0883
0.494781	-239.028	1.37299	64.1026	ALCAM	Homo sapiens activated leukocyte cell adhesion molecule (ALCAM), mRNA.	CD166; FLJ38514; MEMD; MGC71733
0.806155	-47.4895	1.0435	8.44849	ALDH16A1	Homo sapiens aldehyde dehydrogenase 16 family, member A1 (ALDH16A1), mRNA.	MGC10204
0.611499	-110.385	1.20081	31.5383	ALDH18A1	Homo sapiens aldehyde dehydrogenase 18 family, member A1 (ALDH18A1), nuclear gene encoding mitochondrial protein, transcript variant 1, mRNA.	PYCS; GSAS; P5CS; MGC117316
0.891679	-18.3754	1.01418	2.28809	ALDH1A1	Homo sapiens aldehyde dehydrogenase 1 family, member A1 (ALDH1A1), mRNA.	ALDH11; ALDH-E1; ALDC; RALDH1; MGC2318; ALDH1; PUMB1
0.995852	-2.00263	1.3129	95.7647	ALDH1A2	Homo sapiens aldehyde dehydrogenase 1 family, member A2 (ALDH1A2), transcript variant 2, mRNA.	MGC26444; RALDH(II); RALDH2; RALDH2-T
0.711923	-60.2679	1.05555	7.823	ALDH1A3	Homo sapiens aldehyde dehydrogenase 1 family, member A3 (ALDH1A3), mRNA.	RALDH3; ALDH6; ALDH1A6
1.03333	5.36943	0.9982	-0.326706	ALDH1B1	Homo sapiens aldehyde dehydrogenase 1 family, member B1 (ALDH1B1), nuclear gene encoding mitochondrial protein, mRNA.	ALDH5; ALDHX; MGC2230
0.985939	-2.16298	0.821744	-34.8434	ALDH1L1	Homo sapiens aldehyde dehydrogenase 1 family, member L1 (ALDH1L1), mRNA.	FTHFD; DKFZp781N0997
1.10937	12.7204	0.971813	-3.32191	ALDH1L2	PREDICTED: Homo sapiens aldehyde dehydrogenase 1 family, member L2 (ALDH1L2), mRNA.
1.03622	15.9914	0.863903	-87.6022	ALDH2	Homo sapiens aldehyde dehydrogenase 2 family (mitochondrial) (ALDH2), nuclear gene encoding mitochondrial protein, mRNA.	ALDM; ALDH-E2; ALDHI; MGC1806
0.919891	-15.0532	0.770919	-49.2027	ALDH3A1	Homo sapiens aldehyde dehydrogenase 3 family, memberA1 (ALDH3A1), mRNA.	ALDH3; ALDHIII; MGC10406
1.07783	24.1046	1.18882	52.0266	ALDH3A2	Homo sapiens aldehyde dehydrogenase 3 family, member A2 (ALDH3A2), transcript variant 2, mRNA.	DKFZp686E23276; FALDH; ALDH10; FLJ20851; SLS
0.82374	-35.8758	1.13737	22.4108	ALDH3B1	Homo sapiens aldehyde dehydrogenase 3 family, member B1 (ALDH3B1), transcript variant 1, mRNA.	FLJ26433; ALDH7; ALDH4
0.981099	-2.94693	0.935199	-9.84514	ALDH3B2	Homo sapiens aldehyde dehydrogenase 3 family, member B2 (ALDH3B2), transcript variant 2, mRNA.	ALDH8
0.958333	-9.68276	0.989761	-2.25346	ALDH4A1	Homo sapiens aldehyde dehydrogenase 4 family, member A1 (ALDH4A1), nuclear gene encoding mitochondrial protein, transcript variant P5CDhL, mRNA.	P5CDh; P5CD; ALDH4; P5CDhL; P5CDhS
0.941125	-12.3701	0.984566	-3.09792	ALDH5A1	Homo sapiens aldehyde dehydrogenase 5 family, member A1 (succinate-semialdehyde dehydrogenase) (ALDH5A1), nuclear gene encoding mitochondrial protein, transcript variant 2, mRNA.	SSDH; SSADH
0.82106	-33.4388	0.913379	-13.1317	ALDH6A1	Homo sapiens aldehyde dehydrogenase 6 family, member A1 (ALDH6A1), nuclear gene encoding mitochondrial protein, mRNA.	MMSDH; MMSADHA; MGC40271
0.830504	-83.8212	2.14639	235.665	ALDH7A1	Homo sapiens aldehyde dehydrogenase 7 family, member A1 (ALDH7A1), mRNA.	ATQ1; PDE; EPD
1.03574	5.98036	0.795833	-41.7241	ALDH8A1	Homo sapiens aldehyde dehydrogenase 8 family, member A1 (ALDH8A1), transcript variant 1, mRNA.	DKFZp779D2315; MGC138650; DJ352A20.2; ALDH12
0.782989	-537.101	0.703086	-960.019	ALDH9A1	Homo sapiens aldehyde dehydrogenase 9 family, member A1 (ALDH9A1), mRNA.	TMABADH; ALDH9; ALDH7; ALDH4; E3
0.963905	-45.8708	0.899279	-123.707	ALDOA	Homo sapiens aldolase A, fructose-bisphosphate (ALDOA), transcript variant 2, mRNA.	MGC17716; ALDA; MGC10942; MGC17767
0.985016	-2.85149	1.03116	5.9391	ALDOB	Homo sapiens aldolase B, fructose-bisphosphate (ALDOB), mRNA.
1.00507	3.88959	0.89335	-89.3131	ALDOC	Homo sapiens aldolase C, fructose-bisphosphate (ALDOC), mRNA.	ALDC
0.944617	-11.6521	1.15864	27.3982	ALG1	Homo sapiens asparagine-linked glycosylation 1 homolog (S. cerevisiae, beta-1,4-mannosyltransferase) (ALG1), mRNA.	HMT-1; HMT1; HMAT1
1.04666	7.84775	1.1026	15.4375	ALG10B	Homo sapiens asparagine-linked glycosylation 10 homolog B (yeast, alpha-1,2-glucosyltransferase) (ALG10B), mRNA.	ALG10; KCR1
0.938729	-14.6084	0.901813	-19.9426	ALG11	Homo sapiens asparagine-linked glycosylation 11 homolog (S. cerevisiae, alpha-1,2-mannosyltransferase) (ALG11), mRNA.	KIAA0266; GT8
0.967065	-7.22328	0.915455	-17.1507	ALG12	Homo sapiens asparagine-linked glycosylation 12 homolog (S. cerevisiae, alpha-1,6-mannosyltransferase) (ALG12), mRNA.	ECM39; PP14673; hALG12; MGC3136; MGC111358
0.806348	-75.9587	1.36632	76.3503	ALG13	Homo sapiens asparagine-linked glycosylation 13 homolog (S. cerevisiae) (ALG13), mRNA.	YGL047W; GLT28D1; MDS031
0.756083	-54.4778	1.00808	1.34624	ALG14	Homo sapiens asparagine-linked glycosylation 14 homolog (S. cerevisiae) (ALG14), mRNA.	MGC19780
1.16445	36.2251	0.808821	-53.2794	ALG2	Homo sapiens asparagine-linked glycosylation 2 homolog (yeast, alpha-1,3-mannosyltransferase) (ALG2), transcript variant 2, mRNA.	CDGIi; hALPG2; FLJ14511
1.02326	6.67264	1.12071	24.3026	ALG3	Homo sapiens asparagine-linked glycosylation 3 homolog (S. cerevisiae, alpha-1,3-mannosyltransferase) (ALG3), mRNA.	D16Ertd36e; CDGS4; NOT56L; Not56
0.871891	-44.937	1.04923	14.135	ALG5	Homo sapiens asparagine-linked glycosylation 5 homolog (S. cerevisiae, dolichyl-phosphate beta-glucosyltransferase) (ALG5), mRNA.	bA421P11.2; RP11-421P11.2
0.722299	-73.7462	1.21334	37.8499	ALG6	Homo sapiens asparagine-linked glycosylation 6 homolog (S. cerevisiae, alpha-1,3-glucosyltransferase) (ALG6), mRNA.
0.85885	-51.4091	0.972991	-7.24707	ALG8	Homo sapiens asparagine-linked glycosylation 8 homolog (S. cerevisiae, alpha-1,3-glucosyltransferase) (ALG8), transcript variant 1, mRNA.	MGC2840
0.492006	-151.662	1.06839	9.09972	ALG9	Homo sapiens asparagine-linked glycosylation 9 homolog (S. cerevisiae, alpha- 1,2-mannosyltransferase) (ALG9), transcript variant 4, mRNA.	DKFZp586M2420; FLJ21845; DIBD1
0.914099	-15.8999	0.966361	-5.4729	ALK	Homo sapiens anaplastic lymphoma receptor tyrosine kinase (ALK), mRNA.	TFG/ALK; Ki-1; CD246
0.981979	-5.1734	1.05049	12.3616	ALKBH1	Homo sapiens alkB, alkylation repair homolog 1 (E. coli) (ALKBH1), mRNA.	alkB; hABH; ALKBH; ABH
0.900496	-25.4432	1.18968	44.5231	ALKBH2	Homo sapiens alkB, alkylation repair homolog 2 (E. coli) (ALKBH2), mRNA.	ABH2; MGC90512; hABH2
1.12184	61.4396	0.547228	-417.832	ALKBH3	Homo sapiens alkB, alkylation repair homolog 3 (E. coli) (ALKBH3), mRNA.	MGC118790; DEPC-1; MGC118792; MGC118793; PCA1; ABH3; DEPC1
0.918605	-19.5226	1.00005	0.00996399	ALKBH4	Homo sapiens alkB, alkylation repair homolog 4 (E. coli) (ALKBH4), mRNA.	FLJ20013
0.820612	-530.247	0.904024	-218.182	ALKBH5	Homo sapiens alkB, alkylation repair homolog 5 (E. coli) (ALKBH5), mRNA.	OFOXD1; OFOXD; FLJ20308
0.746344	-69.9156	1.09742	16.019	ALKBH6	Homo sapiens alkB, alkylation repair homolog 6 (E. coli) (ALKBH6), transcript variant 1, mRNA.	MGC15677
0.698746	-85.3906	0.919776	-18.1789	ALKBH7	Homo sapiens alkB, alkylation repair homolog 7 (E. coli) (ALKBH7), mRNA.	MGC10974; UNQ6002; SPATA11
0.873265	-28.8507	1.02745	4.90601	ALKBH8	Homo sapiens alkB, alkylation repair homolog 8 (E. coli) (ALKBH8), mRNA.	FLJ38204; MGC10235
1.02111	3.11717	0.955915	-7.06529	ALLC	Homo sapiens allantoicase (ALLC), transcript variant 2, mRNA.	ALC
1.28114	80.1087	0.433452	-492.857	ALMS1	Homo sapiens Alstrom syndrome 1 (ALMS1), mRNA.	KIAA0328; ALSS
1.21871	39.843	0.940215	-14.0771	ALOX12	Homo sapiens arachidonate 12-lipoxygenase (ALOX12), mRNA.	LOG12; 12-LOX
1.14078	24.5908	0.885592	-21.3913	ALOX12B	Homo sapiens arachidonate 12-lipoxygenase, 12R type (ALOX12B), mRNA.	12R-LOX
1.17241	36.6346	0.673158	-117.941	ALOX12P2	PREDICTED: Homo sapiens arachidonate 12-lipoxygenase pseudogene 2 (ALOX12P2), misc RNA.
1.02954	4.60542	0.92092	-12.1988	ALOX15	Homo sapiens arachidonate 15-lipoxygenase (ALOX15), mRNA.	15-LOX2
1.16779	22.9406	0.992662	-1.16405	ALOX15B	Homo sapiens arachidonate 15-lipoxygenase, type B (ALOX15B), transcript variant b, mRNA.
1.05056	28.9914	0.910154	-49.7452	ALOX5	Homo sapiens arachidonate 5-lipoxygenase (ALOX5), mRNA.	5LPG; MGC163204; LOG5; 5-LO
0.730047	-380.392	0.754095	-228.284	ALOX5AP	Homo sapiens arachidonate 5-lipoxygenase-activating protein (ALOX5AP), mRNA.	FLAP
0.796887	-47.7257	1.00829	1.98833	ALOXE3	Homo sapiens arachidonate lipoxygenase 3 (ALOXE3), mRNA.	MGC119695; MGC119694; MGC119696; eLOX3
0.802331	-45.013	1.08002	13.3015	ALPI	Homo sapiens alkaline phosphatase, intestinal (ALPI), mRNA.	IAP
1.00069	0.202423	1.33	62.5906	ALPK1	Homo sapiens alpha-kinase 1 (ALPK1), mRNA.	LAK; 8430410J10Rik; KIAA1527; FLJ22670
0.458856	-504.867	1.02618	6.26328	ALPK2	Homo sapiens alpha-kinase 2 (ALPK2), mRNA.	FLJ43253; HAK; FLJ34875
0.914548	-15.7832	0.960208	-7.52689	ALPK3	Homo sapiens alpha-kinase 3 (ALPK3), mRNA.	MAK; FLJ21176; KIAA1330; MIDORI
0.818323	-35.5463	1.20973	31.403	ALPL	Homo sapiens alkaline phosphatase, liver/bone/kidney (ALPL), mRNA.	TNSALP; HOPS; FLJ40094; AP-TNAP; TNAP; MGC161443
1.02231	10.2504	0.746535	-142.427	ALPP	Homo sapiens alkaline phosphatase, placental (Regan isozyme) (ALPP), mRNA.	PLAP; ALP
1.16549	34.3861	0.877725	-31.9125	ALPPL2	Homo sapiens alkaline phosphatase, placental-like 2 (ALPPL2), mRNA.	GCAP; ALPPL; ALPG
0.636635	-170.053	1.53158	115.871	ALS2	Homo sapiens amyotrophic lateral sclerosis 2 (juvenile) (ALS2), mRNA.	MGC87187; IAHSP; KIAA1563; FLJ31851; ALS2CR6; PLSJ; ALSJ
0.972515	-4.37982	0.993174	-1.09464	ALS2CL	Homo sapiens ALS2 C-terminal like (ALS2CL), transcript variant 3, mRNA.	MGC129698; DKFZp686P238; RN49018
1.09127	19.4495	0.872239	-32.0127	ALS2CR11	Homo sapiens amyotrophic lateral sclerosis 2 (juvenile) chromosome region, candidate 11 (ALS2CR11), mRNA.	FLJ40332; FLJ25351
1.04025	4.10322	1.14075	13.2125	ALS2CR12	Homo sapiens amyotrophic lateral sclerosis 2 (juvenile) chromosome region, candidate 12 (ALS2CR12), mRNA.
0.75072	-74.3614	2.21128	232.884	ALS2CR13	Homo sapiens amyotrophic lateral sclerosis 2 (juvenile) chromosome region, candidate 13 (ALS2CR13), mRNA.	FLJ38771; DKFZp686H01244; FAM117B
1.91831	272.634	0.722465	-174.006	ALS2CR14	Homo sapiens amyotrophic lateral sclerosis 2 (juvenile) chromosome region, candidate 14 (ALS2CR14), mRNA.
1.08251	16.265	0.917605	-17.5117	ALS2CR16	PREDICTED: Homo sapiens amyotrophic lateral sclerosis 2 (juvenile) chromosome region, candidate 16 (ALS2CR16), mRNA.
0.655726	-139.84	1.84524	183.313	ALS2CR2	Homo sapiens amyotrophic lateral sclerosis 2 (juvenile) chromosome region, candidate 2 (ALS2CR2), mRNA.	ILPIPA; ILPIP; PAPK; MGC102916; CALS-21; PRO1038
0.574158	-156.275	1.31953	55.8615	ALS2CR4	Homo sapiens amyotrophic lateral sclerosis 2 (juvenile) chromosome region, candidate 4 (ALS2CR4), transcript variant 1, mRNA.	FLJ33282; DKFZp313L091
1.00637	0.987122	0.859799	-23.8879	ALS2CR8	Homo sapiens amyotrophic lateral sclerosis 2 (juvenile) chromosome region, candidate 8 (ALS2CR8), mRNA.	DKFZp667N246; FLJ21579; NYD-SP24; CARF
0.974541	-3.26797	0.982656	-2.32245	ALX3	Homo sapiens aristaless-like homeobox 3 (ALX3), mRNA.
1.11757	13.9464	1.05551	6.83608	ALX4	Homo sapiens aristaless-like homeobox 4 (ALX4), mRNA.	KIAA1788; PFM2; FPP; PFM1; PFM
0.951923	-5.73419	0.823022	-21.9936	AMAC1	Homo sapiens acyl-malonyl condensing enzyme 1 (AMAC1), mRNA.	FLJ40154; TMEM21A
1.05561	10.9477	0.95702	-9.32486	AMAC1L1	PREDICTED: Homo sapiens acyl-malonyl condensing enzyme 1-like 1 (AMAC1L1), mRNA.
1.36137	56.6833	0.819875	-42.3289	AMAC1L2	Homo sapiens acyl-malonyl condensing enzyme 1-like 2 (AMAC1L2), mRNA.	AMAC
0.876624	-28.3438	1.12528	23.8314	AMACR	Homo sapiens alpha-methylacyl-CoA racemase (AMACR), transcript variant 1, mRNA.	RACE
0.979051	-3.60925	1.09567	16.436	AMBN	PREDICTED: Homo sapiens ameloblastin (enamel matrix protein) (AMBN), mRNA.
0.95491	-5.86881	1.11037	13.1922	AMBP	Homo sapiens alpha-1-microglobulin/bikunin precursor (AMBP), mRNA.	UTI; HCP; ITI; ITIL
1.10752	11.5479	1.06589	7.94975	AMBRA1	Homo sapiens autophagy/beclin-1 regulator 1 (AMBRA1), mRNA.	WDR94; FLJ20294; AMBRA1; MGC33725; KIAA1736
1.03083	19.3758	1.50053	199.55	AMD1	Homo sapiens adenosylmethionine decarboxylase 1 (AMD1), transcript variant 2, mRNA.	ADOMETDC; AMD; DKFZp313L1234; FLJ26964
0.864114	-27.3051	1.07925	15.308	AMDHD1	Homo sapiens amidohydrolase domain containing 1 (AMDHD1), mRNA.	HMFT1272; MGC35366
1.06825	21.3122	0.991557	-1.78728	AMDHD2	Homo sapiens amidohydrolase domain containing 2 (AMDHD2), mRNA.	CGI-14
1.5611	111.37	0.65461	-139.044	AMELX	Homo sapiens amelogenin (amelogenesis imperfecta 1, X-linked) (AMELX), transcript variant 1, mRNA.	AMGX; ALGN; AIH1; AMGL; AMG
1.04663	9.78989	0.812558	-52.5879	AMELY	Homo sapiens amelogenin, Y-linked (AMELY), mRNA.	amelogenin; AMGL; AMGY
0.985538	-6.52417	1.04584	18.3445	AMFR	Homo sapiens autocrine motility factor receptor (AMFR), mRNA.	GP78; RNF45
1.08395	10.5618	1.12222	15.9983	AMH	Homo sapiens anti-Mullerian hormone (AMH), mRNA.	MIF; MIS
0.88506	-19.3418	1.07003	11.3048	AMHR2	Homo sapiens anti-Mullerian hormone receptor, type II (AMHR2), mRNA.	AMHR; MISRII
0.983701	-3.70326	0.693217	-81.8215	AMICA1	Homo sapiens adhesion molecule, interacts with CXADR antigen 1 (AMICA1), mRNA.	MGC118814; AMICA; FLJ37080; CREA7-4; JAML; Gm638; CREA7-1; MGC118815
1.05292	5.80444	0.852399	-18.452	AMIGO1	Homo sapiens adhesion molecule with Ig-like domain 1 (AMIGO1), mRNA.	AMIGO
1.26703	40.18	1.02167	3.39458	AMIGO2	Homo sapiens adhesion molecule with Ig-like domain 2 (AMIGO2), mRNA.	ALI1; DEGA
0.975733	-4.17908	0.854126	-28.3749	AMIGO3	Homo sapiens adhesion molecule with Ig-like domain 3 (AMIGO3), mRNA.	MGC120552
0.859488	-27.0967	1.03792	6.2104	AMMECR1	Homo sapiens Alport syndrome, mental retardation, midface hypoplasia and elliptocytosis chromosomal region, gene 1 (AMMECR1), transcript variant 2, mRNA.	AMMERC1
0.807524	-49.5838	1.21989	45.8718	AMMECR1L	Homo sapiens AMME chromosomal region gene 1-like (AMMECR1L), mRNA.	FLJ38552; MGC4268
1.13116	22.0087	0.901801	-18.6065	AMN	Homo sapiens amnionless homolog (mouse) (AMN), mRNA.	PRO1028
1.06805	13.3672	0.879125	-25.864	AMN1	Homo sapiens antagonist of mitotic exit network 1 homolog (S. cerevisiae) (AMN1), mRNA.
0.623968	-109.993	1.34449	56.2832	AMOT	Homo sapiens angiomotin (AMOT), transcript variant 2, mRNA.	KIAA1071
1.08576	20.593	0.689118	-132.2	AMOTL1	Homo sapiens angiomotin like 1 (AMOTL1), mRNA.	JEAP
0.977717	-2.03272	1.02491	2.649	AMOTL2	Homo sapiens angiomotin like 2 (AMOTL2), mRNA.	LCCP
0.891338	-22.4026	1.00263	0.589996	AMPD1	Homo sapiens adenosine monophosphate deaminase 1 (isoform M) (AMPD1), mRNA.	MADA; MAD
0.985512	-1.5955	0.906342	-11.5728	AMPD2	Homo sapiens adenosine monophosphate deaminase 2 (isoform L) (AMPD2), transcript variant 3, mRNA.
0.831961	-43.99	1.2352	42.9914	AMPD3	Homo sapiens adenosine monophosphate deaminase (isoform E) (AMPD3), transcript variant 2, mRNA.
1.16831	30.2521	1.26037	38.9749	AMPH	Homo sapiens amphiphysin (AMPH), transcript variant 1, mRNA.	AMPH1
0.79099	-32.1562	1.00448	0.637863	AMT	Homo sapiens aminomethyltransferase (AMT), mRNA.	NKH; GCE; GCST
1.0162	2.75545	0.992005	-1.28299	AMTN	Homo sapiens amelotin (AMTN), mRNA.	MGC148133; UNQ689; MGC148132
0.861688	-31.6002	0.977242	-4.52947	AMY1A	Homo sapiens amylase, alpha 1A (salivary) (AMY1A), transcript variant 2, mRNA.	AMY1; AMY1B
0.951902	-10.6007	0.846661	-38.8893	AMY1B	Homo sapiens amylase, alpha 1B (salivary) (AMY1B), mRNA.	AMY1
0.889877	-261.287	1.43563	767.197	AMY1C	Homo sapiens amylase, alpha 1C (salivary) (AMY1C), mRNA.	AMY1
1.02014	3.0862	1.00618	0.953064	AMY2A	Homo sapiens amylase, alpha 2A (pancreatic) (AMY2A), mRNA.	PA; AMY2; AMY2B
0.919277	-14.4203	0.981936	-3.16521	AMY2B	Homo sapiens amylase, alpha 2B (pancreatic) (AMY2B), mRNA.	AMY2
1.02392	4.07845	0.754713	-60.1071	AMZ1	Homo sapiens archaelysin family metallopeptidase 1 (AMZ1), mRNA.	KIAA1950
0.872404	-87.8995	1.24167	159.18	AMZ2	Homo sapiens archaelysin family metallopeptidase 2 (AMZ2), transcript variant 2, mRNA.
0.930516	-19.116	0.995966	-1.1138	ANAPC1	PREDICTED: Homo sapiens anaphase promoting complex subunit 1 (ANAPC1), mRNA.
0.539627	-180.269	1.83868	134.512	ANAPC10	Homo sapiens anaphase promoting complex subunit 10 (ANAPC10), mRNA.	DKFZP564L0562; APC10; DOC1
0.855826	-42.2868	1.20187	43.2844	ANAPC11	PREDICTED: Homo sapiens APC11 anaphase promoting complex subunit 11 homolog (yeast), transcript variant 8 (ANAPC11), mRNA.
1.04728	41.3439	1.15614	119.515	ANAPC13	Homo sapiens anaphase promoting complex subunit 13 (ANAPC13), mRNA.	SWM1; APC13; DKFZP566D193m; DKFZP566D193
0.966557	-5.74165	1.0336	5.85712	ANAPC2	Homo sapiens anaphase promoting complex subunit 2 (ANAPC2), mRNA.	RP11-350O14.5; APC2
1.03049	17.6472	1.28067	122.985	ANAPC4	Homo sapiens anaphase promoting complex subunit 4 (ANAPC4), mRNA.	APC4
0.985412	-9.14355	1.36311	158.236	ANAPC5	Homo sapiens anaphase promoting complex subunit 5 (ANAPC5), mRNA.	APC5; PDL-108
0.733134	-64.1894	0.957996	-7.55443	ANAPC7	Homo sapiens anaphase promoting complex subunit 7 (ANAPC7), mRNA.	APC7
1.26199	105.532	1.20421	60.5635	ANG	Homo sapiens angiogenin, ribonuclease, RNase A family, 5 (ANG), transcript variant 2, mRNA.	RNASE5; MGC22466; RNASE4; MGC71966
0.616208	-107.685	1.03984	6.80966	ANGEL1	Homo sapiens angel homolog 1 (Drosophila) (ANGEL1), mRNA.	KIAA0759
1.01651	9.51483	1.85918	301.139	ANGEL2	Homo sapiens angel homolog 2 (Drosophila) (ANGEL2), mRNA.	FLJ12793; KIAA0759L
1.10828	25.158	0.84626	-37.7302	ANGPT1	Homo sapiens angiopoietin 1 (ANGPT1), mRNA.	ANG1; AGP1; AGPT
0.978213	-6.41769	0.703976	-105.56	ANGPT2	Homo sapiens angiopoietin 2 (ANGPT2), mRNA.	ANG2; AGPT2
0.986818	-2.25414	0.826561	-33.3322	ANGPT4	Homo sapiens angiopoietin 4 (ANGPT4), mRNA.	ANG4; ANG-3; MGC138183; AGP4; MGC138181
1.04518	8.36871	0.961253	-7.89886	ANGPTL1	Homo sapiens angiopoietin-like 1 (ANGPTL1), mRNA.	KIAA0351; ANG3; ANGPT3; ARP1; dJ595C2.2; UNQ162; AngY
0.828566	-22.7548	0.905543	-11.7357	ANGPTL2	Homo sapiens angiopoietin-like 2 (ANGPTL2), mRNA.	ARP2; MGC8889; HARP
1.18556	28.576	0.934635	-11.55	ANGPTL3	Homo sapiens angiopoietin-like 3 (ANGPTL3), mRNA.	ANGPT5
0.940036	-6.95844	1.11788	11.92	ANGPTL4	Homo sapiens angiopoietin-like 4 (ANGPTL4), transcript variant 3, mRNA.	HFARP; ANGPTL2; PGAR; NL2; pp1158; ARP4; FIAF
0.901786	-18.5754	0.912444	-16.7083	ANGPTL5	Homo sapiens angiopoietin-like 5 (ANGPTL5), mRNA.
1.26191	43.0654	0.896712	-21.6739	ANGPTL6	Homo sapiens angiopoietin-like 6 (ANGPTL6), mRNA.	AGF; ARP5
1.10651	16.8448	1.03245	6.04973	ANGPTL7	Homo sapiens angiopoietin-like 7 (ANGPTL7), mRNA.	RP4-647M16.2; dJ647M16.1; AngX; CDT6
0.945895	-7.94841	1.03088	4.22707	ANK1	Homo sapiens ankyrin 1, erythrocytic (ANK1), transcript variant 4, mRNA.	SPH2; ANK; SPH1
0.953884	-8.48199	1.10748	15.3772	ANK2	Homo sapiens ankyrin 2, neuronal (ANK2), transcript variant 1, mRNA.	DKFZp686P0948; FLJ38277; DKFZp686M09125; LQT4
0.996386	-0.549347	1.06219	9.37791	ANK3	Homo sapiens ankyrin 3, node of Ranvier (ankyrin G) (ANK3), transcript variant 1, mRNA.	ANKYRIN-G; FLJ45464
1.06939	10.4638	0.831243	-30.7518	ANKAR	Homo sapiens ankyrin and armadillo repeat containing (ANKAR), mRNA.	FLJ25415
0.658589	-96.2897	1.42548	69.0695	ANKDD1A	Homo sapiens ankyrin repeat and death domain containing 1A (ANKDD1A), mRNA.	MGC120306; FLJ25870; MGC120307; MGC120305
0.896832	-12.0175	0.989689	-1.03818	ANKFN1	Homo sapiens ankyrin-repeat and fibronectin type III domain containing 1 (ANKFN1), mRNA.	FLJ38335
1.18693	52.0108	1.36069	64.2268	ANKFY1	Homo sapiens ankyrin repeat and FYVE domain containing 1 (ANKFY1), transcript variant 2, mRNA.	KIAA1255; DKFZp686M19106; ANKHZN; ZFYVE14
1.03967	5.81811	0.988409	-1.63556	ANKH	Homo sapiens ankylosis, progressive homolog (mouse) (ANKH), mRNA. XM_944228	CPPDD; ANK; CMDJ; HANK; FLJ27166; CCAL2; MANK
1.05777	14.2642	1.22895	52.2032	ANKHD1	Homo sapiens ankyrin repeat and KH domain containing 1 (ANKHD1), transcript variant 2, mRNA.	VBARP; MASK
0.77608	-43.3742	1.16716	24.9921	ANKHD1-EIF4EBP3	Homo sapiens ANKHD1-EIF4EBP3 (ANKHD1-EIF4EBP3), mRNA.	MASK-BP3arf
1.01637	2.69133	1.01919	3.39423	ANKK1	Homo sapiens ankyrin repeat and kinase domain containing 1 (ANKK1), mRNA.	PKK2
0.848643	-28.4184	1.06432	10.4993	ANKMY1	Homo sapiens ankyrin repeat and MYND domain containing 1 (ANKMY1), transcript variant 1, mRNA.	DKFZp686L21237; DKFZp686D20155; FLJ20499; ZMYND13
1.07741	22.9708	1.73344	143.391	ANKMY2	Homo sapiens ankyrin repeat and MYND domain containing 2 (ANKMY2), mRNA.	DKFZP564O043; ZMYND20
0.791662	-65.9531	1.15959	57.1629	ANKRA2	Homo sapiens ankyrin repeat, family A (RFXANK-like), 2 (ANKRA2), mRNA.	ANKRA
0.899435	-19.6107	0.951656	-9.15962	ANKRD1	Homo sapiens ankyrin repeat domain 1 (cardiac muscle) (ANKRD1), mRNA.	C-193; ALRP; bA320F15.2; CVARP; CARP; MCARP
0.865338	-40.6339	1.73213	127.847	ANKRD10	Homo sapiens ankyrin repeat domain 10 (ANKRD10), mRNA.	DKFZp686B07190; FLJ20093
0.959959	-13.1024	1.3511	93.0887	ANKRD11	Homo sapiens ankyrin repeat domain 11 (ANKRD11), mRNA.	LZ16; T13; ANCO-1
0.884928	-56.4376	2.65241	402.114	ANKRD12	Homo sapiens ankyrin repeat domain 12 (ANKRD12), transcript variant 1, mRNA.	ANCO1; FLJ20053; ANCO-2; KIAA0874; Nbla00144; GAC-1
0.818257	-119.618	2.67736	402.011	ANKRD13A	Homo sapiens ankyrin repeat domain 13A (ANKRD13A), mRNA.	ANKRD13; NY-REN-25
1.08039	12.6589	1.16586	27.7244	ANKRD13B	Homo sapiens ankyrin repeat domain 13B (ANKRD13B), mRNA.	FLJ25555; FLJ20418
1.11455	40.3986	0.580569	-262.02	ANKRD13C	Homo sapiens ankyrin repeat domain 13C (ANKRD13C), mRNA.	DKFZP566D1346; dJ677H15.3; FLJ14998; RP4-677H15.5
0.891258	-18.04	0.96183	-6.95041	ANKRD13D	PREDICTED: Homo sapiens ankyrin repeat domain 13 family, member D, transcript variant 3 (ANKRD13D), mRNA.
0.895457	-17.8574	0.928441	-10.7253	ANKRD16	Homo sapiens ankyrin repeat domain 16 (ANKRD16), transcript variant 2, mRNA.
0.728241	-82.1895	1.40366	77.3062	ANKRD17	Homo sapiens ankyrin repeat domain 17 (ANKRD17), transcript variant 2, mRNA.	KIAA0697; GTAR; FLJ22206; NY-BR-16
0.913881	-16.1497	0.91249	-16.7267	ANKRD19	Homo sapiens ankyrin repeat domain 19 (ANKRD19), mRNA.	FLJ36178; bA526D8.2
1.17596	30.8516	0.917317	-16.81	ANKRD2	Homo sapiens ankyrin repeat domain 2 (stretch responsive muscle) (ANKRD2), mRNA.	ARPP; MGC104314
0.966781	-5.50996	0.935174	-11.3392	ANKRD20A1	Homo sapiens ankyrin repeat domain 20 family, member A1 (ANKRD20A1), mRNA.	DKFZp434A171; ANKRD20A
1.11303	12.0284	1.0254	3.1959	ANKRD20A3	Homo sapiens ankyrin repeat domain 20 family, member A3 (ANKRD20A3), mRNA.
0.930867	-11.3302	0.95761	-7.44591	ANKRD20B	Homo sapiens ankyrin repeat domain 20B (ANKRD20B) on chromosome 2.	DKFZp686H1631
1.0102	1.44871	1.11355	16.571	ANKRD21	Homo sapiens ankyrin repeat domain 21 (ANKRD21), mRNA.	POTE-21; POTE21; POTE
0.272701	-544.468	0.910617	-15.1405	ANKRD22	Homo sapiens ankyrin repeat domain 22 (ANKRD22), mRNA.	MGC22805
1.07989	10.7727	0.960168	-6.80656	ANKRD23	Homo sapiens ankyrin repeat domain 23 (ANKRD23), mRNA.	FLJ32449; MARP3; MGC129593; DARP
0.991632	-1.66077	0.972745	-4.9563	ANKRD24	Homo sapiens ankyrin repeat domain 24 (ANKRD24), mRNA.	KIAA1981
1.01679	3.28061	0.916574	-19.0146	ANKRD26	Homo sapiens ankyrin repeat domain 26 (ANKRD26), mRNA.	MGC163325; bA145E8.1
1.18189	28.9331	1.1108	19.785	ANKRD27	Homo sapiens ankyrin repeat domain 27 (VPS9 domain) (ANKRD27), mRNA.	FLJ00040; VARP; PP12899; DKFZP434L0718
0.969379	-6.19398	0.882623	-24.5318	ANKRD28	Homo sapiens ankyrin repeat domain 28 (ANKRD28), mRNA.	PITK; KIAA0379
0.880769	-28.1573	0.961232	-7.15898	ANKRD29	Homo sapiens ankyrin repeat domain 29 (ANKRD29), mRNA.	FLJ25053
1.06968	11.3673	0.948597	-9.18295	ANKRD30A	PREDICTED: Homo sapiens ankyrin repeat domain 30A (ANKRD30A), mRNA.
1.02217	17.0211	0.716852	-259.767	ANKRD30B	Homo sapiens ankyrin repeat domain 30B (ANKRD30B), mRNA.	NY-BR-1.1
1.10553	18.1808	0.886597	-22.7826	ANKRD31	PREDICTED: Homo sapiens ankyrin repeat domain 31 (ANKRD31), mRNA.
0.968576	-5.32526	1.17606	23.4228	ANKRD32	Homo sapiens ankyrin repeat domain 32 (ANKRD32), mRNA.	DKFZp761C121
1.4634	1716.44	0.764426	-1138.63	ANKRD33	Homo sapiens ankyrin repeat domain 33 (ANKRD33), mRNA.	DKFZp686O1689; C12orf7
0.964053	-5.38504	0.796825	-31.7411	ANKRD34A	Homo sapiens ankyrin repeat domain 34A (ANKRD34A), mRNA.	ANKRD34; DKFZp761F202
0.875591	-20.1607	0.953846	-8.18382	ANKRD34B	Homo sapiens ankyrin repeat domain 34B (ANKRD34B), mRNA.	DP58
0.966707	-7.304	1.18325	42.9271	ANKRD34C	PREDICTED: Homo sapiens ankyrin repeat domain 34C, transcript variant 2 (ANKRD34C), mRNA.
1.13759	23.1213	0.911071	-20.1421	ANKRD35	Homo sapiens ankyrin repeat domain 35 (ANKRD35), mRNA.	MGC126667; FLJ25124; MGC126669
1.07428	12.868	0.968141	-5.76857	ANKRD36	Homo sapiens ankyrin repeat domain 36 (ANKRD36), mRNA.	UNQ2430
0.906888	-17.3251	0.978623	-4.04025	ANKRD36B	Homo sapiens ankyrin repeat domain 36B (ANKRD36B), mRNA.	MGC149865; MGC167812; FLJ21281; FLJ90089; MGC149864
0.776204	-90.2174	1.11048	36.6898	ANKRD37	Homo sapiens ankyrin repeat domain 37 (ANKRD37), mRNA.	Lrp2bp; MGC111507
1.22032	23.1455	0.985014	-1.81583	ANKRD38	Homo sapiens ankyrin repeat domain 38 (ANKRD38), mRNA.	dJ1078M7.1; FLJ10884; KIAA0172; RP5-1155K23.5
0.928977	-17.3418	0.905788	-21.3646	ANKRD39	Homo sapiens ankyrin repeat domain 39 (ANKRD39), mRNA.	MGC41816
0.930002	-10.8551	1.00241	0.300209	ANKRD40	Homo sapiens ankyrin repeat domain 40 (ANKRD40), mRNA.	MGC15396; DKFZp451K241
0.978081	-4.69803	0.728481	-77.9051	ANKRD41	Homo sapiens ankyrin repeat domain 41 (ANKRD41), mRNA.	FLJ39369
0.715444	-57.1985	1.03717	5.8947	ANKRD42	Homo sapiens ankyrin repeat domain 42 (ANKRD42), mRNA.	FLJ37874
1.01726	2.58136	0.876847	-21.828	ANKRD43	Homo sapiens ankyrin repeat domain 43 (ANKRD43), mRNA.
1.00565	0.96048	0.879901	-21.3595	ANKRD44	Homo sapiens ankyrin repeat domain 44 (ANKRD44), mRNA.	MGC70444; MGC21968
0.98638	-2.14189	0.794089	-35.801	ANKRD45	Homo sapiens ankyrin repeat domain 45 (ANKRD45), mRNA.	MGC161633; MGC161631; RP3-436N22.4; FLJ45235
0.553375	-127.747	1.42489	72.1905	ANKRD46	Homo sapiens ankyrin repeat domain 46 (ANKRD46), mRNA.
0.921598	-14.4952	0.934454	-11.18	ANKRD47	Homo sapiens ankyrin repeat domain 47 (ANKRD47), mRNA.	FLJ46061
0.809253	-72.3086	1.61157	164.806	ANKRD49	Homo sapiens ankyrin repeat domain 49 (ANKRD49), mRNA.	FGIF; FLJ20189; GBIF; FLJ20441
1.07456	12.0983	0.980537	-3.52982	ANKRD5	Homo sapiens ankyrin repeat domain 5 (ANKRD5), transcript variant 1, mRNA.	dJ839B4.6; FLJ21669
0.793846	-63.2148	1.4058	89.1239	ANKRD50	Homo sapiens ankyrin repeat domain 50 (ANKRD50), mRNA.	KIAA1223
0.982277	-2.91312	0.973544	-4.39587	ANKRD53	Homo sapiens ankyrin repeat domain 53 (ANKRD53), mRNA.	FLJ36160; FLJ12056
0.794845	-52.1372	1.26557	50.6123	ANKRD54	Homo sapiens ankyrin repeat domain 54 (ANKRD54), mRNA.
1.05949	8.97887	1.11606	16.4082	ANKRD55	Homo sapiens ankyrin repeat domain 55 (ANKRD55), transcript variant 2, mRNA.	FLJ11795; MGC126014; MGC126013
1.00052	0.0731506	0.840338	-26.6454	ANKRD56	Homo sapiens ankyrin repeat domain 56 (ANKRD56), mRNA.
0.629232	-195.914	0.954936	-22.3509	ANKRD57	Homo sapiens ankyrin repeat domain 57 (ANKRD57), mRNA.	C2orf26
0.89705	-9.95608	0.765961	-26.8941	ANKRD58	PREDICTED: Homo sapiens ankyrin repeat domain 58 (ANKRD58), mRNA.
1.00362	1.07773	0.704234	-116.692	ANKRD6	Homo sapiens ankyrin repeat domain 6 (ANKRD6), mRNA.
0.925786	-11.4723	0.984889	-2.19576	ANKRD7	Homo sapiens ankyrin repeat domain 7 (ANKRD7), transcript variant 1, mRNA.	TSA806
1.2	66.1931	1.47246	96.1327	ANKRD9	Homo sapiens ankyrin repeat domain 9 (ANKRD9), mRNA.	MGC21990
1.16574	57.3049	1.45388	97.2524	ANKS1A	Homo sapiens ankyrin repeat and sterile alpha motif domain containing 1A (ANKS1A), mRNA.	ANKS1; KIAA0229; MGC42354
0.841238	-32.8358	1.0687	11.971	ANKS1B	Homo sapiens ankyrin repeat and sterile alpha motif domain containing 1B (ANKS1B), transcript variant 2, mRNA.	MGC26087; ANKS2; AIDA; cajalin-2; EB-1; AIDA-1
1.02022	5.0061	0.889066	-35.2546	ANKS3	Homo sapiens ankyrin repeat and sterile alpha motif domain containing 3 (ANKS3), mRNA.	FLJ32345; FLJ32767; KIAA1977
0.997826	-0.287506	1.1873	24.1845	ANKS4B	Homo sapiens ankyrin repeat and sterile alpha motif domain containing 4B (ANKS4B), mRNA.	MGC133381; MGC133380; FLJ38819; HARP
1.08421	11.254	0.956629	-5.60726	ANKS6	Homo sapiens ankyrin repeat and sterile alpha motif domain containing 6 (ANKS6), mRNA.	DKFZp781I0117; DKFZp686D24121; SAMD6; ANKRD14; MGC70366
1.0053	1.07765	0.860874	-32.052	ANKZF1	Homo sapiens ankyrin repeat and zinc finger domain containing 1 (ANKZF1), transcript variant 2, mRNA.	ZNF744; FLJ13144; FLJ10415
1.05865	7.83456	1.1559	19.7366	ANLN	Homo sapiens anillin, actin binding protein (ANLN), mRNA.	DKFZp779A055; Scraps; scra; ANILLIN
0.85187	-21.4575	1.16702	21.5121	ANP32A	Homo sapiens acidic (leucine-rich) nuclear phosphoprotein 32 family, member A (ANP32A), mRNA.	C15orf1; PP32; PHAPI; MGC150373; PHAP1; I1PP2A; LANP; MAPM; MGC119787
0.476511	-1188.84	1.01383	23.1693	ANP32B	Homo sapiens acidic (leucine-rich) nuclear phosphoprotein 32 family, member B (ANP32B), mRNA.	PHAPI2; SSP29; APRIL
1.10429	18.4378	1.02334	5.11217	ANP32C	Homo sapiens acidic (leucine-rich) nuclear phosphoprotein 32 family, member C (ANP32C), mRNA.	PP32R1
1.16772	27.0523	1.03757	6.09865	ANP32D	Homo sapiens acidic (leucine-rich) nuclear phosphoprotein 32 family, member D (ANP32D), mRNA.	PP32R2
0.893595	-11.5895	0.895267	-10.945	ANP32E	Homo sapiens acidic (leucine-rich) nuclear phosphoprotein 32 family, member E (ANP32E), mRNA.	LANP-L; LANPL; MGC5350
1.57662	198.883	0.985295	-3.42969	ANPEP	Homo sapiens alanyl (membrane) aminopeptidase (aminopeptidase N, aminopeptidase M, microsomal aminopeptidase, CD13, p150) (ANPEP), mRNA.	APN; gp150; CD13; LAP1; PEPN
0.907668	-18.2333	0.888986	-21.588	ANRIL	Homo sapiens antisense noncoding RNA in the INK4 locus (ANRIL) on chromosome 9.	RP11-145E5.4
1.18635	56.6112	1.05498	19.4092	ANTXR1	Homo sapiens anthrax toxin receptor 1 (ANTXR1), transcript variant 1, mRNA.	ATR; FLJ21776; FLJ11298; TEM8; FLJ10601
1.31874	106.941	1.62792	117.348	ANTXR2	Homo sapiens anthrax toxin receptor 2 (ANTXR2), mRNA.	FLJ31074; MGC111533; CMG-2; MGC45856; JHF; CMG2; ISH
1.1127	17.1013	1.00687	1.14241	ANTXRL	Homo sapiens anthrax toxin receptor-like (ANTXRL) on chromosome 10.
1.07785	11.0678	1.01332	2.25592	ANUBL1	Homo sapiens AN1, ubiquitin-like, homolog (Xenopus laevis) (ANUBL1), mRNA.	ZFAND4; FLJ40185
0.947735	-202.418	1.20174	715.962	ANXA1	Homo sapiens annexin A1 (ANXA1), mRNA.	LPC1; ANX1
1.03872	6.90456	1.14057	23.8203	ANXA10	Homo sapiens annexin A10 (ANXA10), mRNA.	ANX14
1.03507	11.512	0.757994	-85.4722	ANXA11	Homo sapiens annexin A11 (ANXA11), transcript variant c, mRNA.	ANX11; CAP50
1.12336	21.7687	1.03075	5.90053	ANXA13	Homo sapiens annexin A13 (ANXA13), transcript variant 1, mRNA.	MGC150460; ISA; ANX13
0.868581	-648.968	1.09492	302.92	ANXA2	Homo sapiens annexin A2 (ANXA2), transcript variant 1, mRNA.	P36; LPC2D; ANX2L4; ANX2; PAP-IV; CAL1H; LIP2; LPC2
0.80472	-104.355	1.24543	81.5331	ANXA2P1	Homo sapiens annexin A2 pseudogene 1 (ANXA2P1) on chromosome 4.	LPC2A; ANX2L1; ANX2P1
0.938901	-12.212	0.912215	-15.541	ANXA2P3	Homo sapiens annexin A2 pseudogene 3 (ANXA2P3) on chromosome 10.	ANX2L3; LIP2; LPC2C; ANX2P3
0.924762	-7.73162	1.02588	2.76434	ANXA3	Homo sapiens annexin A3 (ANXA3), mRNA.	ANX3
0.964438	-6.24971	0.948382	-8.64571	ANXA4	Homo sapiens annexin A4 (ANXA4), mRNA.	DKFZp686H02120; MGC75105; PIG28; ANX4
1.29278	1531.05	0.833864	-1531.25	ANXA5	Homo sapiens annexin A5 (ANXA5), mRNA.	PP4; ANX5; ENX2
0.812825	-36.4678	1.06611	10.9708	ANXA6	Homo sapiens annexin A6 (ANXA6), transcript variant 1, mRNA.	ANX6; CBP68
0.788749	-187.255	0.686477	-258.695	ANXA7	Homo sapiens annexin A7 (ANXA7), transcript variant 2, mRNA.	ANX7; SNX
1.03459	6.92551	0.991779	-1.98219	ANXA8	Homo sapiens annexin A8 (ANXA8), mRNA.	ANXA8L2; FLJ32754; ANX8; VAC beta
1.16923	37.017	0.919538	-27.671	ANXA8L2	Homo sapiens annexin A8-like 2 (ANXA8L2), mRNA.	ANXA8L2; FLJ32754; ANX8; ANXA8; VAC beta; bA145E20.2
1.06591	8.63115	0.855302	-24.0665	ANXA9	Homo sapiens annexin A9 (ANXA9), mRNA.	ANX31
0.896015	-26.7585	1.09876	19.6989	AOAH	Homo sapiens acyloxyacyl hydrolase (neutrophil) (AOAH), mRNA.
1.0366	6.46664	0.927181	-13.2499	AOC2	Homo sapiens amine oxidase, copper containing 2 (retina-specific) (AOC2), transcript variant 1, mRNA.	DAO2; RAO
1.1119	9.84885	0.87624	-10.7578	AOC3	Homo sapiens amine oxidase, copper containing 3 (vascular adhesion protein 1) (AOC3), mRNA.	SSAO; HPAO; VAP-1; VAP1
0.999205	-0.120483	0.984779	-2.26945	AOF1	Homo sapiens amine oxidase (flavin containing) domain 1 (AOF1), mRNA.	dJ298J15.2; FLJ34109; FLJ43328; C6orf193; DKFZp686I0412; bA204B7.3; FLJ33898
1.21164	121.18	1.34937	165.727	AOF2	Homo sapiens amine oxidase (flavin containing) domain 2 (AOF2), transcript variant 2, mRNA.	KDM1; KIAA0601; LSD1; BHC110; RP1-184J9.1
0.88596	-18.9821	0.858368	-25.2066	AOX1	Homo sapiens aldehyde oxidase 1 (AOX1), mRNA.	AO; AOH1
0.864449	-20.227	1.09856	13.6008	AOX2	Homo sapiens aldehyde oxidase 2 (AOX2) on chromosome 2.	AOH2
0.64509	-219.577	1.32536	67.9217	AP1B1	Homo sapiens adaptor-related protein complex 1, beta 1 subunit (AP1B1), transcript variant 2, mRNA.	CLAPB2; ADTB1; BAM22; AP105A
0.666505	-110.433	1.15823	24.3592	AP1G1	Homo sapiens adaptor-related protein complex 1, gamma 1 subunit (AP1G1), transcript variant 2, mRNA.	MGC18255; ADTG; CLAPG1
1.10038	17.1533	1.02187	3.46669	AP1G2	Homo sapiens adaptor-related protein complex 1, gamma 2 subunit (AP1G2), transcript variant 2, mRNA.	G2AD
1.17746	29.2445	0.916536	-16.0356	AP1GBP1	Homo sapiens AP1 gamma subunit binding protein 1 (AP1GBP1), transcript variant 1, mRNA.	MGC104959; SYNG
1.08231	92.0323	0.491329	-759.486	AP1M1	Homo sapiens adaptor-related protein complex 1, mu 1 subunit (AP1M1), mRNA.	MU-1A; CLAPM2; CLTNM; AP47
0.867496	-14.5745	0.822268	-18.7462	AP1M2	Homo sapiens adaptor-related protein complex 1, mu 2 subunit (AP1M2), mRNA.	HSMU1B; MU1B; MU-1B
0.743679	-88.0562	1.03012	5.77666	AP1S1	Homo sapiens adaptor-related protein complex 1, sigma 1 subunit (AP1S1), transcript variant 2, mRNA.	SIGMA1A; CLAPS1; AP19
0.782434	-511.51	0.888081	-224.59	AP1S2	Homo sapiens adaptor-related protein complex 1, sigma 2 subunit (AP1S2), mRNA.	MGC:1902; SIGMA1B; MRX59; DC22
1.10681	17.1621	1.13186	20.4767	AP1S3	Homo sapiens adaptor-related protein complex 1, sigma 3 subunit (AP1S3), mRNA.
0.988019	-1.91142	1.01012	1.69617	AP2A1	Homo sapiens adaptor-related protein complex 2, alpha 1 subunit (AP2A1), transcript variant 1, mRNA.	CLAPA1; AP2-ALPHA; ADTAA
0.714531	-58.8772	1.10694	14.9009	AP2A2	Homo sapiens adaptor-related protein complex 2, alpha 2 subunit (AP2A2), mRNA.	CLAPA2; HYPJ; HIP9; ADTAB
1.08699	26.5496	1.08317	20.9255	AP2B1	Homo sapiens adaptor-related protein complex 2, beta 1 subunit (AP2B1), transcript variant 2, mRNA.	DKFZp781K0743; AP105B; CLAPB1; ADTB2; AP2-BETA
1.49664	436.995	0.809726	-259.819	AP2M1	Homo sapiens adaptor-related protein complex 2, mu 1 subunit (AP2M1), transcript variant 1, mRNA.	AP50; mu2; CLAPM1
1.05987	259.638	0.784057	-929.375	AP2S1	Homo sapiens adaptor-related protein complex 2, sigma 1 subunit (AP2S1), transcript variant AP17, mRNA.	AP17; CLAPS2; AP17-DELTA
0.872686	-167.207	0.924495	-93.4402	AP3B1	Homo sapiens adaptor-related protein complex 3, beta 1 subunit (AP3B1), mRNA.	ADTB3; ADTB3A; HPS; PE; HPS2
0.83961	-25.282	0.919509	-12.8263	AP3B2	Homo sapiens adaptor-related protein complex 3, beta 2 subunit (AP3B2), mRNA.	DKFZp686D17136; NAPTB
0.968485	-11.4987	1.33605	75.3785	AP3D1	Homo sapiens adaptor-related protein complex 3, delta 1 subunit (AP3D1), transcript variant 2, mRNA.	hBLVR; ADTD
0.907599	-41.1094	0.889773	-38.2373	AP3M1	Homo sapiens adaptor-related protein complex 3, mu 1 subunit (AP3M1), transcript variant 2, mRNA.	MGC22164
0.620682	-138.435	1.16641	33.7333	AP3M2	Homo sapiens adaptor-related protein complex 3, mu 2 subunit (AP3M2), mRNA.	AP47B; CLA20; P47B
0.671337	-164.274	1.49218	92.7818	AP3S1	Homo sapiens adaptor-related protein complex 3, sigma 1 subunit (AP3S1), transcript variant 2, mRNA.	CLAPS3; Sigma3A
0.876493	-27.7997	0.943134	-10.443	AP3S2	Homo sapiens adaptor-related protein complex 3, sigma 2 subunit (AP3S2), mRNA.	sigma3b; AP3S3; FLJ35955
0.543568	-178.995	1.19359	37.3106	AP4B1	Homo sapiens adaptor-related protein complex 4, beta 1 subunit (AP4B1), mRNA.	BETA-4
1.12513	45.9393	2.20545	257.31	AP4E1	Homo sapiens adaptor-related protein complex 4, epsilon 1 subunit (AP4E1), mRNA.	DKFZp686L12167
0.749781	-47.6261	1.11808	17.8851	AP4M1	Homo sapiens adaptor-related protein complex 4, mu 1 subunit (AP4M1), mRNA.	MU-4; MU-ARP2
0.954864	-8.26439	1.10928	18.6812	AP4S1	Homo sapiens adaptor-related protein complex 4, sigma 1 subunit (AP4S1), mRNA.	CLA20; CLAPS4; FLJ32366; AP47B
0.752479	-55.637	1.38279	59.2159	APAF1	Homo sapiens apoptotic peptidase activating factor 1 (APAF1), transcript variant 1, mRNA.	CED4; DKFZp781B1145
0.957928	-7.53153	1.02071	3.72769	APBA1	Homo sapiens amyloid beta (A4) precursor protein-binding, family A, member 1 (X11) (APBA1), mRNA.	D9S411E; X11A; X11; X11ALPHA; MINT1
1.02955	4.215	0.886937	-17.4588	APBA2	Homo sapiens amyloid beta (A4) precursor protein-binding, family A, member 2 (X11-like) (APBA2), mRNA.	X11L; MGC:14091; MGC99508; LIN-10; D15S1518E; HsT16821; MINT2
0.993923	-0.841278	1.02114	2.84103	APBA2BP	Homo sapiens amyloid beta (A4) precursor protein-binding, family A, member 2 binding protein (APBA2BP), transcript variant 2, mRNA.	SYTIP2; dJ63M2.4; XB51; NIP1; EFCBP3; NECAB3; dJ63M2.5
0.892931	-45.1007	0.511323	-341.463	APBA3	Homo sapiens amyloid beta (A4) precursor protein-binding, family A, member 3 (X11-like 2) (APBA3), mRNA.	MGC:15815; X11L2; mint3
0.925556	-10.2922	0.980789	-2.86054	APBB1	Homo sapiens amyloid beta (A4) precursor protein-binding, family B, member 1 (Fe65) (APBB1), transcript variant 2, mRNA.	RIR; FE65; MGC:9072
0.87063	-90.1646	1.47576	116.309	APBB1IP	Homo sapiens amyloid beta (A4) precursor protein-binding, family B, member 1 interacting protein (APBB1IP), mRNA.	PREL1; INAG1; RIAM; RARP1
0.883588	-20.0119	1.0626	10.0729	APBB2	Homo sapiens amyloid beta (A4) precursor protein-binding, family B, member 2 (Fe65-like) (APBB2), mRNA.	FE65L; FE65L1; MGC35575
1.89644	403.275	1.89826	658.076	APBB3	Homo sapiens amyloid beta (A4) precursor protein-binding, family B, member 3 (APBB3), transcript variant 3, mRNA.	MGC87674; SRA; MGC150555; FE65L2
0.719173	-45.5623	0.98481	-1.885	APC	Homo sapiens adenomatous polyposis coli (APC), mRNA.	DP2.5; FAP; GS; DP3; DP2; FPC
0.937846	-13.0497	0.980047	-3.87676	APC2	Homo sapiens adenomatosis polyposis coli 2 (APC2), mRNA.	APCL
0.957625	-7.16019	1.01123	1.76723	APCDD1	Homo sapiens adenomatosis polyposis coli down-regulated 1 (APCDD1), mRNA.	DRAPC1; B7323; FP7019
0.685411	-107.63	1.02427	4.23787	APCDD1L	Homo sapiens adenomatosis polyposis coli down-regulated 1-like (APCDD1L), mRNA.	RP4-685L9.2; FLJ90166; MGC126807; MGC126809
0.822105	-33.0514	0.917644	-14.03	APCS	Homo sapiens amyloid P component, serum (APCS), mRNA.	SAP; MGC88159; PTX2
1.05063	6.25542	1.22082	27.0284	APEG1	Homo sapiens aortic preferentially expressed gene 1 (APEG1), mRNA.	SPEG; KIAA1297; MGC12676
0.619773	-129.173	1.84798	115.935	APEH	Homo sapiens N-acylaminoacyl-peptide hydrolase (APEH), mRNA.	D3S48E; APH; ACPH; OPH; MGC2178; DNF15S2; D3F15S2
0.958036	-44.8766	1.15895	152.118	APEX1	Homo sapiens APEX nuclease (multifunctional DNA repair enzyme) 1 (APEX1), transcript variant 3, mRNA.	APEX; REF1; APE1; APE-1; HAP1; APE; APX; REF-1; APEN
1.0702	19.0596	1.25462	36.8508	APEX2	Homo sapiens APEX nuclease (apurinic/apyrimidinic endonuclease) 2 (APEX2), nuclear gene encoding mitochondrial protein, mRNA.	XTH2; APEXL2; APE2
1.05931	47.3047	0.997568	-1.56982	APH1A	Homo sapiens anterior pharynx defective 1 homolog A (C. elegans) (APH1A), transcript variant 1, mRNA.	APH-1A; CGI-78; 6530402N02Rik
1.07341	45.1868	0.889455	-78.0707	APH1B	Homo sapiens anterior pharynx defective 1 homolog B (C. elegans) (APH1B), mRNA.	PRO1328; TAAV688; APH-1B; DKFZp564D0372; PSFL
0.759784	-138.371	1.73609	210.935	API5	Homo sapiens apoptosis inhibitor 5 (API5), mRNA.	AAC-11; AAC11; API5L1
0.829344	-77.6736	1.24737	84.5888	APIP	Homo sapiens APAF1 interacting protein (APIP), mRNA.	dJ179L10.2; APIP2; MMRP19; CGI-29
1.11856	25.168	1.24459	42.0504	APITD1	Homo sapiens apoptosis-inducing, TAF9-like domain 1 (APITD1), transcript variant B, mRNA.	MGC32686; CENP-S; CENPS
1.05732	7.22637	0.93445	-8.38338	APLN	Homo sapiens apelin (APLN), mRNA.	XNPEP2; apelin
0.88254	-18.8252	1.01514	2.32454	APLP1	Homo sapiens amyloid beta (A4) precursor-like protein 1 (APLP1), transcript variant 2, mRNA.	APLP
1.12877	69.4259	0.863255	-120.674	APLP2	Homo sapiens amyloid beta (A4) precursor-like protein 2 (APLP2), mRNA.	CDEBP; APPH; APPL2
1.09962	19.9535	0.803432	-50.3419	APM-1	PREDICTED: Homo sapiens BTB/POZ-zinc finger protein-like (APM-1), mRNA.
1.17449	22.778	0.79521	-34.4233	APOA1	Homo sapiens apolipoprotein A-I (APOA1), mRNA.	MGC117399
1.07981	49.8038	0.712343	-250.414	APOA1BP	Homo sapiens apolipoprotein A-I binding protein (APOA1BP), mRNA.	MGC119145; MGC119143; AIBP
1.12055	24.4121	0.935845	-13.2843	APOA2	Homo sapiens apolipoprotein A-II (APOA2), mRNA.
0.993989	-0.748283	1.00227	0.332382	APOA4	Homo sapiens apolipoprotein A-IV (APOA4), mRNA.	MGC142154; MGC142156
1.06584	10.5671	1.02902	4.76329	APOA5	Homo sapiens apolipoprotein A-V (APOA5), mRNA.	APOA-V; MGC126838; MGC126836; APOAV; RAP3
1.11452	13.1273	0.984088	-2.07581	APOB	Homo sapiens apolipoprotein B (including Ag(x) antigen) (APOB), mRNA.	FLDB
0.677259	-85.9339	0.901148	-18.8498	APOB48R	Homo sapiens apolipoprotein B48 receptor (APOB48R), mRNA.
0.742686	-53.2254	0.920217	-16.1671	APOBEC1	Homo sapiens apolipoprotein B mRNA editing enzyme, catalytic polypeptide 1 (APOBEC1), mRNA.	HEPR; CDAR1; BEDP; APOBEC-1
1.00339	0.562012	1.09162	14.5284	APOBEC2	Homo sapiens apolipoprotein B mRNA editing enzyme, catalytic polypeptide-like 2 (APOBEC2), mRNA.	ARCD1; ARP1
1.25152	35.4232	0.961541	-6.93228	APOBEC3A	Homo sapiens apolipoprotein B mRNA editing enzyme, catalytic polypeptide-like 3A (APOBEC3A), mRNA.	PHRBN; bK150C2.1; ARP3
0.825233	-31.1042	0.969865	-5.05689	APOBEC3B	Homo sapiens apolipoprotein B mRNA editing enzyme, catalytic polypeptide-like 3B (APOBEC3B), mRNA.	FLJ21201; APOBEC1L; ARCD3; DJ742C19.2; PHRBNL; ARP4; bK150C2.2
0.928134	-13.819	1.07659	12.5675	APOBEC3C	Homo sapiens apolipoprotein B mRNA editing enzyme, catalytic polypeptide-like 3C (APOBEC3C), mRNA.	APOBEC1L; PBI; ARDC2; ARP5; MGC19485; ARDC4; bK150C2.3
0.985469	-2.26091	1.06256	9.40918	APOBEC3D	Homo sapiens apolipoprotein B mRNA editing enzyme, catalytic polypeptide-like 3D (putative) (APOBEC3D), mRNA.	ARP6
1.15745	46.5803	1.19458	35.0072	APOBEC3F	Homo sapiens apolipoprotein B mRNA editing enzyme, catalytic polypeptide-like 3F (APOBEC3F), transcript variant 2, mRNA.	KA6; BK150C2.4.MRNA; ARP8; MGC74891
1.95711	540.378	1.22057	81.527	APOBEC3G	Homo sapiens apolipoprotein B mRNA editing enzyme, catalytic polypeptide-like 3G (APOBEC3G), mRNA.	CEM15; FLJ12740; bK150C2.7; ARP9; dJ494G10.1; MDS019
1.02679	4.7899	1.09721	19.1214	APOBEC3H	Homo sapiens apolipoprotein B mRNA editing enzyme, catalytic polypeptide-like 3H (APOBEC3H), mRNA.	dJ742C19.2; ARP10
0.992395	-1.18515	0.926389	-12.7827	APOBEC4	Homo sapiens apolipoprotein B mRNA editing enzyme, catalytic polypeptide-like 4 (putative) (APOBEC4), mRNA.	C1orf169; MGC26594
0.696225	-449.865	0.864063	-163.212	APOC1	Homo sapiens apolipoprotein C-I (APOC1), mRNA.
0.851618	-23.4344	0.871232	-18.2786	APOC2	Homo sapiens apolipoprotein C-II (APOC2), mRNA.	MGC75082
1.15851	34.8541	0.764887	-60.0935	APOC3	Homo sapiens apolipoprotein C-III (APOC3), mRNA.	APOCIII; MGC150353
0.975668	-4.38098	1.05321	9.51099	APOC4	Homo sapiens apolipoprotein C-IV (APOC4), mRNA.
1.13188	25.2455	0.695876	-97.5831	APOD	Homo sapiens apolipoprotein D (APOD), mRNA.
1.01942	131.894	0.716078	-2272.72	APOE	Homo sapiens apolipoprotein E (APOE), mRNA.	MGC1571; apoprotein; AD2; LPG
1.10129	12.4581	0.948395	-7.06471	APOF	Homo sapiens apolipoprotein F (APOF), mRNA.	DKFZp781G18150; Apo-F; MGC22520
1.1184	20.4788	1.00512	0.901688	APOH	Homo sapiens apolipoprotein H (beta-2-glycoprotein I) (APOH), mRNA.	BG; B2G1
0.911849	-14.1811	0.914303	-14.642	APOL1	Homo sapiens apolipoprotein L, 1 (APOL1), transcript variant 2, mRNA.	APOL-I; APOL; APO-L
1.13547	34.7209	0.991328	-2.78967	APOL2	Homo sapiens apolipoprotein L, 2 (APOL2), transcript variant alpha, mRNA.	APOL-II
0.528957	-284.805	0.659676	-110.657	APOL3	Homo sapiens apolipoprotein L, 3 (APOL3), transcript variant beta/a, mRNA.	CG12-1; APOLIII
0.880397	-20.1038	0.905136	-13.8297	APOL4	Homo sapiens apolipoprotein L, 4 (APOL4), transcript variant a, mRNA.	APOL-IV; APOLIV
1.06253	9.23793	1.13675	21.7551	APOL5	Homo sapiens apolipoprotein L, 5 (APOL5), mRNA.	APOL-V
0.825746	-44.0872	1.04765	7.14427	APOL6	Homo sapiens apolipoprotein L, 6 (APOL6), mRNA.	FLJ38562; DKFZp667M075; APOL-VI; MGC57495; FLJ90164
0.887801	-19.5947	0.966734	-5.27597	APOLD1	Homo sapiens apolipoprotein L domain containing 1 (APOLD1), mRNA.	VERGE; DKFZP434F0318; FLJ25138
0.912065	-19.3998	0.932633	-14.5628	APOM	Homo sapiens apolipoprotein M (APOM), mRNA.	G3a; HSPC336; NG20; MGC22400
0.723553	-67.5227	1.25367	33.4434	APOO	Homo sapiens apolipoprotein O (APOO), mRNA.	MGC4825; My025; FAM121B
0.808622	-34.4349	0.986888	-2.00757	APOOL	Homo sapiens apolipoprotein O-like (APOOL), mRNA.	MGC129748; UNQ8193; FAM121A; CXorf33
1.16813	67.749	1.21604	64.7678	APP	Homo sapiens amyloid beta (A4) precursor protein (peptidase nexin-II, Alzheimer disease) (APP), transcript variant 3, mRNA.	AD1; ABETA; CTFgamma; APPI; ABPP; CVAP; PN2; AAA
0.768391	-87.2094	1.64055	132.923	APPBP2	Homo sapiens amyloid beta precursor protein (cytoplasmic tail) binding protein 2 (APPBP2), mRNA.	PAT1; KIAA0228; HS.84084
0.788852	-39.7847	1.35788	41.9441	APPL1	Homo sapiens adaptor protein, phosphotyrosine interaction, PH domain and leucine zipper containing 1 (APPL1), mRNA.	APPL; DIP13alpha
0.720173	-90.6616	1.51488	104.889	APPL2	Homo sapiens adaptor protein, phosphotyrosine interaction, PH domain and leucine zipper containing 2 (APPL2), mRNA.	DIP13B; FLJ10659; APPL2
1.01264	2.36534	0.510927	-201.253	APRIN	Homo sapiens androgen-induced proliferation inhibitor (APRIN), transcript variant 2, mRNA.	AS3; FLJ23236; RP1-267P19.1; KIAA0979; CG008
0.77897	-62.5408	1.39655	78.2233	APRT	Homo sapiens adenine phosphoribosyltransferase (APRT), transcript variant 1, mRNA.	MGC125857; AMP; MGC125856; DKFZp686D13177; MGC129961
0.828308	-52.2692	1.19938	37.5328	APTX	Homo sapiens aprataxin (APTX), transcript variant 4, mRNA.	MGC1072; AOA; EOAHA; FLJ20157; AOA1; AXA1; EAOH; FHA-HIT
0.984425	-1.53384	1.03397	3.41113	AQP1	Homo sapiens aquaporin 1 (Colton blood group) (AQP1), mRNA.	MGC26324; AQP-CHIP; CO; CHIP28
1.164	26.5421	0.668217	-88.1433	AQP10	Homo sapiens aquaporin 10 (AQP10), mRNA.	AQPA_HUMAN
0.838841	-32.8319	1.10472	19.3388	AQP11	Homo sapiens aquaporin 11 (AQP11), mRNA.	AQPX1
1.46883	98.5265	1.00628	1.41376	AQP12A	Homo sapiens aquaporin 12A (AQP12A), mRNA.	AQPX2; AQP12
1.09092	19.9822	1.09131	18.4001	AQP2	Homo sapiens aquaporin 2 (collecting duct) (AQP2), mRNA.	AQP-CD; MGC34501; WCH-CD
1.07809	6.16602	1.12985	10.8232	AQP3	Homo sapiens aquaporin 3 (Gill blood group) (AQP3), mRNA.	GIL
0.854825	-29.0654	1.11022	16.7685	AQP4	Homo sapiens aquaporin 4 (AQP4), transcript variant a, mRNA.	MIWC; HMIWC2; MGC22454
1.12908	18.9804	1.09396	14.6615	AQP5	Homo sapiens aquaporin 5 (AQP5), mRNA.
0.720592	-51.3958	0.983203	-2.3994	AQP6	Homo sapiens aquaporin 6, kidney specific (AQP6), transcript variant 2, mRNA.	AQP2L
1.266	43.6521	0.983377	-3.17158	AQP7	Homo sapiens aquaporin 7 (AQP7), mRNA.	MGC149555; AQP7L; MGC149556; AQPap; AQP9
1.07018	8.08421	0.907241	-12.4728	AQP7P2	PREDICTED: Homo sapiens aquaporin 7 pseudogene 2, transcript variant 1 (AQP7P2), misc RNA.
1.01183	2.27313	1.05466	10.5433	AQP8	Homo sapiens aquaporin 8 (AQP8), mRNA.
0.778104	-489.29	0.751039	-279.196	AQP9	Homo sapiens aquaporin 9 (AQP9), mRNA.	HsT17287; SSC1
1.25593	79.8085	0.667708	-218.462	AQR	Homo sapiens aquarius homolog (mouse) (AQR), mRNA.	DKFZp686B23123; KIAA0560
0.94733	-7.34708	0.964745	-4.65116	AR	Homo sapiens androgen receptor (dihydrotestosterone receptor; testicular feminization; spinal and bulbar muscular atrophy; Kennedy disease) (AR), transcript variant 2, mRNA.	DHTR; SMAX1; TFM; HUMARA; AIS; NR3C4; KD; SBMA
1.01342	6.51883	1.66475	162.383	ARAF	Homo sapiens v-raf murine sarcoma 3611 viral oncogene homolog (ARAF), mRNA.	ARAF1; PKS2; A-RAF; RAFA1
1.06539	9.96382	0.951721	-7.42072	ARC	Homo sapiens activity-regulated cytoskeleton-associated protein (ARC), mRNA.	KIAA0278
1.1125	131.274	1.0693	61.1481	ARCN1	Homo sapiens archain 1 (ARCN1), mRNA.	COPD
1.11954	42.0405	0.860537	-68.5035	ARD1A	Homo sapiens ARD1 homolog A, N-acetyltransferase (S. cerevisiae) (ARD1A), mRNA.	MGC71248; DXS707; ARD1; TE2
1.06086	12.758	1.18251	35.0757	AREG	Homo sapiens amphiregulin (schwannoma-derived growth factor) (AREG), mRNA.	MGC13647; CRDGF; AR; SDGF
1.06909	42.6357	0.991992	-4.58679	ARF1	Homo sapiens ADP-ribosylation factor 1 (ARF1), transcript variant 2, mRNA.
0.779733	-77.2732	1.21539	35.4607	ARF3	Homo sapiens ADP-ribosylation factor 3 (ARF3), mRNA.
0.719537	-278.697	1.17565	109.822	ARF4	Homo sapiens ADP-ribosylation factor 4 (ARF4), mRNA.	ARF2
1.25967	155.237	0.85238	-107.838	ARF5	Homo sapiens ADP-ribosylation factor 5 (ARF5), mRNA.
0.95858	-4.37565	1.02581	2.41361	ARF6	Homo sapiens ADP-ribosylation factor 6 (ARF6), mRNA.
1.20766	46.7688	1.27679	51.6303	ARFGAP1	Homo sapiens ADP-ribosylation factor GTPase activating protein 1 (ARFGAP1), transcript variant 1, mRNA.	ARF1GAP; HRIHFB2281; MGC39924
1.146	43.8754	0.878952	-44.809	ARFGAP2	Homo sapiens ADP-ribosylation factor GTPase activating protein 2 (ARFGAP2), mRNA.	Zfp289; FLJ26000; FLJ14576; ZNF289; IRZ; Nbla10535
1.05049	25.7617	0.844107	-112.393	ARFGAP3	Homo sapiens ADP-ribosylation factor GTPase activating protein 3 (ARFGAP3), mRNA.	ARFGAP1
0.810317	-63.2843	1.77705	124.071	ARFGEF1	Homo sapiens ADP-ribosylation factor guanine nucleotide-exchange factor 1(brefeldin A-inhibited) (ARFGEF1), mRNA.	DKFZP434L057; BIG1; ARFGEP1; P200; D730028O18Rik
0.7225	-56.5466	1.10191	16.8919	ARFGEF2	Homo sapiens ADP-ribosylation factor guanine nucleotide-exchange factor 2 (brefeldin A-inhibited) (ARFGEF2), mRNA.	FLJ23723; dJ1164I10.1; BIG2
0.905934	-21.468	1.49509	78.3461	ARFIP1	Homo sapiens ADP-ribosylation factor interacting protein 1 (arfaptin 1) (ARFIP1), transcript variant 2, mRNA.	MGC117369; HSU52521
0.859124	-13.6827	1.23386	15.7432	ARFIP2	Homo sapiens ADP-ribosylation factor interacting protein 2 (arfaptin 2) (ARFIP2), mRNA.	POR1
1.03922	7.3136	0.952894	-10.2836	ARFRP1	Homo sapiens ADP-ribosylation factor related protein 1 (ARFRP1), mRNA.	ARL18; Arp1; ARP
1.03744	5.87825	0.808806	-35.2324	ARG1	Homo sapiens arginase, liver (ARG1), mRNA.
1.09846	19.8533	1.06148	9.96941	ARG2	Homo sapiens arginase, type II (ARG2), nuclear gene encoding mitochondrial protein, mRNA.
0.968742	-4.69499	0.93847	-9.42062	ARG99	Homo sapiens ARG99 protein (ARG99), transcript variant 1, mRNA.	OLF
1.03361	5.2329	1.00852	1.34651	ARGFX	Homo sapiens arginine-fifty homeobox (ARGFX), mRNA.
1.12105	20.0046	0.96321	-6.6468	ARGFXP2	Homo sapiens arginine-fifty homeobox pseudogene 2 (ARGFXP2) on chromosome 17.
0.916242	-89.411	1.6137	512.102	ARGLU1	Homo sapiens arginine and glutamate rich 1 (ARGLU1), mRNA.	FLJ10154; RP11-297I6.1; DKFZp686O08106
1.34906	151.137	0.812667	-121.191	ARHGAP1	Homo sapiens Rho GTPase activating protein 1 (ARHGAP1), mRNA.	RHOGAP; p50rhoGAP; RHOGAP1; CDC42GAP
1.2393	93.4604	1.98632	152.995	ARHGAP10	Homo sapiens Rho GTPase activating protein 10 (ARHGAP10), mRNA.	FLJ20896; PS-GAP; GRAF2; FLJ41791
0.997525	-0.458939	1.05363	9.77692	ARHGAP11A	Homo sapiens Rho GTPase activating protein 11A (ARHGAP11A), transcript variant 1, mRNA.	GAP (1-12); KIAA0013; MGC70740
1.25216	35.8792	0.944383	-9.31593	ARHGAP11B	Homo sapiens Rho GTPase activating protein 11B (ARHGAP11B), mRNA. XM_931045 XM_931050	B'-T; D-X; MGC104367; GAP (1-8); FAM7B1
0.749541	-51.4057	1.11456	16.8876	ARHGAP12	Homo sapiens Rho GTPase activating protein 12 (ARHGAP12), mRNA.	FLJ10971; FLJ21785; FLJ45709; FLJ20737; DKFZp779N2050
0.953901	-12.911	1.88087	145.715	ARHGAP15	Homo sapiens Rho GTPase activating protein 15 (ARHGAP15), mRNA.	BM046
0.986021	-12.9654	0.886641	-80.5403	ARHGAP17	Homo sapiens Rho GTPase activating protein 17 (ARHGAP17), transcript variant 1, mRNA.	FLJ37567; MSTP110; DKFZp564A1363; MSTP066; RICH1; MST066; FLJ43368; MGC87805; MSTP038; WBP15; NADRIN; MST110
1.01088	1.76469	0.978152	-3.52035	ARHGAP18	Homo sapiens Rho GTPase activating protein 18 (ARHGAP18), mRNA.	MGC126757; bA307O14.2; MGC138145; FLJ25728; MacGAP
0.956451	-10.528	1.2021	42.5905	ARHGAP19	Homo sapiens Rho GTPase activating protein 19 (ARHGAP19), mRNA.	MGC138804; MGC138805; MGC14258; DKFZp313K217
0.870091	-35.1437	1.02876	8.51975	ARHGAP20	Homo sapiens Rho GTPase activating protein 20 (ARHGAP20), mRNA.	KIAA1391; RARHOGAP
1.00526	4.07709	1.76276	486.381	ARHGAP21	Homo sapiens Rho GTPase activating protein 21 (ARHGAP21), mRNA.	FLJ33323; DKFZp761L0424; ARHGAP10
0.637003	-81.948	0.992184	-0.964119	ARHGAP22	Homo sapiens Rho GTPase activating protein 22 (ARHGAP22), mRNA.	RhoGAP2
1.60017	121.064	1.25354	46.7546	ARHGAP23	PREDICTED: Homo sapiens Rho GTPase activating protein 23, transcript variant 1 (ARHGAP23), mRNA.
0.916794	-13.8249	1.04444	7.00119	ARHGAP24	Homo sapiens Rho GTPase activating protein 24 (ARHGAP24), transcript variant 3, mRNA.	FILGAP; p73RhoGAP; FLJ33877; RC-GAP72; DKFZP564B1162; p73; RCGAP72
1.14377	34.6671	1.25907	41.8081	ARHGAP25	Homo sapiens Rho GTPase activating protein 25 (ARHGAP25), transcript variant 1, mRNA.	KAIA0053
1.10116	15.6453	1.16754	26.4903	ARHGAP26	Homo sapiens Rho GTPase activating protein 26 (ARHGAP26), mRNA.	OPHN1L; GRAF; OPHN1L1; KIAA0621; FLJ42530
1.07571	8.95831	0.960099	-4.89873	ARHGAP27	Homo sapiens Rho GTPase activating protein 27 (ARHGAP27), mRNA.	FLJ43547; CAMGAP1; MGC120624
0.947702	-8.75211	1.06611	10.952	ARHGAP28	Homo sapiens Rho GTPase activating protein 28 (ARHGAP28), transcript variant 2, mRNA.	FLJ10312; DKFZp686A2038
1.30303	58.1985	0.847359	-36.495	ARHGAP29	Homo sapiens Rho GTPase activating protein 29 (ARHGAP29), mRNA.	RP11-255E17.1; PARG1
0.842517	-51.7959	1.38724	67.4907	ARHGAP30	Homo sapiens Rho GTPase activating protein 30 (ARHGAP30), transcript variant 1, mRNA.	FLJ00267; RP11-544M22.6; FLJ44128
1.1746	57.6078	1.2492	65.367	ARHGAP4	Homo sapiens Rho GTPase activating protein 4 (ARHGAP4), mRNA.	p115; C1; RGC1; KIAA0131; RhoGAP4
0.956746	-6.27031	0.92517	-10.1238	ARHGAP5	Homo sapiens Rho GTPase activating protein 5 (ARHGAP5), transcript variant 2, mRNA.	RhoGAP5; p190-B; GFI2
1.03027	4.89149	1.01304	2.31079	ARHGAP6	Homo sapiens Rho GTPase activating protein 6 (ARHGAP6), transcript variant 4, mRNA.	RHOGAPX-1; rhoGAPX-1; RHOGAP6
0.946859	-9.47745	1.01796	3.23567	ARHGAP8	Homo sapiens Rho GTPase activating protein 8 (ARHGAP8), transcript variant 2, mRNA.	PP610; FLJ20185; BPGAP1
0.656291	-87.3975	1.11847	17.6994	ARHGAP9	Homo sapiens Rho GTPase activating protein 9 (ARHGAP9), transcript variant 2, mRNA.	10C; RGL1; FLJ16525; MGC1295
0.875442	-94.0432	1.51492	161.977	ARHGDIA	Homo sapiens Rho GDP dissociation inhibitor (GDI) alpha (ARHGDIA), mRNA.	RHOGDI-1; GDIA1; MGC117248; RHOGDI
0.750796	-950.793	0.763444	-763.835	ARHGDIB	Homo sapiens Rho GDP dissociation inhibitor (GDI) beta (ARHGDIB), mRNA.	Ly-GDI; RAP1GN1; GDIA2; D4; LYGDI; GDID4
0.998663	-0.22197	0.975169	-4.25864	ARHGDIG	Homo sapiens Rho GDP dissociation inhibitor (GDI) gamma (ARHGDIG), mRNA.	RHOGDI-3
0.963769	-4.74229	0.999912	-0.0113831	ARHGEF1	Homo sapiens Rho guanine nucleotide exchange factor (GEF) 1 (ARHGEF1), transcript variant 2, mRNA.	P115-RHOGEF; GEF1; LBCL2; SUB1.5
0.99826	-0.614227	0.587901	-333.132	ARHGEF10	Homo sapiens Rho guanine nucleotide exchange factor (GEF) 10 (ARHGEF10), mRNA.	GEF10; DKFZp686H0726; MGC131664
0.90731	-10.8856	1.05801	5.93282	ARHGEF10L	Homo sapiens Rho guanine nucleotide exchange factor (GEF) 10-like (ARHGEF10L), transcript variant 2, mRNA.	FLJ10521; KIAA1626; RP11-473A10.1; GrinchGEF
0.923554	-17.4471	1.10937	18.885	ARHGEF11	Homo sapiens Rho guanine nucleotide exchange factor (GEF) 11 (ARHGEF11), transcript variant 2, mRNA.	DKFZp667F1223; KIAA0380; PDZ-RHOGEF; GTRAP48
0.846876	-30.4985	1.15651	24.271	ARHGEF12	Homo sapiens Rho guanine nucleotide exchange factor (GEF) 12 (ARHGEF12), mRNA.	LARG; DKFZp686O2372; KIAA0382; PRO2792
0.940392	-7.04492	1.11154	11.2783	ARHGEF15	Homo sapiens Rho guanine nucleotide exchange factor (GEF) 15 (ARHGEF15), mRNA.	MGC44868; FLJ13791; ARGEF15; Vsm-RhoGEF; KIAA0915
0.976942	-2.1773	1.22281	15.6867	ARHGEF16	Homo sapiens Rho guanine exchange factor (GEF) 16 (ARHGEF16), mRNA.	GEF16; NBR
0.959974	-7.39784	1.039	6.02801	ARHGEF17	Homo sapiens Rho guanine nucleotide exchange factor (GEF) 17 (ARHGEF17), mRNA.	KIAA0337; P164RHOGEF; p164-RhoGEF; FLJ90019; TEM4
1.10714	116.861	1.37894	304.26	ARHGEF18	Homo sapiens rho/rac guanine nucleotide exchange factor (GEF) 18 (ARHGEF18), mRNA.	KIAA0521; MGC15913
1.0939	17.2109	0.880462	-20.9829	ARHGEF19	Homo sapiens Rho guanine nucleotide exchange factor (GEF) 19 (ARHGEF19), mRNA.	WGEF; FLJ33962; RP4-733M16.1
0.809771	-141.262	1.12738	94.5547	ARHGEF2	Homo sapiens rho/rac guanine nucleotide exchange factor (GEF) 2 (ARHGEF2), mRNA.	P40; GEF; LFP40; DKFZp547L106; GEF-H1; DKFZp547P1516; GEFH1; KIAA0651
3.05874	708.52	1.8796	217.571	ARHGEF3	Homo sapiens Rho guanine nucleotide exchange factor (GEF) 3 (ARHGEF3), mRNA.	DKFZP434F2429; XPLN; GEF3; MGC118905; STA3
1.08272	10.1933	0.998403	-0.207306	ARHGEF4	Homo sapiens Rho guanine nucleotide exchange factor (GEF) 4 (ARHGEF4), transcript variant 1, mRNA.	STM6; ASEF1; GEF4; ASEF
1.04365	7.43985	0.980965	-3.57758	ARHGEF5	Homo sapiens Rho guanine nucleotide exchange factor (GEF) 5 (ARHGEF5), mRNA.	TIM; TIM1; P60; GEF5; DKFZp686N1969
1.92956	860.341	1.08513	89.2541	ARHGEF6	Homo sapiens Rac/Cdc42 guanine nucleotide exchange factor (GEF) 6 (ARHGEF6), mRNA.	COOL2; PIXA; MRX46; KIAA0006; alpha-PIX; Cool-2; alphaPIX
1.00817	2.01561	1.48423	90.4404	ARHGEF7	Homo sapiens Rho guanine nucleotide exchange factor (GEF) 7 (ARHGEF7), transcript variant 1, mRNA.	KIAA0412; P50BP; BETA-PIX; PIXB; COOL1; PAK3; KIAA0142; P85SPR; P85COOL1; P85; P50; DKFZp761K1021; Nbla10314
1.00295	0.37619	1.24061	26.5348	ARHGEF9	Homo sapiens Cdc42 guanine nucleotide exchange factor (GEF) 9 (ARHGEF9), mRNA.	PEM2; HPEM-2; PEM-2; KIAA0424; COLLYBISTIN
0.882477	-70.7189	0.924322	-41.5247	ARID1A	Homo sapiens AT rich interactive domain 1A (SWI-like) (ARID1A), transcript variant 1, mRNA.	BAF250; B120; P270; SMARCF1; C1orf4; BAF250a; BM029
1.33657	59.8088	1.03429	7.24147	ARID1B	Homo sapiens AT rich interactive domain 1B (SWI1-like) (ARID1B), transcript variant 3, mRNA.	BRIGHT; p250R; DAN15; BAF250b; KIAA1235; ELD/OSA1; 6A3-5; RP11-419L10.1
0.898215	-19.2908	1.03482	5.78174	ARID2	Homo sapiens AT rich interactive domain 2 (ARID, RFX-like) (ARID2), mRNA.	KIAA1557; FLJ30619; DKFZp686G052; DKFZp779P0222; p200; BAF200
1.09725	82.8857	1.27237	169.637	ARID3A	Homo sapiens AT rich interactive domain 3A (BRIGHT-like) (ARID3A), mRNA.	E2FBP1; BRIGHT; DRIL3; DRIL1
0.882434	-30.437	0.551847	-188.042	ARID3B	Homo sapiens AT rich interactive domain 3B (BRIGHT-like) (ARID3B), mRNA.	DRIL2; BDP
0.951717	-7.916	1.03452	5.71307	ARID3C	Homo sapiens AT rich interactive domain 3C (BRIGHT-like) (ARID3C), mRNA.
0.982753	-3.62535	1.15833	32.4618	ARID4A	Homo sapiens AT rich interactive domain 4A (RBP1-like) (ARID4A), transcript variant 3, mRNA.	RBP1; RBP-1; RBBP1
0.897827	-26.4062	1.00503	1.00789	ARID4B	Homo sapiens AT rich interactive domain 4B (RBP1-like) (ARID4B), transcript variant 1, mRNA.	BCAA; RBP1L1; MGC163290; BRCAA1; SAP180; RBBP1L1; DKFZp313M2420
1.37702	85.9162	1.03583	9.48593	ARID5A	Homo sapiens AT rich interactive domain 5A (MRF1-like) (ARID5A), mRNA.	MRF-1; RP11-363D14; MRF1
1.00278	4.06799	1.06151	127.48	ARID5B	Homo sapiens AT rich interactive domain 5B (MRF1-like) (ARID5B), mRNA.	MRF2; FLJ21150; RP11-341A19.1
0.8079	-63.8894	2.58589	296.323	ARIH1	Homo sapiens ariadne homolog, ubiquitin-conjugating enzyme E2 binding protein, 1 (Drosophila) (ARIH1), mRNA.	ARI; HHARI; UBCH7BP; HARI
1.06017	40.2713	0.824688	-151.809	ARIH2	Homo sapiens ariadne homolog 2 (Drosophila) (ARIH2), mRNA.	FLJ10938; TRIAD1; FLJ33921; ARI2
0.825187	-80.827	0.906673	-40.8073	ARL1	Homo sapiens ADP-ribosylation factor-like 1 (ARL1), mRNA.	ARFL1
0.925624	-12.8448	0.979759	-3.45239	ARL10	Homo sapiens ADP-ribosylation factor-like 10 (ARL10), mRNA.	FLJ39249; ARL10A
0.868859	-23.157	1.14385	21.9861	ARL11	Homo sapiens ADP-ribosylation factor-like 11 (ARL11), mRNA.	FLJ33930; ARLTS1; MGC17429
1.30825	45.037	0.877757	-24.0165	ARL13A	Homo sapiens ADP-ribosylation factor-like 13A (ARL13A), mRNA.	dJ341D10.2; ARL13
1.09705	13.6912	1.14405	21.6079	ARL13B	Homo sapiens ADP-ribosylation factor-like 13B (ARL13B), transcript variant 1, mRNA.	MGC120612; ARL2L1; DKFZp761H079; MGC120611; DKFZp686M2074; DKFZp686L2472; DKFZp686E2075
0.867748	-25.4758	1.08109	14.0859	ARL14	Homo sapiens ADP-ribosylation factor-like 14 (ARL14), mRNA.	ARF7; FLJ22595
1.00995	1.9234	0.951454	-9.57544	ARL15	Homo sapiens ADP-ribosylation factor-like 15 (ARL15), mRNA.	FLJ20051; ARFRP2
0.758907	-68.5669	0.916188	-22.1331	ARL16	Homo sapiens ADP-ribosylation factor-like 16 (ARL16), mRNA.
1.4242	116.968	0.50017	-389.987	ARL17P1	Homo sapiens ADP-ribosylation factor-like 17 pseudogene 1 (ARL17P1), mRNA.	ARF1P2; ARL17A
1.09275	100.083	1.04878	38.8656	ARL2	Homo sapiens ADP-ribosylation factor-like 2 (ARL2), mRNA.	ARFL2
0.697353	-352.903	1.16371	99.2866	ARL2BP	Homo sapiens ADP-ribosylation factor-like 2 binding protein (ARL2BP), mRNA.	BART1
0.876334	-29.2686	1.01319	3.08446	ARL3	Homo sapiens ADP-ribosylation factor-like 3 (ARL3), mRNA.	ARFL3
0.911433	-17.3945	0.963249	-6.93704	ARL4A	Homo sapiens ADP-ribosylation factor-like 4A (ARL4A), transcript variant 3, mRNA.	ARL4
0.933767	-8.63125	1.04386	5.24108	ARL4C	Homo sapiens ADP-ribosylation factor-like 4C (ARL4C), mRNA.	ARL7; LAK
1.13406	22.361	0.962344	-7.31702	ARL4D	Homo sapiens ADP-ribosylation factor-like 4D (ARL4D), mRNA.	ARL6; ARF4L
0.609401	-276.66	0.965683	-22.2908	ARL5A	Homo sapiens ADP-ribosylation factor-like 5A (ARL5A), transcript variant 3, mRNA.	ARFLP5; ARL5
1.31234	67.1883	1.46945	80.4906	ARL5B	Homo sapiens ADP-ribosylation factor-like 5B (ARL5B), mRNA.	ARL8
1.0629	12.762	1.04939	9.26263	ARL5C	PREDICTED: Homo sapiens ADP-ribosylation factor-like 5C (ARL5C), mRNA.
1.17048	23.9854	0.803445	-39.8495	ARL6	Homo sapiens ADP-ribosylation factor-like 6 (ARL6), transcript variant 1, mRNA.	BBS3; MGC32934
0.931548	-134.019	1.08525	171.825	ARL6IP1	Homo sapiens ADP-ribosylation factor-like 6 interacting protein 1 (ARL6IP1), mRNA.	ARMER; AIP1; KIAA0069; ARL6IP
0.893811	-27.9325	1.08575	22.5228	ARL6IP2	Homo sapiens ADP-ribosylation factor-like 6 interacting protein 2 (ARL6IP2), mRNA.	FLJ23293; ARL3IP2; ATL2; atlastin2
0.78433	-45.0558	1.08301	11.6914	ARL6IP4	Homo sapiens ADP-ribosylation-like factor 6 interacting protein 4 (ARL6IP4), transcript variant 4, mRNA.	MGC814; SRp25; SR-25
0.695874	-614.716	0.884474	-151.999	ARL6IP5	Homo sapiens ADP-ribosylation-like factor 6 interacting protein 5 (ARL6IP5), mRNA.	JWA; DERP11; addicsin; jmx; PRAF3; HSPC127; GTRAP3-18; hp22
0.888195	-47.7321	1.86333	184.951	ARL6IP6	Homo sapiens ADP-ribosylation-like factor 6 interacting protein 6 (ARL6IP6), mRNA.	MGC33864; PFAAP1
1.14946	14.9564	1.05782	5.96158	ARL8A	Homo sapiens ADP-ribosylation factor-like 8A (ARL8A), mRNA.	ARL10B; GIE2; FLJ45195
0.894683	-82.204	2.822	483.167	ARL8B	Homo sapiens ADP-ribosylation factor-like 8B (ARL8B), mRNA.	FLJ10702; ARL10C; Gie1
1.48177	92.0589	1.57151	85.2185	ARL9	Homo sapiens ADP-ribosylation factor-like 9 (ARL9), mRNA.
0.729344	-72.9585	1.02008	3.8354	ARMC1	Homo sapiens armadillo repeat containing 1 (ARMC1), mRNA.	FLJ10511; Arcp
0.956104	-17.6568	1.00255	1.06152	ARMC10	Homo sapiens armadillo repeat containing 10 (ARMC10), mRNA.	SVH; MGC3195; PNAS-112
1.09319	13.8668	0.890413	-18.801	ARMC2	Homo sapiens armadillo repeat containing 2 (ARMC2), mRNA.	bA787I22.1; RP11-787I22.1; DKFZP434P0714
0.981494	-2.67075	1.00127	0.181168	ARMC4	Homo sapiens armadillo repeat containing 4 (ARMC4), mRNA.	FLJ10376; FLJ32798; FLJ10817; RP11-691I13.1; DKFZP434P1735
1.1348	13.9549	1.11923	11.9184	ARMC5	Homo sapiens armadillo repeat containing 5 (ARMC5), mRNA.	FLJ00019; FLJ13063
0.845914	-29.2432	1.09322	13.7317	ARMC6	Homo sapiens armadillo repeat containing 6 (ARMC6), mRNA.	R30923_1; MGC19595
0.945522	-16.671	1.60069	133.482	ARMC7	Homo sapiens armadillo repeat containing 7 (ARMC7), mRNA.	FLJ22160
1.0599	13.2587	1.04196	8.95721	ARMC8	Homo sapiens armadillo repeat containing 8 (ARMC8), transcript variant 2, mRNA.	MGC10058; MGC4880; HSPC056; S863-2
0.923857	-8.0934	1.18982	17.2626	ARMC9	Homo sapiens armadillo repeat containing 9 (ARMC9), mRNA.	KU-MEL-1; ARM; FLJ12584
1.80493	297.55	1.64785	177.788	ARMCX1	Homo sapiens armadillo repeat containing, X-linked 1 (ARMCX1), mRNA.	DKFZp686P06199; ALEX1
1.04895	15.811	1.14635	28.0896	ARMCX2	Homo sapiens armadillo repeat containing, X-linked 2 (ARMCX2), mRNA.	ALEX2; MGC8742; MGC13343; KIAA0512
0.750263	-47.6572	1.10192	14.2687	ARMCX3	Homo sapiens armadillo repeat containing, X-linked 3 (ARMCX3), transcript variant 2, mRNA.	ALEX3; KIAA0443; dJ545K15.2; DKFZp781N1954; MGC12199
0.952342	-8.03065	1.12063	20.4572	ARMCX4	Homo sapiens armadillo repeat containing, X-linked 4 (ARMCX4), mRNA.	MGC40053; DKFZp781M0415
1.03308	6.28525	0.875181	-26.5268	ARMCX5	Homo sapiens armadillo repeat containing, X-linked 5 (ARMCX5), mRNA.	FLJ13382; DKFZp686A22185; FLJ12969
0.92158	-21.2123	1.14747	27.0778	ARMCX6	Homo sapiens armadillo repeat containing, X-linked 6 (ARMCX6), transcript variant 1, mRNA.	FLJ20811
0.940863	-82.417	0.748258	-364.51	ARMET	Homo sapiens arginine-rich, mutated in early stage tumors (ARMET), mRNA.	MANF; MGC142150; ARP; MGC142148
0.956631	-7.72232	1.01181	2.23058	ARMETL1	Homo sapiens arginine-rich, mutated in early stage tumors-like 1 (ARMETL1), mRNA.	cdnf
0.980242	-2.30067	1.0897	8.62296	ARNT	Homo sapiens aryl hydrocarbon receptor nuclear translocator (ARNT), transcript variant 1, mRNA.	HIF-1beta; HIF1BETA; TANGO; HIF1B
0.767648	-57.7797	1.30854	47.5118	ARNT2	Homo sapiens aryl-hydrocarbon receptor nuclear translocator 2 (ARNT2), mRNA.	KIAA0307
1.06845	22.7288	0.774968	-115.077	ARNTL	Homo sapiens aryl hydrocarbon receptor nuclear translocator-like (ARNTL), transcript variant 2, mRNA.	PASD3; MOP3; BMAL1; MGC47515; JAP3; BMAL1c; TIC
0.974249	-2.90235	1.04066	4.38233	ARNTL2	Homo sapiens aryl hydrocarbon receptor nuclear translocator-like 2 (ARNTL2), mRNA.	PASD9; CLIF; BMAL2; MOP9; MGC149671; MGC149672
1.02591	33.4235	1.02844	34.9712	ARPC1A	Homo sapiens actin related protein 2/3 complex, subunit 1A, 41kDa (ARPC1A), mRNA.	SOP2Hs; SOP2L; Arc40
0.956777	-20.9403	1.39185	114.886	ARPC1B	Homo sapiens actin related protein 2/3 complex, subunit 1B, 41kDa (ARPC1B), mRNA.	p41-ARC; ARC41; p40-ARC
0.922192	-114.163	0.76188	-325.329	ARPC2	Homo sapiens actin related protein 2/3 complex, subunit 2, 34kDa (ARPC2), transcript variant 2, mRNA.	ARC34; PRO2446; PNAS-139; p34-Arc
0.818137	-671.947	1.37028	1225.34	ARPC3	Homo sapiens actin related protein 2/3 complex, subunit 3, 21kDa (ARPC3), mRNA.	p21-Arc; ARC21
0.807392	-106.297	1.49278	116.58	ARPC4	Homo sapiens actin related protein 2/3 complex, subunit 4, 20kDa (ARPC4), transcript variant 1, mRNA.	ARC20; p20-Arc; MGC13544
0.71966	-480.996	1.47615	430.313	ARPC5	Homo sapiens actin related protein 2/3 complex, subunit 5, 16kDa (ARPC5), mRNA.	ARC16; dJ127C7.3; p16-Arc
0.849855	-92.3209	1.64728	275.882	ARPC5L	Homo sapiens actin related protein 2/3 complex, subunit 5-like (ARPC5L), mRNA.	MGC3038; ARC16-2
1.08437	10.773	1.02841	3.51425	ARPM1	Homo sapiens actin related protein M1 (ARPM1), mRNA.	MGC15664
1.15019	16.811	0.85642	-19.1395	ARPM2	Homo sapiens actin-related protein M2 (ARPM2), mRNA.	ACTRT2; ARPT2; FLJ25424; HARPM2
0.776627	-89.9963	0.918541	-27.0443	ARPP-19	Homo sapiens cyclic AMP phosphoprotein, 19 kD (ARPP-19), mRNA.	ARPP19; ARPP16; FLJ41622; ARPP-16
1.0114	1.65964	1.0303	4.33881	ARPP-21	Homo sapiens cyclic AMP-regulated phosphoprotein, 21 kD (ARPP-21), transcript variant 1, mRNA.	FLJ32997
0.953234	-7.1111	0.726653	-49.4207	ARR3	Homo sapiens arrestin 3, retinal (X-arrestin) (ARR3), mRNA.	ARRX
0.917115	-23.0588	0.961782	-9.97127	ARRB1	Homo sapiens arrestin, beta 1 (ARRB1), transcript variant 2, mRNA.	ARB1; ARR1
0.788624	-36.0515	0.984137	-2.18713	ARRB2	Homo sapiens arrestin, beta 2 (ARRB2), transcript variant 2, mRNA.	ARR2; ARB2; DKFZp686L0365
1.0342	7.82367	0.412529	-460.409	ARRDC1	Homo sapiens arrestin domain containing 1 (ARRDC1), mRNA.	RP11-48C7.5; MGC40555
1.08892	12.6362	1.00533	0.812347	ARRDC2	Homo sapiens arrestin domain containing 2 (ARRDC2), transcript variant 1, mRNA.	CLONE24945; PP2703
1.03934	9.10416	0.728103	-83.671	ARRDC3	Homo sapiens arrestin domain containing 3 (ARRDC3), mRNA.	TLIMP; KIAA1376
0.797812	-60.9956	0.95337	-12.9257	ARRDC4	Homo sapiens arrestin domain containing 4 (ARRDC4), mRNA.	FLJ36045
0.925779	-10.8861	0.956147	-6.51518	ARRDC5	Homo sapiens arrestin domain containing 5 (ARRDC5), mRNA.
0.835626	-136.389	1.09449	52.7687	ARS2	Homo sapiens arsenate resistance protein 2 (ARS2), transcript variant 2, mRNA.	ASR2; MGC126427
1.06401	12.5932	1.22375	33.243	ARSA	Homo sapiens arylsulfatase A (ARSA), mRNA.	MLD
0.782911	-47.559	0.983066	-2.46773	ARSB	Homo sapiens arylsulfatase B (ARSB), transcript variant 2, mRNA.	MPS6; ASB; G4S
0.869715	-31.0713	1.15998	30.5329	ARSD	Homo sapiens arylsulfatase D (ARSD), transcript variant 1, mRNA.
1.0993	13.7082	0.936935	-9.71118	ARSE	Homo sapiens arylsulfatase E (chondrodysplasia punctata 1) (ARSE), mRNA.	MGC163310; CDPX1; CDPXR; CDPX
1.15078	22.4939	0.899521	-18.9702	ARSF	Homo sapiens arylsulfatase F (ARSF), mRNA.	ASF
0.804414	-36.2557	0.953553	-6.8092	ARSG	Homo sapiens arylsulfatase G (ARSG), mRNA.	KIAA1001
1.20149	34.1856	1.01083	1.9743	ARSH	Homo sapiens arylsulfatase family, member H (ARSH), mRNA.	sulfatase
1.14017	17.9787	0.936781	-9.19551	ARSI	Homo sapiens arylsulfatase family, member I (ARSI), mRNA.	FLJ16069
0.88014	-24.2801	0.863136	-26.9165	ARSJ	Homo sapiens arylsulfatase family, member J (ARSJ), mRNA.	FLJ23548
1.04996	14.9814	1.0471	17.5281	ARSK	Homo sapiens arylsulfatase K (ARSK), mRNA.	TSULF; DKFZp313G1735
0.937064	-8.16112	1.04837	5.01909	ART1	Homo sapiens ADP-ribosyltransferase 1 (ART1), mRNA.	RT6; CD296; ART2; MGC133217
0.937901	-12.3478	0.983431	-3.34793	ART3	Homo sapiens ADP-ribosyltransferase 3 (ART3), mRNA.
1.15152	35.5142	0.402496	-345.494	ART4	Homo sapiens ADP-ribosyltransferase 4 (Dombrock blood group) (ART4), mRNA.	DOK1; CD297; DO
0.942969	-8.88466	0.882836	-19.763	ART5	Homo sapiens ADP-ribosyltransferase 5 (ART5), mRNA.	MGC22848
0.982013	-3.00145	0.870494	-23.6308	ARTN	Homo sapiens artemin (ARTN), transcript variant 1, mRNA.	EVN; NBN
0.912402	-28.9449	1.29504	59.9029	ARV1	Homo sapiens ARV1 homolog (S. cerevisiae) (ARV1), mRNA.
0.894318	-13.3991	1.02358	2.54787	ARVCF	Homo sapiens armadillo repeat gene deletes in velocardiofacial syndrome (ARVCF), mRNA.	FLJ35345
1.0677	15.0774	1.11552	30.0374	ARVP6125	Homo sapiens hypothetical protein LOC442092 (ARVP6125), mRNA.	UNQ6125
1.20361	42.9092	1.34763	57.9859	ARX	Homo sapiens aristaless related homeobox (ARX), mRNA.	MRX43; MRX29; MRX32; MRXS1; ISSX; MRX38; PRTS; MRX54; MRX36; MRX33
0.947203	-9.4915	0.927919	-13.0077	AS3MT	Homo sapiens arsenic (+3 oxidation state) methyltransferase (AS3MT), mRNA.	CYT19
0.787892	-50.7222	1.12665	19.7564	ASAH1	Homo sapiens N-acylsphingosine amidohydrolase (acid ceramidase) 1 (ASAH1), transcript variant 1, mRNA.	AC; FLJ22079; FLJ21558; PHP32; ASAH; PHP
1.07602	13.5975	1.03994	7.84895	ASAH2	Homo sapiens N-acylsphingosine amidohydrolase (non-lysosomal ceramidase) 2 (ASAH2), mRNA.	MGC129777; HNAC1
1.12329	22.8958	1.0291	5.17885	ASAH2B	Homo sapiens N-acylsphingosine amidohydrolase (non-lysosomal ceramidase) 2B (ASAH2B), mRNA.	ASAH2L; ASAH2C; bA449O16.3
1.23955	38.8648	1.20052	36.3822	ASAH3	Homo sapiens N-acylsphingosine amidohydrolase (alkaline ceramidase) 3 (ASAH3), mRNA.	MGC138329; ACER1; MGC138327
1.06184	11.2494	0.89822	-20.4917	ASAH3L	Homo sapiens N-acylsphingosine amidohydrolase 3-like (ASAH3L), mRNA.	ACER2; FLJ41587
0.976425	-6.7301	1.16498	35.5727	ASAHL	Homo sapiens N-acylsphingosine amidohydrolase (acid ceramidase)-like (ASAHL), transcript variant 1, mRNA.	PLT; NAAA
1.18426	38.6976	0.5412	-211.889	ASAM	Homo sapiens adipocyte-specific adhesion molecule (ASAM), mRNA.	CLMP; ACAM; FLJ22415
0.743563	-43.2355	1.04556	6.29237	ASB1	Homo sapiens ankyrin repeat and SOCS box-containing 1 (ASB1), mRNA.	MGC11165; KIAA1146; ASB-1
1.03963	5.92987	1.06635	10.145	ASB10	Homo sapiens ankyrin repeat and SOCS box-containing 10 (ASB10), mRNA.
1.09564	13.6814	0.93716	-9.82303	ASB11	Homo sapiens ankyrin repeat and SOCS box-containing 11 (ASB11), transcript variant 1, mRNA.	MGC119169; DKFZp779E2460; MGC119168
1.21006	43.5446	1.00686	1.41837	ASB12	Homo sapiens ankyrin repeat and SOCS box-containing 12 (ASB12), mRNA.	FLJ39577
0.840127	-42.4621	1.10353	22.174	ASB13	Homo sapiens ankyrin repeat and SOCS box-containing 13 (ASB13), mRNA.	FLJ13134; MGC19879
0.91004	-15.3418	0.985299	-2.49538	ASB14	Homo sapiens ankyrin repeat and SOCS box-containing 14 (ASB14), mRNA.	DKFZp313L0121
0.98292	-3.20044	0.877635	-23.9808	ASB15	Homo sapiens ankyrin repeat and SOCS box-containing 15 (ASB15), mRNA.	FLJ43370; Asb-15; DKFZp779M1258
1.12587	19.6588	0.828072	-31.3091	ASB16	Homo sapiens ankyrin repeat and SOCS box-containing 16 (ASB16), mRNA.	MGC141877; MGC141876; FLJ30165
1.00667	1.14206	0.982886	-2.63954	ASB17	Homo sapiens ankyrin repeat and SOCS box-containing 17 (ASB17), mRNA.	Asb-17
1.01853	2.67445	0.944305	-8.7769	ASB2	Homo sapiens ankyrin repeat and SOCS box-containing 2 (ASB2), mRNA.	MGC40044; ASB-2
1.09093	27.6631	0.831277	-76.7563	ASB3	Homo sapiens ankyrin repeat and SOCS box-containing 3 (ASB3), transcript variant 1, mRNA.	MGC996; FLJ10123; ASB-3; MGC132002; FLJ10421; MGC12531
1.05197	6.77284	1.02497	3.25003	ASB4	Homo sapiens ankyrin repeat and SOCS box-containing 4 (ASB4), transcript variant 1, mRNA.	MGC142041; MGC142039; ASB-4
0.927974	-10.0156	1.03702	4.98259	ASB5	Homo sapiens ankyrin repeat and SOCS box-containing 5 (ASB5), mRNA.
0.963585	-7.94354	1.26747	51.896	ASB6	Homo sapiens ankyrin repeat and SOCS box-containing 6 (ASB6), transcript variant 1, mRNA.	MGC1024; FLJ20548
0.876566	-20.3759	0.986291	-2.02528	ASB7	Homo sapiens ankyrin repeat and SOCS box-containing 7 (ASB7), transcript variant 2, mRNA.	FLJ22551
0.717296	-56.5335	1.1093	13.2385	ASB8	Homo sapiens ankyrin repeat and SOCS box-containing 8 (ASB8), mRNA.	FLJ21255; MGC5540; PP14212
1.11975	17.5584	1.11718	18.6155	ASB9	Homo sapiens ankyrin repeat and SOCS box-containing 9 (ASB9), transcript variant 2, mRNA.	DKFZp564L0862; MGC4954; FLJ20636
0.921168	-56.0615	0.760837	-232.427	ASCC1	Homo sapiens activating signal cointegrator 1 complex subunit 1 (ASCC1), mRNA.	RP11-150D20.4; CGI-18; ASC1p50
1.04662	65.9714	0.729849	-385.531	ASCC2	Homo sapiens activating signal cointegrator 1 complex subunit 2 (ASCC2), mRNA.	ASC1p100
0.845843	-35.7401	1.23365	36.8598	ASCC3	Homo sapiens activating signal cointegrator 1 complex subunit 3 (ASCC3), transcript variant 2, mRNA.	RNAH; ASC1p200; dJ121G13.4; HELIC1; DJ467N11.1; MGC26074
0.665668	-74.009	1.08006	12.48	ASCC3L1	Homo sapiens activating signal cointegrator 1 complex subunit 3-like 1 (ASCC3L1), mRNA.	BRR2; HELIC2; U5-200KD
0.884953	-40.5699	1.22062	52.1364	ASCL1	Homo sapiens achaete-scute complex homolog 1 (Drosophila) (ASCL1), mRNA.	MASH1; ASH1; HASH1
1.39813	782.278	1.01375	21.2539	ASCL2	Homo sapiens achaete-scute complex homolog 2 (Drosophila) (ASCL2), mRNA.	ASH2; MASH2; HASH2
0.949202	-8.48956	0.998928	-0.207718	ASCL3	Homo sapiens achaete-scute complex homolog 3 (Drosophila) (ASCL3), mRNA.	SGN1
1.14544	17.4732	1.09103	11.5988	ASCL4	Homo sapiens achaete-scute complex homolog 4 (Drosophila) (ASCL4), mRNA.	HASH4
1.17593	69.5706	0.664714	-241.2	ASF1A	Homo sapiens ASF1 anti-silencing function 1 homolog A (S. cerevisiae) (ASF1A), mRNA.	DKFZP547E2110; CIA; dJ329L24.2
0.822384	-32.2432	0.989854	-1.99747	ASF1B	Homo sapiens ASF1 anti-silencing function 1 homolog B (S. cerevisiae) (ASF1B), mRNA.	FLJ10604; CIA-II
0.685762	-43.0429	1.07511	8.54794	ASGR1	Homo sapiens asialoglycoprotein receptor 1 (ASGR1), mRNA.	ASGPR; Hs.12056; CLEC4H1
0.927184	-12.5923	0.930496	-12.7829	ASGR2	Homo sapiens asialoglycoprotein receptor 2 (ASGR2), transcript variant H2', mRNA.	L-H2; CLEC4H2; Hs.1259; ASGP-R
1.03883	6.44632	0.936592	-11.262	ASH1L	Homo sapiens ash1 (absent, small, or homeotic)-like (Drosophila) (ASH1L), mRNA.	ASH1; ASH1L1; KIAA1420; KMT2H; FLJ10504
0.997452	-1.71301	0.959745	-31.6058	ASH2L	Homo sapiens ash2 (absent, small, or homeotic)-like (Drosophila) (ASH2L), mRNA.	ASH2; ASH2L2; ASH2L1
0.886067	-51.2143	0.521124	-316.078	ASIP	Homo sapiens agouti signaling protein, nonagouti homolog (mouse) (ASIP), mRNA.	ASP; MGC126092; SHEP9; AGTIL; MGC126093; AGSW; AGTI
0.906405	-17.5954	0.901438	-18.5872	ASL	Homo sapiens argininosuccinate lyase (ASL), transcript variant 1, mRNA.	ASAL
1.09168	13.5213	0.889614	-20.7681	ASMT	Homo sapiens acetylserotonin O-methyltransferase (ASMT), mRNA.	HIOMTY; HIOMT; ASMTY
0.800327	-67.1656	0.926195	-26.5418	ASMTL	PREDICTED: Homo sapiens acetylserotonin O-methyltransferase-like (ASMTL), mRNA.
1.03333	3.26961	0.979206	-2.01328	ASNA1	Homo sapiens arsA arsenite transporter, ATP-binding, homolog 1 (bacterial) (ASNA1), mRNA.	ARSA1; ARSA-I; MGC3821
0.865704	-64.4959	0.864929	-54.043	ASNS	Homo sapiens asparagine synthetase (ASNS), transcript variant 1, mRNA.	TS11
0.798161	-238.612	1.00676	7.32739	ASNSD1	Homo sapiens asparagine synthetase domain containing 1 (ASNSD1), mRNA.	NBLA00058; NS3TP1; FLJ20752
0.94636	-7.09821	0.918955	-11.4067	ASPA	Homo sapiens aspartoacylase (Canavan disease) (ASPA), mRNA.	ASP; ACY2
0.908749	-18.692	0.927938	-14.0239	ASPH	Homo sapiens aspartate beta-hydroxylase (ASPH), transcript variant 2, mRNA.	BAH; junctin; HAAH; CASQ2BP1; JCTN
1.11785	18.0299	0.934852	-10.8656	ASPHD1	Homo sapiens aspartate beta-hydroxylase domain containing 1 (ASPHD1), mRNA.
1.88163	256.636	1.96876	178.19	ASPHD2	Homo sapiens aspartate beta-hydroxylase domain containing 2 (ASPHD2), mRNA.	FLJ39838
0.851203	-29.8524	1.14613	28.124	ASPM	Homo sapiens asp (abnormal spindle) homolog, microcephaly associated (Drosophila) (ASPM), mRNA.	ASP; FLJ10517; FLJ43117; FLJ10549; Calmbp1; MCPH5; DKFZp686N06184
1.13967	27.177	0.905304	-26.8958	ASPN	Homo sapiens asporin (ASPN), mRNA.	PLAP1; FLJ20129; SLRR1C
0.9162	-17.8719	1.0847	17.8259	ASPRV1	Homo sapiens aspartic peptidase, retroviral-like 1 (ASPRV1), mRNA.	MUNO; SASPase; SASP; Taps
1.04788	19.3179	0.575079	-237.391	ASPSCR1	Homo sapiens alveolar soft part sarcoma chromosome region, candidate 1 (ASPSCR1), mRNA.	ASPS; ASPCR1; TUG; ASPL; UBXD9; RCC17
1.0872	14.8918	1.07659	13.7663	ASRGL1	Homo sapiens asparaginase like 1 (ASRGL1), mRNA.	ALP1; ALP; FLJ22316
1.04695	8.88467	0.964288	-7.12849	ASS1	Homo sapiens argininosuccinate synthetase 1 (ASS1), transcript variant 1, mRNA.	CTLN1; ASS
0.993743	-1.35011	0.980285	-3.44456	ASTE1	Homo sapiens asteroid homolog 1 (Drosophila) (ASTE1), mRNA.	HT001; MGC129980
1.05715	9.13594	0.997881	-0.389969	ASTL	Homo sapiens astacin-like metallo-endopeptidase (M12 family) (ASTL), mRNA.	MGC129843; ovastacin
0.971087	-5.44302	1.28007	41.9421	ASTN1	Homo sapiens astrotactin 1 (ASTN1), transcript variant 2, mRNA.	ASTN; KIAA1747
0.958517	-6.29952	1.12247	16.388	ASTN2	Homo sapiens astrotactin 2 (ASTN2), transcript variant 3, mRNA.	KIAA0634; bA67K19.1
0.815387	-66.1559	1.70509	220.086	ASXL1	Homo sapiens additional sex combs like 1 (Drosophila) (ASXL1), mRNA.	MGC71111; KIAA0978; MGC117280
0.702758	-139.742	1.41753	105.096	ASXL2	Homo sapiens additional sex combs like 2 (Drosophila) (ASXL2), mRNA.	KIAA1685; DKFZp686C1968; ASXH2; FLJ10898
0.888668	-16.8106	1.00706	1.0462	ASXL3	Homo sapiens additional sex combs like 3 (Drosophila) (ASXL3), mRNA.	KIAA1713
1.01411	2.03258	1.07639	11.5663	ASZ1	Homo sapiens ankyrin repeat, SAM and basic leucine zipper domain containing 1 (ASZ1), mRNA.	ALP1; GASZ; Orf3; C7orf7; MGC26634; ANKL1
0.978653	-7.48593	1.51048	117.418	ATAD1	Homo sapiens ATPase family, AAA domain containing 1 (ATAD1), mRNA.	AFDC1; FNP001; FLJ14600
0.860181	-40.0213	0.802395	-74.1107	ATAD2	Homo sapiens ATPase family, AAA domain containing 2 (ATAD2), mRNA.	MGC5254; MGC142216; DKFZp667N1320; MGC29843; PRO2000; MGC131938
1.11325	14.4225	1.0124	1.72151	ATAD3A	Homo sapiens ATPase family, AAA domain containing 3A (ATAD3A), mRNA.	FLJ10709
1.46925	118.228	0.547664	-237.088	ATAD3B	Homo sapiens ATPase family, AAA domain containing 3B (ATAD3B), mRNA.	KIAA1273; TOB3
1.26203	57.9707	0.725648	-92.3405	ATAD3C	Homo sapiens ATPase family, AAA domain containing 3C (ATAD3C), mRNA. XM_937413 XM_943284 XM_943293 XM_943297	FLJ34599; FLJ37183
0.872845	-33.5158	1.02499	5.25139	ATAD4	Homo sapiens ATPase family, AAA domain containing 4 (ATAD4), mRNA.	MGC11242
1.25581	53.2002	1.03613	9.12648	ATAD5	Homo sapiens ATPase family, AAA domain containing 5 (ATAD5), mRNA.	FLJ12735; FRAG1; C17orf41
0.782491	-36.7397	1.04093	5.49023	ATCAY	Homo sapiens ataxia, cerebellar, Cayman type (caytaxin) (ATCAY), mRNA.	CLAC; BNIP-H; KIAA1872
0.974299	-4.40508	0.990791	-1.62058	ATE1	Homo sapiens arginyltransferase 1 (ATE1), transcript variant 2, mRNA.	MGC26724
0.980514	-3.47038	0.980267	-3.22201	ATF1	Homo sapiens activating transcription factor 1 (ATF1), mRNA.	TREB36; FUS/ATF-1; EWS-ATF1
0.860051	-37.0236	1.32688	61.0079	ATF2	Homo sapiens activating transcription factor 2 (ATF2), mRNA.	MGC111558; CRE-BP1; HB16; CREB2; TREB7
1.69881	462.456	1.29847	307.413	ATF3	Homo sapiens activating transcription factor 3 (ATF3), transcript variant 3, mRNA.
0.774443	-236.382	1.40294	375.288	ATF4	Homo sapiens activating transcription factor 4 (tax-responsive enhancer element B67) (ATF4), transcript variant 1, mRNA.	TXREB; TAXREB67; CREB2; CREB-2
1.77246	1098.85	3.90044	577.761	ATF5	Homo sapiens activating transcription factor 5 (ATF5), mRNA.	ATFX; FLJ34666; HMFN0395
0.913671	-58.5923	1.18396	104.198	ATF6	Homo sapiens activating transcription factor 6 (ATF6), mRNA.
0.924293	-12.9498	0.855115	-26.6347	ATF7	Homo sapiens activating transcription factor 7 (ATF7), mRNA.	MGC57182; ATFA
1.27769	47.9882	0.912774	-16.5191	ATF7IP	Homo sapiens activating transcription factor 7 interacting protein (ATF7IP), mRNA.	FLJ10139; FLJ10688; MCAF; p621
0.920992	-15.912	1.0368	7.62952	ATF7IP2	Homo sapiens activating transcription factor 7 interacting protein 2 (ATF7IP2), mRNA.	MCAF2; FLJ12668
0.927898	-18.2931	0.996795	-0.758148	ATG10	Homo sapiens ATG10 autophagy related 10 homolog (S. cerevisiae) (ATG10), mRNA.	APG10; DKFZP586I0418; APG10L; FLJ13954; pp12616
0.864205	-96.5449	0.828194	-105.501	ATG12	Homo sapiens ATG12 autophagy related 12 homolog (S. cerevisiae) (ATG12), mRNA.	APG12L; HAPG12; APG12
0.947489	-20.371	1.69103	181.989	ATG16L1	Homo sapiens ATG16 autophagy related 16-like 1 (S. cerevisiae) (ATG16L1), transcript variant 2, mRNA.	ATG16L; APG16L; IBD10; WDR30; FLJ00045; FLJ10035; FLJ10828; FLJ22677
0.773626	-42.7013	1.08266	14.2975	ATG16L2	Homo sapiens ATG16 autophagy related 16-like 2 (S. cerevisiae) (ATG16L2), mRNA.	FLJ00012; WDR80
0.813431	-41.0276	1.05198	11.9241	ATG2A	Homo sapiens ATG2 autophagy related 2 homolog A (S. cerevisiae) (ATG2A), mRNA.	MGC117153; KIAA0404
1.00599	1.75168	0.888418	-31.3437	ATG2B	Homo sapiens ATG2 autophagy related 2 homolog B (S. cerevisiae) (ATG2B), mRNA.	C14orf103; FLJ10242
1.41345	358.082	1.13261	115.498	ATG3	Homo sapiens ATG3 autophagy related 3 homolog (S. cerevisiae) (ATG3), mRNA.	MGC15201; PC3-96; DKFZp564M1178; APG3; FLJ22125; APG3L
0.82321	-36.7761	1.24629	38.0142	ATG4A	Homo sapiens ATG4 autophagy related 4 homolog A (S. cerevisiae) (ATG4A), transcript variant 3, mRNA.	APG4A; AUTL2
0.731008	-70.0766	1.0383	6.88911	ATG4B	Homo sapiens ATG4 autophagy related 4 homolog B (S. cerevisiae) (ATG4B), transcript variant 1, mRNA.	AUTL1; MGC1353; APG4B
0.798805	-53.2062	1.17804	38.6086	ATG4C	Homo sapiens ATG4 autophagy related 4 homolog C (S. cerevisiae) (ATG4C), transcript variant 7, mRNA.	FLJ14867; AUTL3; AUTL1; APG4C; APG4-C
0.959851	-6.57204	1.1895	26.8516	ATG4D	Homo sapiens ATG4 autophagy related 4 homolog D (S. cerevisiae) (ATG4D), mRNA.	APG4D; APG4-D; AUTL4
0.936783	-15.0007	0.8771	-30.4968	ATG5	Homo sapiens ATG5 autophagy related 5 homolog (S. cerevisiae) (ATG5), mRNA.	ASP; APG5; hAPG5; APG5L
1.16599	86.3138	1.11905	39.527	ATG7	Homo sapiens ATG7 autophagy related 7 homolog (S. cerevisiae) (ATG7), mRNA.	APG7L; DKFZp434N0735; GSA7
0.919509	-17.0865	1.18282	33.1606	ATG9A	Homo sapiens ATG9 autophagy related 9 homolog A (S. cerevisiae) (ATG9A), transcript variant 1, mRNA.	APG9L1; MGD3208
1.29861	48.8906	0.929746	-13.8836	ATG9B	Homo sapiens ATG9 autophagy related 9 homolog B (S. cerevisiae) (ATG9B), mRNA.	NOS3AS; SONE; APG9L2
0.958774	-9.18051	1.11608	20.5504	ATHL1	Homo sapiens ATH1, acid trehalase-like 1 (yeast) (ATHL1), mRNA.	MGC129859; MGC129858; FLJ22635
1.09198	63.634	1.79796	225.122	ATIC	Homo sapiens 5-aminoimidazole-4-carboxamide ribonucleotide formyltransferase/IMP cyclohydrolase (ATIC), mRNA.	PURH; IMPCHASE; AICARFT; AICAR
1.26999	147.019	2.25755	260.244	ATL3	Homo sapiens atlastin 3 (ATL3), mRNA.	ATL3; DKFZp564J0863
0.779747	-55.5323	1.18012	30.6036	ATM	Homo sapiens ataxia telangiectasia mutated (ATM), transcript variant 2, mRNA.	ATD; DKFZp781A0353; ATE; TELO1; ATA; TEL1; ATDC; AT1; MGC74674; ATC
1.00609	1.39827	0.871442	-41.0083	ATMIN	Homo sapiens ATM interactor (ATMIN), mRNA.	FLJ76795; ZNF822; DKFZp779K1455; KIAA0431; ASCIZ
1.02046	3.33687	0.993273	-1.04272	ATN1	Homo sapiens atrophin 1 (ATN1), transcript variant 1, mRNA.	DRPLA; NOD; B37; D12S755E
1.03431	5.94925	0.933378	-13.3477	ATOH1	Homo sapiens atonal homolog 1 (Drosophila) (ATOH1), mRNA.	MATH-1; ATH1; HATH1
1.15124	26.2824	0.928182	-14.7066	ATOH7	Homo sapiens atonal homolog 7 (Drosophila) (ATOH7), mRNA.	Math5
0.88916	-19.3832	1.01707	2.44076	ATOH8	Homo sapiens atonal homolog 8 (Drosophila) (ATOH8), mRNA.	HATH6; FLJ14708; FLJ38730
1.03172	123.919	0.800456	-721.661	ATOX1	Homo sapiens ATX1 antioxidant protein 1 homolog (yeast) (ATOX1), mRNA.	MGC138453; MGC138455; HAH1; ATX1
0.898844	-12.994	0.912789	-10.3257	ATP10A	Homo sapiens ATPase, Class V, type 10A (ATP10A), mRNA.	ATP10C; KIAA0566; ATPVC; ATPVA
0.950644	-9.58994	0.929937	-17.9748	ATP10B	Homo sapiens ATPase, class V, type 10B (ATP10B), mRNA.	KIAA0715; ATPVB; FLJ21477
0.879466	-24.423	0.848257	-26.3588	ATP10D	Homo sapiens ATPase, class V, type 10D (ATP10D), mRNA.	KIAA1487; ATPVD
1.03703	5.26004	1.01498	2.22557	ATP11A	Homo sapiens ATPase, class VI, type 11A (ATP11A), transcript variant 1, mRNA.	ATPIH; ATPIS
0.87851	-28.8579	1.12912	25.5157	ATP11B	Homo sapiens ATPase, class VI, type 11B (ATP11B), mRNA.	DKFZP434N1615; KIAA0956; ATPIR; DKFZP434J238; ATPIF; MGC46576
0.943939	-11.3703	1.17156	28.9241	ATP11C	Homo sapiens ATPase, class VI, type 11C (ATP11C), transcript variant 1, mRNA.	ATPIQ; ATPIG
1.32647	37.696	0.988327	-1.47576	ATP12A	Homo sapiens ATPase, H+/K+ transporting, nongastric, alpha polypeptide (ATP12A), mRNA.	ATP1AL1
2.29282	507.569	0.677294	-274.163	ATP13A1	Homo sapiens ATPase type 13A1 (ATP13A1), mRNA.	FLJ41786; CGI-152; FLJ31858; FLJ90317; ATP13A; DKFZp761L1623; KIAA1825; FLJ43873
0.701589	-79.3404	0.967221	-5.66859	ATP13A2	Homo sapiens ATPase type 13A2 (ATP13A2), mRNA.	KRPPD; HSA9947; PARK9; RP1-37C10.4
0.825129	-35.15	0.958122	-7.47907	ATP13A3	PREDICTED: Homo sapiens ATPase type 13A3, transcript variant 2 (ATP13A3), mRNA.
1.01913	2.31638	0.970387	-3.94063	ATP13A4	Homo sapiens ATPase type 13A4 (ATP13A4), mRNA.	MGC126545; DKFZp761I1011
0.921899	-10.2999	1.0058	0.827499	ATP13A5	Homo sapiens ATPase type 13A5 (ATP13A5), mRNA.	FLJ16025
0.858222	-106.764	1.17824	121.108	ATP1A1	Homo sapiens ATPase, Na+/K+ transporting, alpha 1 polypeptide (ATP1A1), transcript variant 1, mRNA.	MGC3285; MGC51750
0.921677	-12.9572	1.09364	15.8469	ATP1A2	Homo sapiens ATPase, Na+/K+ transporting, alpha 2 (+) polypeptide (ATP1A2), mRNA.	FHM2; MGC59864; MHP2
0.815844	-34.5142	1.00372	0.534195	ATP1A3	Homo sapiens ATPase, Na+/K+ transporting, alpha 3 polypeptide (ATP1A3), mRNA.	MGC13276; RDP; DYT12
1.09941	14.5946	0.991039	-1.47456	ATP1A4	Homo sapiens ATPase, Na+/K+ transporting, alpha 4 polypeptide (ATP1A4), transcript variant 2, mRNA.	ATP1AL2; MGC25056; ATP1A1
0.52218	-1125.82	1.15445	152.421	ATP1B1	Homo sapiens ATPase, Na+/K+ transporting, beta 1 polypeptide (ATP1B1), transcript variant 2, mRNA.	MGC1798; ATP1B
0.955806	-9.39243	1.50098	76.3653	ATP1B2	Homo sapiens ATPase, Na+/K+ transporting, beta 2 polypeptide (ATP1B2), mRNA.	AMOG
0.792011	-117.818	1.28016	169.191	ATP1B3	PREDICTED: Homo sapiens ATPase, Na+/K+ transporting, beta 3 polypeptide, transcript variant 2 (ATP1B3), mRNA.
1.04198	7.16179	1.03609	5.89305	ATP1B4	Homo sapiens ATPase, (Na+)/K+ transporting, beta 4 polypeptide (ATP1B4), mRNA.
0.971968	-4.5571	0.866241	-23.1756	ATP2A1	Homo sapiens ATPase, Ca++ transporting, cardiac muscle, fast twitch 1 (ATP2A1), transcript variant a, mRNA.	ATP2A; SERCA1
1.05683	33.7073	1.52491	189.208	ATP2A2	Homo sapiens ATPase, Ca++ transporting, cardiac muscle, slow twitch 2 (ATP2A2), transcript variant 1, mRNA.	DAR; ATP2B; MGC45367; DD; SERCA2
1.0663	7.79807	0.855532	-20.2892	ATP2A3	Homo sapiens ATPase, Ca++ transporting, ubiquitous (ATP2A3), transcript variant 2, mRNA.	SERCA3
0.955769	-6.27832	1.07093	8.97868	ATP2B1	Homo sapiens ATPase, Ca++ transporting, plasma membrane 1 (ATP2B1), transcript variant 2, mRNA.	PMCA1; PMCA1kb
1.00559	0.873688	1.00544	0.86943	ATP2B2	Homo sapiens ATPase, Ca++ transporting, plasma membrane 2 (ATP2B2), transcript variant 2, mRNA.	PMCA2a; PMCA2; PMCA2i
0.991678	-1.16863	0.92031	-12.2087	ATP2B3	Homo sapiens ATPase, Ca++ transporting, plasma membrane 3 (ATP2B3), transcript variant 2, mRNA.	PMCA3a; PMCA3
0.742312	-94.0995	1.20819	57.0794	ATP2B4	Homo sapiens ATPase, Ca++ transporting, plasma membrane 4 (ATP2B4), transcript variant 2, mRNA.	DKFZp686M088; PMCA4b; DKFZp686G08106; PMCA4x; PMCA4; ATP2B2; MXRA1
0.804692	-74.2496	1.36908	73.8086	ATP2C1	Homo sapiens ATPase, Ca++ transporting, type 2C, member 1 (ATP2C1), transcript variant 1, mRNA.	SPCA1; PMR1; HHD; hSPCA1; ATP2C1A; KIAA1347; BCPM
1.07077	10.9178	0.889637	-19.5719	ATP2C2	Homo sapiens ATPase, Ca++ transporting, type 2C, member 2 (ATP2C2), mRNA.	SPCA2; KIAA0703; DKFZp686H22230
0.941363	-6.80476	1.13475	14.46	ATP4A	Homo sapiens ATPase, H+/K+ exchanging, alpha polypeptide (ATP4A), mRNA.	ATP6A
1.143	25.079	0.807649	-44.4679	ATP4B	PREDICTED: Homo sapiens ATPase, H+/K+ exchanging, beta polypeptide (ATP4B), mRNA.
0.851287	-684.234	1.06711	244.902	ATP5A1	Homo sapiens ATP synthase, H+ transporting, mitochondrial F1 complex, alpha subunit 1, cardiac muscle (ATP5A1), nuclear gene encoding mitochondrial protein, transcript variant 2, mRNA.	ORM; ATP5A; ATPM; OMR; hATP1; ATP5AL2
0.889826	-725.169	0.87522	-780.827	ATP5B	Homo sapiens ATP synthase, H+ transporting, mitochondrial F1 complex, beta polypeptide (ATP5B), nuclear gene encoding mitochondrial protein, mRNA.	ATPMB; MGC5231; ATPSB
1.07257	39.397	1.33518	177.076	ATP5C1	Homo sapiens ATP synthase, H+ transporting, mitochondrial F1 complex, gamma polypeptide 1 (ATP5C1), nuclear gene encoding mitochondrial protein, transcript variant 2, mRNA.	ATP5CL1; ATP5C
1.07099	27.9645	1.63702	166.193	ATP5D	Homo sapiens ATP synthase, H+ transporting, mitochondrial F1 complex, delta subunit (ATP5D), nuclear gene encoding mitochondrial protein, transcript variant 1, mRNA.
0.768399	-1987.05	1.28982	1976.38	ATP5EP2	Homo sapiens ATP synthase, H+ transporting, mitochondrial F1 complex, epsilon subunit pseudogene 2 (ATP5EP2) on chromosome 13.
0.74868	-298.004	1.38301	330.21	ATP5F1	Homo sapiens ATP synthase, H+ transporting, mitochondrial F0 complex, subunit B1 (ATP5F1), nuclear gene encoding mitochondrial protein, mRNA.	PIG47; MGC24431
1.12425	81.4595	0.726472	-238.331	ATP5G1	Homo sapiens ATP synthase, H+ transporting, mitochondrial F0 complex, subunit C1 (subunit 9) (ATP5G1), nuclear gene encoding mitochondrial protein, transcript variant 2, mRNA.	ATP5G; ATP5A
0.835508	-93.1296	1.12139	60.5553	ATP5G2	Homo sapiens ATP synthase, H+ transporting, mitochondrial F0 complex, subunit c (subunit 9), isoform 2 (ATP5G2), nuclear gene encoding mitochondrial protein, transcript variant 2, mRNA.
0.83608	-38.8337	1.57244	96.5639	ATP5G3	Homo sapiens ATP synthase, H+ transporting, mitochondrial F0 complex, subunit C3 (subunit 9) (ATP5G3), nuclear gene encoding mitochondrial protein, transcript variant 3, mRNA.	MGC125738; P3
0.788952	-459.912	1.53188	849.091	ATP5H	Homo sapiens ATP synthase, H+ transporting, mitochondrial F0 complex, subunit d (ATP5H), nuclear gene encoding mitochondrial protein, transcript variant 2, mRNA.	ATPQ; ATP5JD
0.680919	-550.964	1.00029	0.365845	ATP5I	Homo sapiens ATP synthase, H+ transporting, mitochondrial F0 complex, subunit E (ATP5I), nuclear gene encoding mitochondrial protein, mRNA.	MGC12532; ATP5K
0.902731	-228.42	1.08175	166.117	ATP5J	Homo sapiens ATP synthase, H+ transporting, mitochondrial F0 complex, subunit F6 (ATP5J), nuclear gene encoding mitochondrial protein, transcript variant 1, mRNA.	ATP5A; CF6; F6; ATPM; ATP5
0.973909	-44.8543	0.668197	-739.94	ATP5J2	Homo sapiens ATP synthase, H+ transporting, mitochondrial F0 complex, subunit F2 (ATP5J2), nuclear gene encoding mitochondrial protein, transcript variant 3, mRNA.	ATP5JL
1.21733	375.029	0.690315	-953.168	ATP5L	Homo sapiens ATP synthase, H+ transporting, mitochondrial F0 complex, subunit G (ATP5L), nuclear gene encoding mitochondrial protein, mRNA.	ATP5JG
0.799543	-332.56	1.59543	560.481	ATP5O	Homo sapiens ATP synthase, H+ transporting, mitochondrial F1 complex, O subunit (oligomycin sensitivity conferring protein) (ATP5O), nuclear gene encoding mitochondrial protein, mRNA.	OSCP; ATPO
0.767619	-48.9585	1.04752	7.11003	ATP5S	Homo sapiens ATP synthase, H+ transporting, mitochondrial F0 complex, subunit s (factor B) (ATP5S), nuclear gene encoding mitochondrial protein, transcript variant 3, mRNA.	ATPW; HSU79253
0.990965	-4.96838	1.1451	77.04	ATP5SL	Homo sapiens ATP5S-like (ATP5SL), mRNA.	FLJ10241
1.11624	514.154	0.798403	-909.073	ATP6AP1	Homo sapiens ATPase, H+ transporting, lysosomal accessory protein 1 (ATP6AP1), mRNA.	XAP-3; CF2; 16A; ATP6IP1; ATP6S1; Ac45; MGC129781; XAP3; VATPS1
0.739023	-410.109	1.27351	284.881	ATP6AP2	Homo sapiens ATPase, H+ transporting, lysosomal accessory protein 2 (ATP6AP2), mRNA.	ELDF10; APT6M8-9; MGC99577; XMRE; M8-9; ATP6IP2; MSTP009; MRXE; HT028; ATP6M8-9
0.733025	-225.583	2.01791	347.784	ATP6V0A1	Homo sapiens ATPase, H+ transporting, lysosomal V0 subunit a1 (ATP6V0A1), mRNA.	ATP6N1; VPP1; DKFZp781J1951; Stv1; a1; ATP6N1A; Vph1
0.911828	-32.8666	1.14779	30.3694	ATP6V0A2	Homo sapiens ATPase, H+ transporting, lysosomal V0 subunit a2 (ATP6V0A2), mRNA.	TJ6M; ATP6a2; TJ6; a2; Stv1; ATP6N1D; Vph1; TJ6s; J6B7
1.03714	5.75777	0.977858	-3.85948	ATP6V0A4	Homo sapiens ATPase, H+ transporting, lysosomal V0 subunit a4 (ATP6V0A4), transcript variant 2, mRNA.	VPH1; RDRTA2; STV1; MGC130016; VPP2; RTA1C; A4; RTADR; ATP6N1B; ATP6N2; MGC130017
0.964459	-95.6638	0.645691	-948.061	ATP6V0B	Homo sapiens ATPase, H+ transporting, lysosomal 21kDa, V0 subunit b (ATP6V0B), transcript variant 1, mRNA.	HATPL; ATP6F; VMA16
0.899306	-321.736	0.733638	-601.965	ATP6V0C	PREDICTED: Homo sapiens ATPase, H+ transporting, lysosomal 16kDa, V0 subunit c (ATP6V0C), mRNA.
1.16627	192.729	0.604413	-638.029	ATP6V0D1	Homo sapiens ATPase, H+ transporting, lysosomal 38kDa, V0 subunit d1 (ATP6V0D1), mRNA.	VPATPD; ATP6DV; VMA6; P39; ATP6D; VATX
0.997372	-0.447022	0.94259	-9.38361	ATP6V0D2	Homo sapiens ATPase, H+ transporting, lysosomal 38kDa, V0 subunit d2 (ATP6V0D2), mRNA.	VMA6; ATP6D2; FLJ38708
0.703526	-1097.63	1.03823	89.3899	ATP6V0E1	Homo sapiens ATPase, H+ transporting, lysosomal 9kDa, V0 subunit e1 (ATP6V0E1), mRNA.	Vma21p; ATP6V0E; Vma21; ATP6H; M9.2
1.23214	249.715	0.842295	-187.132	ATP6V0E2	Homo sapiens ATPase, H+ transporting V0 subunit e2 (ATP6V0E2), transcript variant 1, mRNA.	ATP6V0E2L; C7orf32
0.895535	-294.932	0.915484	-185.167	ATP6V1A	Homo sapiens ATPase, H+ transporting, lysosomal 70kDa, V1 subunit A (ATP6V1A), mRNA.	VA68; Vma1; HO68; ATP6V1A1; VPP2; ATP6A1
0.955951	-7.17429	1.01843	3.48377	ATP6V1B1	Homo sapiens ATPase, H+ transporting, lysosomal 56/58kDa, V1 subunit B1 (Renal tubular acidosis with deafness) (ATP6V1B1), mRNA.	VATB; VPP3; ATP6B1; MGC32642; RTA1B; VMA2
0.861483	-959.149	0.891133	-506.416	ATP6V1B2	Homo sapiens ATPase, H+ transporting, lysosomal 56/58kDa, V1 subunit B2 (ATP6V1B2), mRNA.	VATB; VPP3; ATP6B2; ATP6B1B2; Vma2; HO57
0.800023	-62.5827	1.46861	90.7269	ATP6V1C1	Homo sapiens ATPase, H+ transporting, lysosomal 42kDa, V1 subunit C1 (ATP6V1C1), mRNA.	VATC; FLJ20057; ATP6D; Vma5; ATP6C
1.21983	31.7812	1.07404	11.8943	ATP6V1C2	Homo sapiens ATPase, H+ transporting, lysosomal 42kDa, V1 subunit C2 (ATP6V1C2), transcript variant 2, mRNA.	VMA5; ATP6C2
0.825869	-366.857	1.34156	537.566	ATP6V1D	Homo sapiens ATPase, H+ transporting, lysosomal 34kDa, V1 subunit D (ATP6V1D), mRNA.	ATP6M; VATD; VMA8
1.02875	109.901	0.807144	-931.175	ATP6V1E1	Homo sapiens ATPase, H+ transporting, lysosomal 31kDa, V1 subunit E1 (ATP6V1E1), transcript variant 3, mRNA.	ATP6E2; ATP6E; P31; ATP6V1E; Vma4
0.639199	-80.6137	0.908322	-13.8298	ATP6V1E2	Homo sapiens ATPase, H+ transporting, lysosomal 31kDa, V1 subunit E2 (ATP6V1E2), mRNA.	ATP6EL2; ATP6E1; ATP6V1EL2; MGC9341; VMA4
1.18622	718.639	0.856467	-526.842	ATP6V1F	Homo sapiens ATPase, H+ transporting, lysosomal 14kDa, V1 subunit F (ATP6V1F), mRNA.	Vma7; MGC126038; ATP6S14; MGC126037; MGC117321; VATF
0.644189	-1037.84	1.21916	409.867	ATP6V1G1	Homo sapiens ATPase, H+ transporting, lysosomal 13kDa, V1 subunit G1 (ATP6V1G1), mRNA.	Vma10; ATP6J; ATP6GL; ATP6G1; DKFZp547P234; ATP6G
0.879375	-22.2107	1.14864	22.8653	ATP6V1G2	Homo sapiens ATPase, H+ transporting, lysosomal 13kDa, V1 subunit G2 (ATP6V1G2), transcript variant 1, mRNA.	NG38; ATP6G2; VMA10; ATP6G
1.14086	24.4756	0.772318	-55.9037	ATP6V1G3	Homo sapiens ATPase, H+ transporting, lysosomal 13kDa, V1 subunit G3 (ATP6V1G3), transcript variant 1, mRNA.	MGC119810; Vma10; ATP6G3; MGC119813
1.24076	130.715	1.54835	208.254	ATP6V1H	Homo sapiens ATPase, H+ transporting, lysosomal 50/57kDa, V1 subunit H (ATP6V1H), transcript variant 3, mRNA.	SFDbeta; CGI-11; VMA13; SFDalpha; SFD; MSTP042
0.757497	-52.2028	1.05037	9.17808	ATP7A	Homo sapiens ATPase, Cu++ transporting, alpha polypeptide (Menkes syndrome) (ATP7A), mRNA.	MK; MNK
1.08127	15.7411	1.043	8.56819	ATP7B	Homo sapiens ATPase, Cu++ transporting, beta polypeptide (ATP7B), transcript variant 1, mRNA.	WC1; PWD; WND; WD
0.966248	-6.32933	1.00639	1.04129	ATP8A1	Homo sapiens ATPase, aminophospholipid transporter (APLT), Class I, type 8A, member 1 (ATP8A1), mRNA.	MGC130043; ATPIA; MGC26327; ATPASEII; MGC130042; ATPP2
0.942785	-10.9284	0.862293	-29.6674	ATP8A2	Homo sapiens ATPase, aminophospholipid transporter-like, class I, type 8A, member 2 (ATP8A2), mRNA.	ATP; ML-1; ATPIB; DKFZP434B1913; IB
0.807322	-33.1345	1.00392	0.581009	ATP8B1	Homo sapiens ATPase, class I, type 8B, member 1 (ATP8B1), mRNA.	FIC1; PFIC1; PFIC; ATPIC; BRIC
1.11623	15.9104	0.888185	-16.2223	ATP8B2	Homo sapiens ATPase, class I, type 8B, member 2 (ATP8B2), transcript variant 2, mRNA.	ATPID; DKFZp434M0219; KIAA1137
1.18312	30.0409	1.11114	21.058	ATP8B3	Homo sapiens ATPase, class I, type 8B, member 3 (ATP8B3), mRNA.	ATPIK
1.05545	52.1114	1.04003	39.9751	ATP8B4	Homo sapiens ATPase, class I, type 8B, member 4 (ATP8B4), mRNA.	ATPIM
0.968515	-9.71649	1.24864	66.8057	ATP9A	Homo sapiens ATPase, class II, type 9A (ATP9A), mRNA.	KIAA0611; ATPIIA
0.887222	-17.8361	0.963062	-5.32446	ATP9B	Homo sapiens ATPase, class II, type 9B (ATP9B), mRNA.	MGC150651; DKFZp686H2093; FLJ46612; ATPIIB; HUSSY-20; ATPASEP; MGC150650; NEO1L; MGC61572
0.720568	-101.922	1.00384	0.877884	ATPAF1	Homo sapiens ATP synthase mitochondrial F1 complex assembly factor 1 (ATPAF1), nuclear gene encoding mitochondrial protein, transcript variant 1, mRNA.	FLJ22351; ATP11p; MGC88060; ATP11
0.741084	-52.9544	1.06103	7.99211	ATPAF2	Homo sapiens ATP synthase mitochondrial F1 complex assembly factor 2 (ATPAF2), nuclear gene encoding mitochondrial protein, mRNA.	LP3663; ATP12p; MGC29736; ATP12
0.97945	-11.45	1.379	165.066	ATPBD1B	Homo sapiens ATP binding domain 1 family, member B (ATPBD1B), mRNA.	FLJ10349
0.933428	-11.7698	0.939399	-11.9122	ATPBD1C	Homo sapiens ATP binding domain 1 family, member C (ATPBD1C), mRNA.	MGC32810; MGC14560
0.79497	-29.8167	0.968106	-3.63058	ATPBD3	Homo sapiens ATP binding domain 3 (ATPBD3), mRNA.	MGC17332
0.984284	-3.10908	0.844205	-28.7079	ATPBD4	Homo sapiens ATP binding domain 4 (ATPBD4), mRNA.	MGC14798
0.719827	-69.6946	1.48699	68.6085	ATPIF1	Homo sapiens ATPase inhibitory factor 1 (ATPIF1), nuclear gene encoding mitochondrial protein, transcript variant 3, mRNA.	ATPIP; MGC1167; IP; ATPI; MGC8898
1.0761	11.6636	1.02376	3.98492	ATR	PREDICTED: Homo sapiens ataxia telangiectasia and Rad3 related (ATR), mRNA.
0.875602	-29.1478	1.10053	20.8282	ATRIP	Homo sapiens ATR interacting protein (ATRIP), transcript variant 2, mRNA.	MGC20625; ATRIP; DKFZp762J2115; DRN3; FLJ12343; MGC21482; DKFZp434J0310; MGC26740; AGS1
0.958094	-8.27182	0.897229	-21.9939	ATRN	Homo sapiens attractin (ATRN), transcript variant 1, mRNA.	DPPT-L; MGC126754; MGCA; KIAA0548
0.968105	-5.07002	0.939882	-10.4008	ATRNL1	Homo sapiens attractin-like 1 (ATRNL1), mRNA.	bA338L11.1; bA454H24.1; KIAA0534; FLJ45344; ALP
1.09784	13.2527	0.953777	-6.59862	ATRX	Homo sapiens alpha thalassemia/mental retardation syndrome X-linked (RAD54 homolog, S. cerevisiae) (ATRX), transcript variant 3, mRNA.	SHS; XNP; MRXS3; ZNF-HX; MRXHF1; RAD54L; XH2; ATR2; SFM1; RAD54; MGC2094
0.890947	-19.1734	1.01221	2.16174	ATXN1	Homo sapiens ataxin 1 (ATXN1), mRNA.	SCA1; D6S504E; ATX1
0.888529	-22.9331	1.16242	27.222	ATXN10	Homo sapiens ataxin 10 (ATXN10), mRNA.	E46L; SCA10; FLJ37990
0.743158	-271.352	1.158	128.235	ATXN2	Homo sapiens ataxin 2 (ATXN2), mRNA.	FLJ46772; ATX2; TNRC13; SCA2
1.11509	23.4981	0.999685	-0.0722504	ATXN2L	Homo sapiens ataxin 2-like (ATXN2L), transcript variant A, mRNA.	A2LP; A2LG; A2RP; A2D
1.05448	14.6761	1.36055	117.733	ATXN3	Homo sapiens ataxin 3 (ATXN3), transcript variant 1, mRNA.	SCA3; JOS; ATX3; MJD1; MJD; AT3
1.06573	9.21372	1.11522	16.9884	ATXN3L	Homo sapiens ataxin 3-like (ATXN3L) on chromosome X.	MJDL
1.00899	0.849785	1.18336	18.103	ATXN7	Homo sapiens ataxin 7 (ATXN7), mRNA.	OPCA3; SCA7; ADCAII
1.08185	13.4415	1.29102	37.9099	ATXN7L1	Homo sapiens ataxin 7-like 1 (ATXN7L1), mRNA.	FLJ40255; MGC10760; KIAA1218; MGC33190; ATXN7L4
1.15308	23.6851	1.22665	33.6865	ATXN7L2	Homo sapiens ataxin 7-like 2 (ATXN7L2), mRNA.	FLJ00381; MGC46534
0.968679	-12.9321	1.3107	114.229	ATXN7L3	Homo sapiens ataxin 7-like 3 (ATXN7L3), transcript variant 2, mRNA.	DKFZp761G2113
1.12568	21.0735	1.09248	17.0185	ATXN8OS	Homo sapiens ataxin 8 opposite strand (ATXN8OS) on chromosome 13.	KLHL1AS; SCA8
1.07373	21.6645	0.748364	-124.515	AUH	Homo sapiens AU RNA binding protein/enoyl-Coenzyme A hydratase (AUH), nuclear gene encoding mitochondrial protein, mRNA.
0.875164	-28.745	1.06189	12.6046	AUP1	Homo sapiens ancient ubiquitous protein 1 (AUP1), transcript variant 1, mRNA.
0.787597	-45.8895	1.04293	7.04871	AURKA	Homo sapiens aurora kinase A (AURKA), transcript variant 5, mRNA.	STK15; STK7; AURA; AIK; BTAK; AURORA2; ARK1; MGC34538; STK6
1.07098	139.739	0.85673	-359.269	AURKAIP1	Homo sapiens aurora kinase A interacting protein 1 (AURKAIP1), mRNA.	AIP; AKIP; FLJ20608
1.08356	14.3677	0.868108	-24.2367	AURKAPS1	Homo sapiens aurora kinase A pseudogene 1 (AURKAPS1) on chromosome 1.	AurAps1; STK6P
0.945128	-12.1028	0.790318	-54.6443	AURKB	Homo sapiens aurora kinase B (AURKB), mRNA.	ARK2; STK5; AurB; IPL1; AIM1; AIK2; STK12; AIM-1
1.06856	13.047	1.0752	12.44	AURKC	Homo sapiens aurora kinase C (AURKC), transcript variant 1, mRNA.	AIE2; STK13; aurora-C; AIK3; AurC
0.789344	-85.9821	2.2981	242.272	AUTS2	Homo sapiens autism susceptibility candidate 2 (AUTS2), mRNA.	MGC13140; KIAA0442
0.851171	-29.9479	0.915354	-15.3719	AVEN	Homo sapiens apoptosis, caspase activation inhibitor (AVEN), mRNA.	PDCD12
1.13069	30.0617	1.11164	27.3539	AVIL	Homo sapiens advillin (AVIL), mRNA.	DOC6; ADVIL; p92; DKFZp779O1812; FLJ12386; MGC133244
1.06961	12.5857	0.956466	-8.22998	AVP	Homo sapiens arginine vasopressin (neurophysin II, antidiuretic hormone, diabetes insipidus, neurohypophyseal) (AVP), mRNA.	AVRP; ADH; AVP-NPII; VP; ARVP
2.18412	361.197	1.83384	349.485	AVPI1	Homo sapiens arginine vasopressin-induced 1 (AVPI1), mRNA.	VIP32; PP5395; VIT32; RP11-548K23.7
1.05155	8.9017	0.825509	-36.7121	AVPR1A	Homo sapiens arginine vasopressin receptor 1A (AVPR1A), mRNA.	AVPR1
1.19262	17.2119	1.21613	19.9721	AVPR1B	Homo sapiens arginine vasopressin receptor 1B (AVPR1B), mRNA.	AVPR3
0.99703	-0.343803	1.04784	5.48134	AVPR2	Homo sapiens arginine vasopressin receptor 2 (nephrogenic diabetes insipidus) (AVPR2), mRNA.	DI1; V2R; MGC126533; DIR; NDI; DIR3; ADHR; MGC138386
0.958166	-11.7339	1.53408	106.08	AXIN1	Homo sapiens axin 1 (AXIN1), transcript variant 2, mRNA.	AXIN; MGC52315
0.772434	-49.8869	1.22421	35.4305	AXIN2	Homo sapiens axin 2 (conductin, axil) (AXIN2), mRNA.	MGC126582; DKFZp781B0869; AXIL
3.27557	1120.46	3.51238	748.932	AXL	Homo sapiens AXL receptor tyrosine kinase (AXL), transcript variant 1, mRNA.	UFO
4.18323	2349.23	2.9136	883.378	AXUD1	Homo sapiens AXIN1 up-regulated 1 (AXUD1), mRNA.	FAM130B; TAIP-3; DKFZp566F164; URAX1
0.756333	-59.3874	1.33216	52.7983	AYP1p1	PREDICTED: Homo sapiens AYP1 pseudogene 1 (AYP1p1), misc RNA.
0.998352	-0.231308	1.13578	15.0249	AZGP1	Homo sapiens alpha-2-glycoprotein 1, zinc-binding (AZGP1), mRNA.	ZAG; ZA2G
0.969124	-6.87547	1.0504	14.3432	AZI1	Homo sapiens 5-azacytidine induced 1 (AZI1), transcript variant 1, mRNA.	AZ1; Cep131
0.864281	-29.8353	1.10016	16.703	AZI2	Homo sapiens 5-azacytidine induced 2 (AZI2), mRNA.	NAP1; TILP(S); tilp; AZ2
0.769598	-205.392	1.21431	195.343	AZIN1	Homo sapiens antizyme inhibitor 1 (AZIN1), transcript variant 1, mRNA.	ODC1L; OAZIN; OAZI; MGC3832; MGC691
1.03835	6.08374	0.997951	-0.343262	AZU1	Homo sapiens azurocidin 1 (cationic antimicrobial protein 37) (AZU1), mRNA.	HBP; CAP37; NAZC; HUMAZUR; AZU; AZAMP
1.43486	2410.9	1.33163	2525.82	B2M	Homo sapiens beta-2-microglobulin (B2M), mRNA.
1.29757	80.2892	1.32602	48.3596	B3GALNT1	Homo sapiens beta-1,3-N-acetylgalactosaminyltransferase 1 (globoside blood group) (B3GALNT1), transcript variant 3, mRNA.	galT3; P1; B3GALT3; GLCT3; P; Gb4Cer; GLOB; beta3Gal-T3
1.03	5.90596	0.963485	-7.19411	B3GALNT2	Homo sapiens beta-1,3-N-acetylgalactosaminyltransferase 2 (B3GALNT2), mRNA.	MGC39558; B3GalNAc-T2
0.842629	-35.9215	1.13468	24.0658	B3GALT1	Homo sapiens UDP-Gal:betaGlcNAc beta 1,3-galactosyltransferase, polypeptide 1 (B3GALT1), mRNA.	beta3Gal-T1; MGC126594
1.19328	19.9847	0.966842	-3.66479	B3GALT2	Homo sapiens UDP-Gal:betaGlcNAc beta 1,3-galactosyltransferase, polypeptide 2 (B3GALT2), mRNA.	beta3Gal-T2; BETA3GALT2; GLCT2
0.990395	-1.39604	1.02989	4.41075	B3GALT3	Homo sapiens UDP-Gal:betaGlcNAc beta 1,3-galactosyltransferase, polypeptide 3 (B3GALT3), transcript variant 4, mRNA.	galT3; P1; B3GALNT1; GLCT3; P; Gb4Cer; beta3Gal-T3
0.989385	-2.40617	0.987325	-2.28186	B3GALT4	Homo sapiens UDP-Gal:betaGlcNAc beta 1,3-galactosyltransferase, polypeptide 4 (B3GALT4), mRNA.	beta3GALT4; beta3Gal-T4; DJ1033B10.3; GalT4; Gal-T2
0.985892	-2.13379	1.04095	6.15152	B3GALT5	Homo sapiens UDP-Gal:betaGlcNAc beta 1,3-galactosyltransferase, polypeptide 5 (B3GALT5), transcript variant 1, mRNA.	B3GalTx; GLCT5; beta3Gal-T5; B3GalT-V; B3T5
0.671268	-109.462	1.13486	28.1872	B3GALT6	Homo sapiens UDP-Gal:betaGal beta 1,3-galactosyltransferase polypeptide 6 (B3GALT6), mRNA.	beta3GalT6
0.784819	-55.8026	1.36127	59.6195	B3GALTL	Homo sapiens beta 1,3-galactosyltransferase-like (B3GALTL), mRNA.	B3Glc-T; B3GTL; Gal-T; beta3Glc-T
0.971286	-5.99747	0.82054	-42.6464	B3GAT1	Homo sapiens beta-1,3-glucuronyltransferase 1 (glucuronosyltransferase P) (B3GAT1), transcript variant 2, mRNA.	CD57; GLCATP; NK-1; HNK-1; LEU7; GlcAT-P
1.14778	27.1187	0.888086	-25.9257	B3GAT2	Homo sapiens beta-1,3-glucuronyltransferase 2 (glucuronosyltransferase S) (B3GAT2), mRNA.	GlcAT-S; MGC138535; KIAA1963; GLCATS
1.32212	101.66	0.458456	-370.013	B3GAT3	Homo sapiens beta-1,3-glucuronyltransferase 3 (glucuronosyltransferase I) (B3GAT3), mRNA.	GLCATI; GlcAT-I
1.7644	260.235	1.22568	49.6768	B3GNT2	Homo sapiens UDP-GlcNAc:betaGal beta-1,3-N-acetylglucosaminyltransferase 2 (B3GNT2), mRNA.	B3GNT-2; B3GN-T1; B3GNT1; BETA3GNT; B3GN-T2; B3GNT
1.06506	6.62904	0.926069	-7.02127	B3GNT3	Homo sapiens UDP-GlcNAc:betaGal beta-1,3-N-acetylglucosaminyltransferase 3 (B3GNT3), mRNA.	beta3Gn-T3; HP10328; B3GNT-3; B3GN-T3; TMEM3; B3GAL-T8
1.11246	11.7852	0.89712	-10.6209	B3GNT4	Homo sapiens UDP-GlcNAc:betaGal beta-1,3-N-acetylglucosaminyltransferase 4 (B3GNT4), mRNA.	B3GN-T4; beta3Gn-T4
1.00618	1.26506	0.87653	-27.4995	B3GNT5	Homo sapiens UDP-GlcNAc:betaGal beta-1,3-N-acetylglucosaminyltransferase 5 (B3GNT5), mRNA.	beta3Gn-T5; B3GN-T5
0.964544	-8.32286	1.27827	62.2923	B3GNT6	Homo sapiens UDP-GlcNAc:betaGal beta-1,3-N-acetylglucosaminyltransferase 6 (B3GNT6), mRNA.	iGNT; iGAT; BETA3GNTI
0.65318	-43.7896	0.940723	-5.35966	B3Gn-T6	Homo sapiens beta-1,3-N-acetylglucosaminyltransferase protein (B3Gn-T6), mRNA.	MGC119336; IMAGE:4907098; MGC119337; MGC119334
0.841092	-28.4922	0.868892	-20.487	B3GNT7	Homo sapiens UDP-GlcNAc:betaGal beta-1,3-N-acetylglucosaminyltransferase 7 (B3GNT7), mRNA.	beta3GnT7
0.627161	-87.9098	0.963184	-5.34653	B3GNT8	Homo sapiens UDP-GlcNAc:betaGal beta-1,3-N-acetylglucosaminyltransferase 8 (B3GNT8), mRNA.	B3GALT7; BGALT15; beta3Gn-T8
1.02626	4.1589	1.06271	10.3427	B3GNTL1	Homo sapiens UDP-GlcNAc:betaGal beta-1,3-N-acetylglucosaminyltransferase-like 1 (B3GNTL1), mRNA.	MGC126253; MGC126256; B3GNT8
0.920435	-9.26063	1.13234	12.8654	B4GALNT1	Homo sapiens beta-1,4-N-acetyl-galactosaminyl transferase 1 (B4GALNT1), mRNA.	GALGT; GALNACT
1.10978	15.2187	1.08495	12.8778	B4GALNT2	Homo sapiens beta-1,4-N-acetyl-galactosaminyl transferase 2 (B4GALNT2), mRNA.	B4GALGT2; Sda; SD; B4GALT; GALGT2; Cad; MGC142235; MGC142237
1.17186	18.6627	0.921798	-10.6659	B4GALNT3	Homo sapiens beta-1,4-N-acetyl-galactosaminyl transferase 3 (B4GALNT3), mRNA.	FLJ16224; B4GalNac-T3; FLJ40362
0.94731	-7.17514	1.12618	14.6075	B4GALNT4	Homo sapiens beta-1,4-N-acetyl-galactosaminyl transferase 4 (B4GALNT4), mRNA.	Beta4GalNAc-T4; FLJ25045; NGalNAc-T1
1.34892	101.076	1.73344	178.595	B4GALT1	Homo sapiens UDP-Gal:betaGlcNAc beta 1,4- galactosyltransferase, polypeptide 1 (B4GALT1), mRNA.	MGC50983; GT1; beta4Gal-T1; GTB; B4GAL-T1; GGTB2; DKFZp686N19253
0.923262	-10.9126	0.885116	-17.2377	B4GALT2	Homo sapiens UDP-Gal:betaGlcNAc beta 1,4- galactosyltransferase, polypeptide 2 (B4GALT2), transcript variant 2, mRNA.	beta4Gal-T2; B4Gal-T3; B4Gal-T2
0.650498	-186.947	2.01438	219.448	B4GALT3	Homo sapiens UDP-Gal:betaGlcNAc beta 1,4- galactosyltransferase, polypeptide 3 (B4GALT3), mRNA.	beta4Gal-T3
0.907401	-27.2692	1.12681	34.9067	B4GALT4	Homo sapiens UDP-Gal:betaGlcNAc beta 1,4- galactosyltransferase, polypeptide 4 (B4GALT4), transcript variant 2, mRNA.	B4Gal-T4; beta4Gal-T4
1.06966	137.641	1.29764	428.536	B4GALT5	Homo sapiens UDP-Gal:betaGlcNAc beta 1,4- galactosyltransferase, polypeptide 5 (B4GALT5), mRNA.	beta4Gal-T5; BETA4-GALT-IV; B4Gal-T5; gt-V; beta4GalT-V
1.33365	39.9767	0.952444	-7.2767	B4GALT6	Homo sapiens UDP-Gal:betaGlcNAc beta 1,4- galactosyltransferase, polypeptide 6 (B4GALT6), mRNA.	beta4Gal-T6; B4Gal-T6
0.732095	-99.322	1.38061	64.9853	B4GALT7	Homo sapiens xylosylprotein beta 1,4-galactosyltransferase, polypeptide 7 (galactosyltransferase I) (B4GALT7), mRNA.	B4GAL-T7; XGALT1; XGPT1; XGALT-1; beta4Gal-T7
0.584423	-100.802	1.19128	28.1072	B9D2	Homo sapiens B9 protein domain 2 (B9D2), mRNA.	MGC4093; ICIS-1
0.713836	-99.4598	1.39739	67.3164	bA16L21.2.1	Homo sapiens DnaJ-like protein (bA16L21.2.1), mRNA.
0.926413	-10.3005	1.01891	2.54683	bA9F11.1	Homo sapiens hypothetical LOC255349 (bA9F11.1), mRNA.	MGC163521; MGC163519
1.0231	5.73323	1.67832	114.14	BAALC	Homo sapiens brain and acute leukemia, cytoplasmic (BAALC), transcript variant 2, mRNA.	FLJ12015
0.867744	-21.0543	0.97187	-4.51277	BAAT	Homo sapiens bile acid Coenzyme A: amino acid N-acyltransferase (glycine N-choloyltransferase) (BAAT), mRNA.	MGC104432; FLJ20300; BACAT; BAT
0.824018	-28.2494	1.00009	0.0127716	BACE1	Homo sapiens beta-site APP-cleaving enzyme 1 (BACE1), transcript variant b, mRNA.	ASP2; KIAA1149; BACE; HSPC104; FLJ90568
1.0781	12.2149	1.15969	22.3005	BACE2	Homo sapiens beta-site APP-cleaving enzyme 2 (BACE2), transcript variant b, mRNA.	ALP56; DRAP; CEAP1; BAE2; CDA13; ASP21; AEPLC; ASP1
0.961225	-5.95912	1.09203	12.9904	BACH1	Homo sapiens BTB and CNC homology 1, basic leucine zipper transcription factor 1 (BACH1), transcript variant 1, mRNA.
0.933307	-10.2791	1.07222	11.0911	BACH2	Homo sapiens BTB and CNC homology 1, basic leucine zipper transcription factor 2 (BACH2), mRNA.
0.992957	-1.36984	1.07627	12.8065	BAD	Homo sapiens BCL2-antagonist of cell death (BAD), transcript variant 2, mRNA.	BBC2; BCL2L8
1.09363	14.1442	1.07663	10.4024	BAG1	Homo sapiens BCL2-associated athanogene (BAG1), mRNA.
0.941659	-32.9282	1.88701	216.485	BAG3	Homo sapiens BCL2-associated athanogene 3 (BAG3), mRNA.	BAG-3; MGC104307; CAIR-1; BIS
0.928775	-11.9051	0.965801	-5.28403	BAG4	Homo sapiens BCL2-associated athanogene 4 (BAG4), mRNA.	SODD; BAG-4
0.861797	-43.3469	1.31163	69.0437	BAG5	Homo sapiens BCL2-associated athanogene 5 (BAG5), transcript variant 2, mRNA.	BAG-5
0.845858	-22.6323	0.808745	-29.2671	BAGE	Homo sapiens B melanoma antigen (BAGE), mRNA.	BAGE1
0.941759	-8.46953	1.01415	2.11317	BAGE2	Homo sapiens B melanoma antigen family, member 2 (BAGE2), mRNA.
0.951481	-6.49402	0.905644	-12.6397	BAGE3	Homo sapiens B melanoma antigen family, member 3 (BAGE3), mRNA.
1.09889	13.1002	0.990554	-1.31564	BAGE4	Homo sapiens B melanoma antigen family, member 4 (BAGE4), mRNA.	MGC119852; MGC119853; MLL3P; MGC119851
0.756244	-48.2186	0.962385	-5.61067	BAGE5	Homo sapiens B melanoma antigen family, member 5 (BAGE5), mRNA.
0.953463	-4.39583	1.05788	4.87392	BAHD1	Homo sapiens bromo adjacent homology domain containing 1 (BAHD1), mRNA.	KIAA0945
1.07826	11.9651	1.02171	3.72675	BAI1	Homo sapiens brain-specific angiogenesis inhibitor 1 (BAI1), mRNA.	FLJ41988
1.0842	13.3248	0.815582	-36.5484	BAI2	Homo sapiens brain-specific angiogenesis inhibitor 2 (BAI2), mRNA.
0.839721	-34.9915	0.988308	-2.25854	BAI3	Homo sapiens brain-specific angiogenesis inhibitor 3 (BAI3), mRNA.	KIAA0550; MGC133100
1.05985	9.67914	0.981172	-3.16583	BAIAP2	Homo sapiens BAI1-associated protein 2 (BAIAP2), transcript variant 1, mRNA.	IRSP53; BAP2
0.779025	-32.338	0.953485	-6.78133	BAIAP2L1	Homo sapiens BAI1-associated protein 2-like 1 (BAIAP2L1), mRNA.	IRTKS
0.806663	-50.344	1.10016	20.3538	BAIAP2L2	Homo sapiens BAI1-associated protein 2-like 2 (BAIAP2L2), mRNA.	FLJ22582
1.20412	31.1894	1.03922	6.97626	BAIAP3	Homo sapiens BAI1-associated protein 3 (BAIAP3), mRNA.	BAP3; KIAA0734; MGC138334
0.703576	-53.5551	1.28571	30.4476	BAK1	Homo sapiens BCL2-antagonist/killer 1 (BAK1), mRNA.	MGC3887; BCL2L7; CDN1; BAK; BAK-LIKE; MGC117255
1.38746	96.876	3.0345	312.678	BAMBI	Homo sapiens BMP and activin membrane-bound inhibitor homolog (Xenopus laevis) (BAMBI), mRNA.	NMA
0.892608	-57.1709	1.18828	61.5924	BANF1	Homo sapiens barrier to autointegration factor 1 (BANF1), mRNA.	BCRP1; MGC111161; D14S1460; BAF
0.995226	-0.791733	0.999766	-0.0483246	BANF2	Homo sapiens barrier to autointegration factor 2 (BANF2), transcript variant 2, mRNA.	BAFL; MGC72082; BAF2; BAF-Like; MGC62093; C20orf179; BAF-L
1.12283	16.5815	0.960585	-5.46997	BANK1	Homo sapiens B-cell scaffold protein with ankyrin repeats 1 (BANK1), transcript variant 2, mRNA.	FLJ34204; FLJ20706; BANK
0.88673	-144.402	0.993298	-5.16705	BANP	Homo sapiens BTG3 associated nuclear protein (BANP), transcript variant 1, mRNA.	DKFZp761H172; FLJ10177; SMAR1; SMARBP1; FLJ20538
0.751172	-67.1163	0.967621	-6.48602	BAP1	Homo sapiens BRCA1 associated protein-1 (ubiquitin carboxy-terminal hydrolase) (BAP1), mRNA.	KIAA0272; DKFZp686N04275; hucep-6; FLJ35406; FLJ37180; HUCEP-13
1.04363	8.55208	0.948166	-10.6891	BAPX1	Homo sapiens bagpipe homeobox homolog 1 (Drosophila) (BAPX1), mRNA.	NKX3B; NKX3-2; MGC138171; NKX3.2
1.13486	41.2977	1.15364	37.0423	BARD1	Homo sapiens BRCA1 associated RING domain 1 (BARD1), mRNA.
0.892892	-17.2634	0.880383	-20.6409	BARHL1	Homo sapiens BarH-like homeobox 1 (BARHL1), mRNA.
0.974754	-3.03885	0.893373	-14.0058	BARHL2	Homo sapiens BarH-like homeobox 2 (BARHL2), mRNA.
0.932898	-8.88291	0.948998	-6.84649	BARX1	Homo sapiens BARX homeobox 1 (BARX1), mRNA.
1.15279	29.9623	0.921071	-15.8078	BARX2	Homo sapiens BARX homeobox 2 (BARX2), mRNA.	MGC133368; MGC133369
0.719566	-596.317	1.17175	336.656	BASP1	Homo sapiens brain abundant, membrane attached signal protein 1 (BASP1), mRNA.	CAP-23; NAP22; CAP23; MGC8555; NAP-22
0.975783	-8.96204	1.0959	30.9692	BAT1	Homo sapiens HLA-B associated transcript 1 (BAT1), transcript variant 1, mRNA.	UAP56; DDX39B; D6S81E
1.31304	102.064	1.02046	5.48047	BAT2	Homo sapiens HLA-B associated transcript 2 (BAT2), mRNA.	G2; D6S51E; DKFZp686D09175; D6S51
0.757004	-356.94	2.24715	640.178	BAT2D1	Homo sapiens BAT2 domain containing 1 (BAT2D1), mRNA.	BAT2-iso; XTP2
0.730068	-68.484	1.24844	42.7649	BAT3	Homo sapiens HLA-B associated transcript 3 (BAT3), transcript variant 3, mRNA.	G3; D6S52E
0.92659	-12.8377	0.930697	-12.0387	BAT4	Homo sapiens HLA-B associated transcript 4 (BAT4), mRNA.	D6S54E; GPATCH10; GPANK1; G5; ANKRD59
1.16738	105.859	1.124	88.2476	BAT5	Homo sapiens HLA-B associated transcript 5 (BAT5), mRNA.	D6S82E; NG26
1.42726	405.176	0.643111	-334.354	BATF	Homo sapiens basic leucine zipper transcription factor, ATF-like (BATF), mRNA.	B-ATF; BATF1; SFA-2
1.96017	403.213	1.70179	174.639	BATF2	Homo sapiens basic leucine zipper transcription factor, ATF-like 2 (BATF2), mRNA.	MGC20410
2.54642	958.958	1.07038	36.4726	BATF3	Homo sapiens basic leucine zipper transcription factor, ATF-like 3 (BATF3), mRNA.	JUNDM1; SNFT; BATF3
1.13686	37.5888	1.25979	48.1364	BAX	Homo sapiens BCL2-associated X protein (BAX), transcript variant sigma, mRNA.	Bax zeta
1.09405	83.9381	1.12417	84.8052	BAZ1A	Homo sapiens bromodomain adjacent to zinc finger domain, 1A (BAZ1A), transcript variant 2, mRNA.	WALp1; hACF1; DKFZP586E0518; FLJ14383; ACF1; WCRF180
1.17844	54.6023	1.51812	104.975	BAZ1B	Homo sapiens bromodomain adjacent to zinc finger domain, 1B (BAZ1B), transcript variant 1, mRNA.	WBSCR9; WBSCR10; WSTF
1.08482	11.3536	0.922721	-10.9573	BAZ2A	Homo sapiens bromodomain adjacent to zinc finger domain, 2A (BAZ2A), mRNA.	FLJ45876; TIP5; FLJ13780; FLJ13768; DKFZp781B109; KIAA0314; WALp3
0.936889	-24.0986	2.25693	256.812	BAZ2B	Homo sapiens bromodomain adjacent to zinc finger domain, 2B (BAZ2B), mRNA.	DKFZP434H071; WALp4; DKFZp762I0516; FLJ45644
0.864647	-16.9562	1.11541	11.5245	BBC3	Homo sapiens BCL2 binding component 3 (BBC3), mRNA.	PUMA; PUMA/JFY1; JFY1
1.08931	9.91979	0.990608	-1.10793	BBOX1	Homo sapiens butyrobetaine (gamma), 2-oxoglutarate dioxygenase (gamma-butyrobetaine hydroxylase) 1 (BBOX1), mRNA.	G-BBH; BBOX; gamma-BBH; BBH
0.987688	-3.30759	1.237	44.7051	BBS1	Homo sapiens Bardet-Biedl syndrome 1 (BBS1), mRNA.	BBS2L2; MGC51114; FLJ23590; MGC126184; MGC126183
0.93529	-6.48711	1.09494	8.18684	BBS10	Homo sapiens Bardet-Biedl syndrome 10 (BBS10), mRNA.	C12orf58; FLJ23560
1.09703	24.4005	0.961346	-14.3402	BBS12	Homo sapiens Bardet-Biedl syndrome 12 (BBS12), mRNA.	FLJ41559; FLJ35630; C4orf24
0.760473	-80.7757	1.5734	115.561	BBS2	Homo sapiens Bardet-Biedl syndrome 2 (BBS2), mRNA.	MGC20703; BBS
0.777167	-66.6368	1.10206	25.6727	BBS4	Homo sapiens Bardet-Biedl syndrome 4 (BBS4), mRNA.
0.99897	-0.165985	1.05492	8.60918	BBS5	PREDICTED: Homo sapiens Bardet-Biedl syndrome 5, transcript variant 2 (BBS5), mRNA.
0.954124	-8.4247	0.999437	-0.10286	BBS7	Homo sapiens Bardet-Biedl syndrome 7 (BBS7), transcript variant 1, mRNA.	FLJ10715; BBS2L1
0.988769	-1.71137	1.07738	10.2049	BBS9	Homo sapiens Bardet-Biedl syndrome 9 (BBS9), transcript variant 2, mRNA.	B1; PTHB1; D1; C18; MGC118917
1.29147	132.517	2.21193	196.996	BBX	Homo sapiens bobby sox homolog (Drosophila) (BBX), mRNA.	MDS001; HSPC339
1.04679	7.29163	1.10232	16.4901	BC37295_3	Homo sapiens hypothetical BC37295_3 (BC37295_3), mRNA.
1.20792	36.9104	0.635253	-135.548	BCAM	Homo sapiens basal cell adhesion molecule (Lutheran blood group) (BCAM), transcript variant 2, mRNA.	AU; CD239; LU; MSK19
0.927187	-12.8458	1.09245	14.9604	BCAN	Homo sapiens brevican (BCAN), transcript variant 1, mRNA.	BEHAB; MGC13038; CSPG7
0.819242	-49.83	1.08071	21.0923	BCAP29	Homo sapiens B-cell receptor-associated protein 29 (BCAP29), transcript variant 4, mRNA.	DKFZp686M2086; BAP29
0.89529	-172.368	0.821576	-269.194	BCAP31	Homo sapiens B-cell receptor-associated protein 31 (BCAP31), mRNA.	DXS1357E; 6C6-AG; CDM; BAP31
0.834024	-29.9986	1.03093	4.6427	BCAR1	Homo sapiens breast cancer anti-estrogen resistance 1 (BCAR1), mRNA.	P130Cas; CRKAS; CAS
0.70534	-301.658	0.961639	-19.1781	BCAR3	Homo sapiens breast cancer anti-estrogen resistance 3 (BCAR3), mRNA.	NSP2; KIAA0554; SH2D3B
0.959074	-5.55783	0.992506	-0.978287	BCAS1	Homo sapiens breast carcinoma amplified sequence 1 (BCAS1), mRNA.	AIBC1; NABC1
1.05302	7.71664	1.04585	7.06804	BCAS2	Homo sapiens breast carcinoma amplified sequence 2 (BCAS2), mRNA.	DAM1
1.22249	46.7448	1.07219	19.9135	BCAS3	Homo sapiens breast carcinoma amplified sequence 3 (BCAS3), mRNA.	FLJ20128; MGC4973; MAAB; GAOB1
0.967083	-7.3056	0.784358	-60.2471	BCAS4	Homo sapiens breast carcinoma amplified sequence 4 (BCAS4), transcript variant 1, mRNA.	FLJ20495
0.495395	-188.518	1.41958	57.4055	BCAT1	Homo sapiens branched chain aminotransferase 1, cytosolic (BCAT1), mRNA.	MECA39; ECA39; PNAS-121; DKFZp686E12175; BCT1
1.04414	15.6684	0.934492	-17.1975	BCAT2	Homo sapiens branched chain aminotransferase 2, mitochondrial (BCAT2), nuclear gene encoding mitochondrial protein, mRNA.	BCAM; BCT2
0.744729	-100.142	1.41159	94.016	BCCIP	Homo sapiens BRCA2 and CDKN1A interacting protein (BCCIP), transcript variant C, mRNA.	TOK-1
0.869746	-73.6664	1.51097	133.406	BCDIN3D	Homo sapiens BCDIN3 domain containing (BCDIN3D), mRNA.
1.01043	1.53554	0.953615	-6.53433	BCHE	Homo sapiens butyrylcholinesterase (BCHE), mRNA.	CHE1; E1
1.23045	134.395	0.829996	-167.15	BCKDHA	Homo sapiens branched chain keto acid dehydrogenase E1, alpha polypeptide (BCKDHA), mRNA.	FLJ45695; MSUD1; MSU
0.904407	-18.432	0.948238	-9.90219	BCKDHB	Homo sapiens branched chain keto acid dehydrogenase E1, beta polypeptide (maple syrup urine disease) (BCKDHB), nuclear gene encoding mitochondrial protein, transcript variant 1, mRNA.	E1B
0.852766	-310.87	0.598991	-801.276	BCKDK	Homo sapiens branched chain ketoacid dehydrogenase kinase (BCKDK), mRNA.
0.795373	-41.6628	0.904888	-14.5201	BCL10	Homo sapiens B-cell CLL/lymphoma 10 (BCL10), mRNA.	mE10; CARMEN; CLAP; CIPER; c-E10
1.01661	4.43283	0.829713	-55.4778	BCL11A	Homo sapiens B-cell CLL/lymphoma 11A (zinc finger protein) (BCL11A), transcript variant 1, mRNA.	BCL11A-L; CTIP1; FLJ10173; EVI9; BCL11A-XL; BCL11A-S; FLJ34997; KIAA1809
0.999749	-0.049118	1.17451	31.8635	BCL11B	Homo sapiens B-cell CLL/lymphoma 11B (zinc finger protein) (BCL11B), transcript variant 1, mRNA.	hRIT1-alpha; RIT1; CTIP2; CTIP-2
0.813993	-52.3722	1.06994	11.8976	BCL2	Homo sapiens B-cell CLL/lymphoma 2 (BCL2), nuclear gene encoding mitochondrial protein, transcript variant alpha, mRNA.	Bcl-2
0.916472	-12.613	1.06026	7.73299	BCL2A1	Homo sapiens BCL2-related protein A1 (BCL2A1), mRNA.	GRS; ACC-1; HBPA1; BFL1; ACC-2; BCL2L5
0.831007	-86.9965	1.31767	72.1822	BCL2L1	Homo sapiens BCL2-like 1 (BCL2L1), nuclear gene encoding mitochondrial protein, transcript variant 1, mRNA.	DKFZp781P2092; BCL-XL/S; bcl-xL; BCLX; Bcl-X; bcl-xS; BCL2L
1.07081	10.5967	1.10332	14.6361	BCL2L10	Homo sapiens BCL2-like 10 (apoptosis facilitator) (BCL2L10), mRNA.	MGC129810; BCL-B; MGC129811; Diva; Boo
1.06791	10.4573	1.05314	9.14006	BCL2L11	Homo sapiens BCL2-like 11 (apoptosis facilitator) (BCL2L11), transcript variant 9, mRNA.	BIM; BOD; BimEL; BIM-beta6; BimL; BIM-beta7; BAM; BIM-alpha6
0.761686	-55.5878	1.08269	13.7674	BCL2L12	Homo sapiens BCL2-like 12 (proline rich) (BCL2L12), transcript variant 3, mRNA.	MGC120315; MGC120314; MGC120313
2.03772	1500.73	0.957929	-69.5031	BCL2L13	Homo sapiens BCL2-like 13 (apoptosis facilitator) (BCL2L13), nuclear gene encoding mitochondrial protein, mRNA.	BCL-RAMBO; MIL1
0.973082	-4.1234	1.00566	0.912735	BCL2L14	Homo sapiens BCL2-like 14 (apoptosis facilitator) (BCL2L14), transcript variant 4, mRNA.	BCLG
0.966647	-5.94368	0.972121	-5.06296	BCL2L15	Homo sapiens BCL2-like 15 (BCL2L15), mRNA.	FLJ22588; Bfk; C1orf178
0.474953	-132.384	1.16507	18.5984	BCL2L2	Homo sapiens BCL2-like 2 (BCL2L2), mRNA.	KIAA0271; BCLW; BCL-W
0.57263	-130.717	1.18801	27.8473	BCL3	Homo sapiens B-cell CLL/lymphoma 3 (BCL3), mRNA.	D19S37; BCL4
0.783033	-165.624	1.60602	295.326	BCL6	Homo sapiens B-cell CLL/lymphoma 6 (zinc finger protein 51) (BCL6), transcript variant 1, mRNA.	ZBTB27; ZNF51; LAZ3; BCL6A; BCL5
1.0943	8.62947	1.36796	28.478	BCL6B	Homo sapiens B-cell CLL/lymphoma 6, member B (zinc finger protein) (BCL6B), mRNA.	ZBTB28; ZNF62; BAZF
0.944526	-6.59725	0.933382	-7.53364	BCL7A	Homo sapiens B-cell CLL/lymphoma 7A (BCL7A), transcript variant 1, mRNA.	BCL7
0.845667	-48.0177	1.16565	32.5335	BCL7B	Homo sapiens B-cell CLL/lymphoma 7B (BCL7B), transcript variant 2, mRNA.
0.992321	-1.63266	0.511584	-193.765	BCL7C	Homo sapiens B-cell CLL/lymphoma 7C (BCL7C), mRNA.
0.93963	-9.24293	0.992054	-1.10338	BCL8	PREDICTED: Homo sapiens B-cell CLL/lymphoma 8 (BCL8), mRNA.
0.76645	-70.0733	1.1842	34.5701	BCL9	Homo sapiens B-cell CLL/lymphoma 9 (BCL9), mRNA.	LGS; MGC131591
0.96106	-6.48395	1.02105	2.86916	BCL9L	Homo sapiens B-cell CLL/lymphoma 9-like (BCL9L), mRNA.	DLNB11; BCL9-2
0.795835	-79.0473	2.03953	228.568	BCLAF1	Homo sapiens BCL2-associated transcription factor 1 (BCLAF1), transcript variant 2, mRNA.	BTF; bK211L9.1; KIAA0164
1.26148	35.527	1.02992	4.54173	BCMO1	Homo sapiens beta-carotene 15,15'-monooxygenase 1 (BCMO1), mRNA.	BCMO; BCO; FLJ10730; BCDO1; BCDO
0.9811	-2.49873	0.963139	-5.53523	BCO2	Homo sapiens beta-carotene oxygenase 2 (BCO2), transcript variant 2, mRNA.	B-DIOX-II; FLJ34464; BCO2
0.917489	-15.776	1.08625	13.3022	BCOR	Homo sapiens BCL6 co-repressor (BCOR), transcript variant 1, mRNA.	MGC131961; KIAA1575; FLJ20285; MGC71031; MCOPS2; FLJ38041; MAA2; ANOP2
1.01364	2.6281	1.22736	37.8676	BCORL1	Homo sapiens BCL6 co-repressor-like 1 (BCORL1), mRNA.	FLJ11362; B930011H20Rik
0.886539	-18.4902	0.822985	-27.8937	BCORL2	Homo sapiens BCL6 co-repressor-like 2 (BCORL2), mRNA.	FLJ39821
0.979699	-3.40083	0.984881	-2.68831	BCR	Homo sapiens breakpoint cluster region (BCR), transcript variant 2, mRNA.	D22S11; ALL; PHL; D22S662; BCR1; CML
0.798757	-58.6463	1.17635	34.4764	BCS1L	Homo sapiens BCS1-like (yeast) (BCS1L), nuclear gene encoding mitochondrial protein, transcript variant 2, mRNA.	BCS; Hs.6719; BCS1; FLNMS; BJS; h-BCS; PTD; GRACILE
0.626651	-223.83	1.34239	154.397	BCYRN1	Homo sapiens brain cytoplasmic RNA 1, Bc1 analog (mouse) (BCYRN1) on chromosome 2.	BC200a; BC200
1.06103	7.90933	1.01919	2.74873	BDH1	Homo sapiens 3-hydroxybutyrate dehydrogenase, type 1 (BDH1), nuclear gene encoding mitochondrial protein, transcript variant 2, mRNA.	BDH; MGC4347; MGC2723; MGC9788
1.05413	7.76852	0.977933	-3.24406	BDH2	Homo sapiens 3-hydroxybutyrate dehydrogenase, type 2 (BDH2), mRNA.	UCPA-OR; DHRS6; FLJ13261; EFA6R; PRO20933; UNQ6308
1.56975	156.188	0.851719	-64.5523	BDKRB1	Homo sapiens bradykinin receptor B1 (BDKRB1), mRNA.	BKR1; B1BKR; BKB1R; B1R; BRADYB1
0.995813	-0.553787	0.966011	-4.49569	BDKRB2	Homo sapiens bradykinin receptor B2 (BDKRB2), mRNA.	DKFZp686O088; BRB2; BK-2; BK2; B2R; BKR2
1.05499	8.26613	1.00561	0.830429	BDNF	Homo sapiens brain-derived neurotrophic factor (BDNF), transcript variant 3, mRNA.	MGC34632
0.894692	-15.9131	1.02096	2.75081	BDP1	Homo sapiens B double prime 1, subunit of RNA polymerase III transcription initiation factor IIIB (BDP1), mRNA.	TAF3B1; KIAA1241; DKFZp686C01233; TFNR; TFIIIB150; HSA238520; DKFZp686K0831; TFIIIB''; TFIIIB90; KIAA1689; TFC5
1.00162	0.311768	0.635472	-105.613	BEAN	PREDICTED: Homo sapiens brain expressed, associated with Nedd4 (BEAN), mRNA.
0.614203	-126.663	1.53592	81.7876	BECN1	Homo sapiens beclin 1, autophagy related (BECN1), mRNA.	ATG6; VPS30; beclin1
1.25784	56.2534	1.02975	6.92703	BEGAIN	Homo sapiens brain-enriched guanylate kinase-associated homolog (rat) (BEGAIN), mRNA.	KIAA1446; BEGAIN
0.649796	-85.4516	1.09853	16.3346	BEST1	Homo sapiens bestrophin 1 (BEST1), mRNA.	BEST; VMD2; TU15B; ARB; BMD
0.888639	-13.2848	0.9885	-1.22508	BEST2	Homo sapiens bestrophin 2 (BEST2), mRNA.	VMD2L1; FLJ20132
1.20422	27.908	0.828055	-32.4647	BEST3	Homo sapiens bestrophin 3 (BEST3), transcript variant 2, mRNA.	MGC13168; VMD2L3; MGC40411
1.15225	23.1691	0.989926	-1.82526	BEST4	Homo sapiens bestrophin 4 (BEST4), mRNA.	VMD2L2; MGC126872
0.822692	-52.3168	1.55625	96.5737	BET1	Homo sapiens blocked early in transport 1 homolog (S. cerevisiae) (BET1), mRNA.	HBET1; DKFZp781C0425
0.965672	-3.90444	1.18536	18.8447	BET1L	Homo sapiens blocked early in transport 1 homolog (S. cerevisiae)-like (BET1L), mRNA.	BET1L1; GS15; HSPC197
1.14379	71.5774	1.04934	29.6857	BEX1	Homo sapiens brain expressed, X-linked 1 (BEX1), mRNA.	HBEX2; HGR74-h; BEX2
1.28213	102.041	0.706695	-213.956	BEX2	Homo sapiens brain expressed X-linked 2 (BEX2), mRNA.	BEX1; DJ79P11.1
0.555914	-152.851	1.22584	40.8848	BEX4	Homo sapiens BEX family member 4 (BEX4), mRNA.	BEXL1; BEX4; FLJ10097
0.837669	-29.5032	1.04369	7.14502	BEX5	Homo sapiens BEX family member 5 (BEX5), mRNA.	BEX5; MGC126446; NGFRAP1L1; MGC104434
0.769659	-117.941	0.941498	-28.1314	BEXL1	PREDICTED: Homo sapiens brain expressed X-linked-like 1 (BEXL1), mRNA.
0.548788	-121.652	1.11843	14.0523	BFAR	Homo sapiens bifunctional apoptosis regulator (BFAR), mRNA.	BAR; RNF47
0.986988	-2.06018	1.11886	15.8772	BFSP1	Homo sapiens beaded filament structural protein 1, filensin (BFSP1), mRNA.	FILENSIN; CP94; CP115; LIFL-H
1.04889	6.35045	0.811807	-26.258	BFSP2	Homo sapiens beaded filament structural protein 2, phakinin (BFSP2), mRNA.	LIFL-L; CP47; MGC142080; MGC142078; CP49
0.979863	-4.03477	1.12711	22.9781	BGLAP	Homo sapiens bone gamma-carboxyglutamate (gla) protein (osteocalcin) (BGLAP), mRNA.	BGP; PMF1
1.39905	156.429	0.674187	-189.366	BGN	Homo sapiens biglycan (BGN), mRNA.	SLRR1A; PG-S1; PGI; DSPG1
0.966853	-18.0096	1.89183	204.281	BHLHB2	Homo sapiens basic helix-loop-helix domain containing, class B, 2 (BHLHB2), mRNA.	DEC1; STRA13; Stra14; SHARP-2
0.441476	-388.991	0.938657	-13.9605	BHLHB3	Homo sapiens basic helix-loop-helix domain containing, class B, 3 (BHLHB3), mRNA.	SHARP1; SHARP-1; DEC2
0.977393	-3.16835	1.03614	5.01187	BHLHB4	Homo sapiens basic helix-loop-helix domain containing, class B, 4 (BHLHB4), mRNA.	Beta4; bA305P22.3
1.05025	19.8565	1.65274	180.938	BHLHB5	Homo sapiens basic helix-loop-helix domain containing, class B, 5 (BHLHB5), mRNA.	CAGL85; Beta3; TNRC20
1.07881	12.8274	0.840643	-29.2618	BHLHB8	Homo sapiens basic helix-loop-helix domain containing, class B, 8 (BHLHB8), mRNA.	MIST1
0.882455	-30.7785	0.805944	-57.859	BHLHB9	Homo sapiens basic helix-loop-helix domain containing, class B, 9 (BHLHB9), mRNA.	p60TRP; KIAA1701
1.05758	9.22722	1.00324	0.552002	BHMT	Homo sapiens betaine-homocysteine methyltransferase (BHMT), mRNA.
1.21348	29.7482	1.0942	15.1167	BHMT2	Homo sapiens betaine-homocysteine methyltransferase 2 (BHMT2), mRNA.	FLJ20001
1.01081	1.62207	1.09075	13.8705	BICC1	Homo sapiens bicaudal C homolog 1 (Drosophila) (BICC1), mRNA.
0.960357	-8.40732	0.855063	-32.7775	BICD1	Homo sapiens bicaudal D homolog 1 (Drosophila) (BICD1), transcript variant 1, mRNA.	BICD
0.96234	-13.543	0.801246	-105.948	BICD2	Homo sapiens bicaudal D homolog 2 (Drosophila) (BICD2), transcript variant 1, mRNA.	bA526D8.1; KIAA0699
0.584753	-187.541	1.13545	27.5875	BID	Homo sapiens BH3 interacting domain death agonist (BID), transcript variant 1, mRNA.	MGC15319; FP497; MGC42355
0.977393	-3.44029	1.07572	11.6294	BIK	Homo sapiens BCL2-interacting killer (apoptosis-inducing) (BIK), mRNA.	NBK; BIP1; BP4
1.45037	213.528	1.45208	176.566	BIN1	Homo sapiens bridging integrator 1 (BIN1), transcript variant 1, mRNA.	MGC10367; AMPH2; DKFZp547F068; SH3P9; AMPHL
0.961187	-4.55724	1.02809	3.38677	BIN2	Homo sapiens bridging integrator 2 (BIN2), mRNA.	BRAP-1
0.862203	-22.6833	1.03123	4.48943	BIN3	Homo sapiens bridging integrator 3 (BIN3), mRNA.	MGC14978
0.806416	-24.2081	1.04745	5.3816	BIRC1	PREDICTED: Homo sapiens baculoviral IAP repeat-containing 1 (BIRC1), mRNA.
1.10629	74.7647	1.16923	110.528	BIRC2	Homo sapiens baculoviral IAP repeat-containing 2 (BIRC2), mRNA.	API1; Hiap-2; MIHB; RNF48; HIAP2; cIAP1
0.76647	-192.22	0.796427	-173.451	BIRC3	Homo sapiens baculoviral IAP repeat-containing 3 (BIRC3), transcript variant 2, mRNA.	RNF49; MALT2; API2; HIAP1; AIP1; MIHC; HAIP1; CIAP2
0.964889	-4.29623	0.941166	-7.18928	BIRC4	Homo sapiens baculoviral IAP repeat-containing 4 (BIRC4), mRNA.	XLP2; ILP1; API3; XIAP; MIHA
1.40491	87.4537	0.825446	-64.1752	BIRC5	Homo sapiens baculoviral IAP repeat-containing 5 (survivin) (BIRC5), transcript variant 3, mRNA.	API4; EPR-1
0.630365	-96.8476	1.25937	41.4331	BIRC6	Homo sapiens baculoviral IAP repeat-containing 6 (apollon) (BIRC6), mRNA.	FLJ13726; KIAA1289; BRUCE; APOLLON; FLJ13786
1.01276	2.11728	0.956855	-7.47772	BIRC7	Homo sapiens baculoviral IAP repeat-containing 7 (livin) (BIRC7), transcript variant 2, mRNA.	LIVIN; ML-IAP; MLIAP; RNF50; KIAP
1.22515	45.2432	0.685571	-104.435	BIRC8	Homo sapiens baculoviral IAP repeat-containing 8 (BIRC8), mRNA.	ILP2; hILP2; ILP-2
0.836282	-43.1484	1.20563	38.4156	BIVM	Homo sapiens basic, immunoglobulin-like variable motif containing (BIVM), mRNA.	MGC133326
0.667377	-109.034	1.37538	66.2219	BLCAP	Homo sapiens bladder cancer associated protein (BLCAP), mRNA.	BC10
0.895513	-15.9186	0.858499	-20.4824	BLID	Homo sapiens BH3-like motif containing, cell death inducer (BLID), mRNA.	BRCC2; MGC163235; MGC163233
0.8329	-31.7891	0.888549	-18.7867	BLK	Homo sapiens B lymphoid tyrosine kinase (BLK), mRNA.	MGC10442
0.922903	-16.3011	1.08185	16.0277	BLM	Homo sapiens Bloom syndrome (BLM), mRNA.	MGC131620; MGC131618; MGC126616; RECQL2; BS; RECQ2; RECQL3
0.584072	-78.8817	0.925973	-9.28936	BLMH	Homo sapiens bleomycin hydrolase (BLMH), mRNA.	BMH; BH
0.895143	-17.1308	0.910337	-14.778	BLNK	Homo sapiens B-cell linker (BLNK), mRNA.	SLP65; MGC111051; Ly57; SLP-65; BASH; BLNK-s
0.660411	-86.7442	1.53805	59.1635	BLOC1S1	Homo sapiens biogenesis of lysosome-related organelles complex-1, subunit 1 (BLOC1S1), mRNA.	GCN5L1; MGC87455; BLOS1
0.937037	-15.0167	1.15952	29.6676	BLOC1S2	Homo sapiens biogenesis of lysosome-related organelles complex-1, subunit 2 (BLOC1S2), transcript variant 2, mRNA.	RP11-316M21.4; FLJ30135; MGC10120; BLOS2
1.04092	9.21759	1.05727	13.5269	BLOC1S3	Homo sapiens biogenesis of lysosome-related organelles complex-1, subunit 3 (BLOC1S3), mRNA.	BLOS3; HPS8
1.25557	34.194	0.810557	-37.6665	BLR1	Homo sapiens Burkitt lymphoma receptor 1, GTP binding protein (chemokine (C-X-C motif) receptor 5) (BLR1), transcript variant 1, mRNA.	MDR15; MGC117347; CXCR5; CD185
0.777296	-78.0151	1.71254	104.898	BLVRA	Homo sapiens biliverdin reductase A (BLVRA), mRNA.	BVRA; BLVR
0.840641	-56.7502	1.29492	64.8491	BLVRB	Homo sapiens biliverdin reductase B (flavin reductase (NADPH)) (BLVRB), mRNA.	BVRB; MGC117413; FLR
1.29138	109.261	0.613804	-241.633	BLZF1	Homo sapiens basic leucine zipper nuclear factor 1 (JEM-1) (BLZF1), mRNA.	JEM1; JEM-1; GOLGIN-45; MGC22497; JEM-1s
0.964207	-6.0296	1.29939	50.9419	BMF	Homo sapiens Bcl2 modifying factor (BMF), transcript variant 1, mRNA.	FLJ00065
0.662123	-211.558	1.37212	80.0017	BMI1	Homo sapiens BMI1 polycomb ring finger oncogene (BMI1), mRNA.	MGC12685; PCGF4; BMI1; RNF51
0.955585	-7.62506	1.03236	5.27426	BMP1	Homo sapiens bone morphogenetic protein 1 (BMP1), transcript variant BMP1-3, mRNA.	PCOLC; FLJ44432; TLD; PCP
0.781069	-38.1355	0.981562	-3.08878	BMP10	Homo sapiens bone morphogenetic protein 10 (BMP10), mRNA.	MGC126783
1.01507	2.43471	0.92151	-12.9802	BMP15	Homo sapiens bone morphogenetic protein 15 (BMP15), mRNA.	GDF9B; POF4; ODG2
1.01089	1.80281	1.23719	39.8097	BMP2	Homo sapiens bone morphogenetic protein 2 (BMP2), mRNA.	BMP2A
0.921155	-19.5235	1.31187	56.9768	BMP2K	Homo sapiens BMP2 inducible kinase (BMP2K), transcript variant 1, mRNA.	DKFZp434P0116; DKFZp434K0614; BIKE; HRIHFB2017
1.21399	27.6133	0.951686	-6.8427	BMP2KL	PREDICTED: Homo sapiens BMP2 inducible kinase-like (BMP2KL), mRNA.
0.990981	-0.967461	0.967472	-3.30868	BMP3	Homo sapiens bone morphogenetic protein 3 (osteogenic) (BMP3), mRNA.	BMP-3A
1.06768	8.73737	1.05721	7.79486	BMP4	Homo sapiens bone morphogenetic protein 4 (BMP4), transcript variant 1, mRNA.	BMP2B1; BMP2B; ZYME
1.11535	14.8606	1.04055	5.41942	BMP5	Homo sapiens bone morphogenetic protein 5 (BMP5), mRNA.	MGC34244
0.740863	-39.7306	1.11051	12.7127	BMP6	Homo sapiens bone morphogenetic protein 6 (BMP6), mRNA.	VGR1; VGR
0.855031	-25.8374	1.17985	23.0698	BMP7	Homo sapiens bone morphogenetic protein 7 (osteogenic protein 1) (BMP7), mRNA.	OP-1
0.90923	-12.9292	1.14751	19.9288	BMP8A	Homo sapiens bone morphogenetic protein 8a (BMP8A), mRNA.	FLJ14351; FLJ45264
1.07255	12.2199	1.17187	26.64	BMP8B	Homo sapiens bone morphogenetic protein 8b (osteogenic protein 2) (BMP8B), mRNA.	BMP8; MGC131757; OP2
1.17566	16.4624	1.07984	7.75058	BMPER	Homo sapiens BMP binding endothelial regulator (BMPER), mRNA.	CV-2; CV2; CRIM3
1.18586	52.727	1.25889	65.3097	BMPR1A	Homo sapiens bone morphogenetic protein receptor, type IA (BMPR1A), mRNA.	CD292; ALK3; ACVRLK3
1.18753	20.9799	0.879705	-14.7347	BMPR1B	Homo sapiens bone morphogenetic protein receptor, type IB (BMPR1B), mRNA.	CDw293; ALK6; ALK-6
1.02593	8.8338	2.2695	236.22	BMPR2	Homo sapiens bone morphogenetic protein receptor, type II (serine/threonine kinase) (BMPR2), mRNA.	BRK-3; BMPR3; BMPR-II; BMR2; TRG10; PPH1; T-ALK
0.87687	-47.0206	1.45048	94.5853	BMS1	Homo sapiens BMS1 homolog, ribosome assembly protein (yeast) (BMS1), mRNA.	KIAA0187; BMS1L
1.04484	6.52595	0.96347	-5.66736	BMX	Homo sapiens BMX non-receptor tyrosine kinase (BMX), mRNA.	PSCTK2; PSCTK3; ETK
0.954494	-7.61087	0.929562	-12.7033	BNC1	PREDICTED: Homo sapiens basonuclin 1 (BNC1), mRNA.
0.796875	-39.2728	0.980931	-2.92889	BNC2	Homo sapiens basonuclin 2 (BNC2), mRNA.	DKFZp686A01127; FLJ34928; BSN2; FLJ20043
1.02078	5.7962	1.07847	16.617	BNIP1	Homo sapiens BCL2/adenovirus E1B 19kDa interacting protein 1 (BNIP1), transcript variant BNIP1-b, mRNA.	NIP1; TRG-8; SEC20
1.09488	61.8865	1.39153	250.783	BNIP2	Homo sapiens BCL2/adenovirus E1B 19kDa interacting protein 2 (BNIP2), mRNA.	BNIP-2; NIP2
0.654343	-663.063	1.03415	43.1898	BNIP3	Homo sapiens BCL2/adenovirus E1B 19kDa interacting protein 3 (BNIP3), nuclear gene encoding mitochondrial protein, mRNA.	NIP3
0.788649	-215.625	1.33797	379.09	BNIP3L	Homo sapiens BCL2/adenovirus E1B 19kDa interacting protein 3-like (BNIP3L), mRNA.	BNIP3a; NIX
1.0231	3.87787	0.941102	-9.41487	BNIPL	Homo sapiens BCL2/adenovirus E1B 19kD interacting protein like (BNIPL), transcript variant 2, mRNA.	BNIPL1; BNIPL-2; BNIPL2; BNIP-S; PP753; BNIPL-1
1.21499	44.7608	0.954051	-10.0972	BOAT	PREDICTED: Homo sapiens brother of ataxin-1 (BOAT), mRNA.
1.2105	34.9043	1.10587	17.5877	BOC	Homo sapiens Boc homolog (mouse) (BOC), mRNA.
1.46531	337.85	0.623779	-433.432	BOK	Homo sapiens BCL2-related ovarian killer (BOK), mRNA.	MGC4631; BOKL; BCL2L9
0.9943	-0.797195	1.01836	2.64528	BOLA1	Homo sapiens bolA homolog 1 (E. coli) (BOLA1), mRNA.	RP11-196G18.18; MGC75015; CGI-143
0.880288	-80.0094	0.903339	-65.5083	BOLA2	Homo sapiens bolA homolog 2 (E. coli) (BOLA2), mRNA.	BOLA2A; My016
0.738256	-237.703	0.93113	-43.0413	BOLA3	Homo sapiens bolA homolog 3 (E. coli) (BOLA3), transcript variant 1, mRNA.
1.09314	14.1989	0.932359	-12.0217	BOLL	Homo sapiens bol, boule-like (Drosophila) (BOLL), transcript variant 2, mRNA.	BOULE
1.21351	129.724	1.03748	24.9599	BOP1	Homo sapiens block of proliferation 1 (BOP1), mRNA.	KIAA0124
0.771582	-47.1671	1.20349	29.5782	BP75	Homo sapiens bromodomain containing protein 75 kDa pseudogene (BP75) on chromosome 6.
0.9784	-2.33284	1.1173	11.7856	BPESC1	Homo sapiens blepharophimosis, epicanthus inversus and ptosis, candidate 1 (BPESC1), mRNA.
0.822547	-41.6343	1.17887	33.7547	BPGM	Homo sapiens 2,3-bisphosphoglycerate mutase (BPGM), transcript variant 2, mRNA.
0.934439	-32.4683	1.63615	191.649	BPHL	Homo sapiens biphenyl hydrolase-like (serine hydrolase; breast epithelial mucin-associated antigen) (BPHL), mRNA.	MGC125930; MCNAA; MGC41865; Bph-rp
1.06875	11.0377	1.05103	8.0029	BPI	Homo sapiens bactericidal/permeability-increasing protein (BPI), mRNA.
0.84505	-22.2683	0.932847	-10.0931	BPIL1	Homo sapiens bactericidal/permeability-increasing protein-like 1 (BPIL1), mRNA.	C20orf184; RYSR; dJ726C3.2; LPLUNC2
1.14705	21.111	0.938424	-9.30934	BPIL2	Homo sapiens bactericidal/permeability-increasing protein-like 2 (BPIL2), mRNA.
0.9801	-3.82593	0.884324	-24.2409	BPIL3	Homo sapiens bactericidal/permeability-increasing protein-like 3 (BPIL3), mRNA.	LPLUNC6
0.840385	-37.1343	0.933747	-12.9391	BPNT1	Homo sapiens 3'(2'), 5'-bisphosphate nucleotidase 1 (BPNT1), mRNA.	PIP
0.995185	-1.12271	0.831701	-41.5166	BPTF	Homo sapiens bromodomain PHD finger transcription factor (BPTF), transcript variant 1, mRNA.	FAC1; FALZ; NURF301
1.17281	30.2984	0.607809	-123.726	BPY2	Homo sapiens basic charge, Y-linked, 2 (BPY2), mRNA.	VCY2; VCY2A; BPY2A
1.07667	15.5873	1.20613	37.7174	BPY2B	Homo sapiens basic charge, Y-linked, 2B (BPY2B), mRNA.	VCY2; VCY2B; BPY2
0.808974	-36.3548	1.06028	10.7744	BRAF	Homo sapiens v-raf murine sarcoma viral oncogene homolog B1 (BRAF), mRNA.	B-raf 1; MGC138284; BRAF1; MGC126806; RAFB1
0.848013	-15.2244	1.00556	0.508667	BRAP	Homo sapiens BRCA1 associated protein (BRAP), mRNA.	RNF52; IMP; BRAP2
1.08631	11.5868	0.955407	-6.64549	BRCA1	Homo sapiens breast cancer 1, early onset (BRCA1), transcript variant BRCA1-delta11b, mRNA.	RNF53; BRCAI; PSCP; BRCC1; IRIS
1.15948	27.4446	1.04924	8.03239	BRCA2	Homo sapiens breast cancer 2, early onset (BRCA2), mRNA.	FANCB; FACD; FANCD1; BRCC2; FANCD; FAD1; FAD
0.917869	-21.9621	0.778639	-68.4384	BRCC3	Homo sapiens BRCA1/BRCA2-containing complex, subunit 3 (BRCC3), transcript variant 1, mRNA.	C6.1A; RP11-143H17.2; BRCC36; CXorf53; BRCC3
0.874377	-28.739	1.15539	32.6007	BRD1	Homo sapiens bromodomain containing 1 (BRD1), mRNA.	BRPF2; BRL; BRPF1; DKFZp686F0325
1.00689	17.5561	1.03329	113.617	BRD2	Homo sapiens bromodomain containing 2 (BRD2), mRNA.	FLJ31942; RNF3; D6S113E; RING3; DKFZp686N0336; NAT; FSRG1; KIAA9001
0.795181	-52.6009	1.17956	39.8159	BRD3	Homo sapiens bromodomain containing 3 (BRD3), mRNA.	KIAA0043; RING3L; ORFX
0.975104	-4.13106	1.0333	5.37648	BRD4	Homo sapiens bromodomain containing 4 (BRD4), transcript variant long, mRNA.	HUNKI; MCAP; CAP
0.893135	-42.7538	1.92401	187.326	BRD7	Homo sapiens bromodomain containing 7 (BRD7), mRNA.	CELTIX1; NAG4; BP75
0.83775	-36.3427	1.88874	163.549	BRD8	Homo sapiens bromodomain containing 8 (BRD8), transcript variant 3, mRNA.	SMAP; p120; SMAP2
0.855737	-83.0302	1.04031	16.9187	BRD9	Homo sapiens bromodomain containing 9 (BRD9), transcript variant 1, mRNA.	LAVS3040; DKFZp686L0539; PRO9856; DKFZp434D0711
1.25087	46.8797	0.96405	-7.2722	BRDG1	Homo sapiens BCR downstream signaling 1 (BRDG1), mRNA.	STAP1
0.999357	-0.110718	1.0375	6.53371	BRDT	Homo sapiens bromodomain, testis-specific (BRDT), transcript variant 2, mRNA.	BRD6
0.898561	-32.8393	1.06335	19.0038	BRE	Homo sapiens brain and reproductive organ-expressed (TNFRSF1A modulator) (BRE), transcript variant 3, mRNA.	BRCC45; BRCC4
1.03862	6.98874	0.956901	-8.40564	BRF1	Homo sapiens BRF1 homolog, subunit of RNA polymerase III transcription initiation factor IIIB (S. cerevisiae) (BRF1), transcript variant 2, mRNA.	FLJ43034; TAF3C; TAFIII90; MGC105048; BRF; hBRF; TAF3B2; GTF3B; FLJ42674; TFIIIB90; TF3B90
1.15892	62.3449	0.501294	-457.795	BRF2	Homo sapiens BRF2, subunit of RNA polymerase III transcription initiation factor, BRF1-like (BRF2), mRNA.	TFIIIB50; FLJ11052; BRFU
1.40167	684.887	1.15074	220.814	BRI3	Homo sapiens brain protein I3 (BRI3), mRNA.	I3
0.832482	-31.8709	0.945286	-9.41632	BRI3BP	PREDICTED: Homo sapiens BRI3 binding protein (BRI3BP), mRNA.
1.26635	53.9703	1.02746	6.49687	BRIP1	Homo sapiens BRCA1 interacting protein C-terminal helicase 1 (BRIP1), mRNA.	FANCJ; BACH1; MGC126521; FLJ90232; OF; MGC126523
0.999952	-0.052124	0.67471	-436.256	BRMS1	Homo sapiens breast cancer metastasis suppressor 1 (BRMS1), transcript variant 1, mRNA.	DKFZp564A063
0.863525	-28.5559	1.15246	25.2522	BRMS1L	Homo sapiens breast cancer metastasis-suppressor 1-like (BRMS1L), mRNA.	BRMS1; MGC11296
0.971496	-19.2883	1.29828	177.065	BRP44	Homo sapiens brain protein 44 (BRP44), mRNA.	MGC125752; DKFZP564B167; MGC125753
0.732131	-176.002	1.42197	251.971	BRP44L	Homo sapiens brain protein 44-like (BRP44L), mRNA.	CGI-129; dJ68L15.3
0.645609	-337.172	0.766274	-186.12	BRPF1	Homo sapiens bromodomain and PHD finger containing, 1 (BRPF1), transcript variant 1, mRNA.	BR140
0.626057	-145.897	2.42423	175.851	BRPF3	Homo sapiens bromodomain and PHD finger containing, 3 (BRPF3), mRNA.
1.10445	14.9703	0.960187	-6.32999	BRS3	Homo sapiens bombesin-like receptor 3 (BRS3), mRNA.
1.74941	495.772	1.371	98.633	BRSK1	Homo sapiens BR serine/threonine kinase 1 (BRSK1), mRNA.	KIAA1811; FLJ43009
0.911646	-10.8979	1.02427	2.507	BRSK2	Homo sapiens BR serine/threonine kinase 2 (BRSK2), mRNA.	SAD1; PEN11B; FLJ41362; C11orf7; STK29
1.03475	5.53918	0.953741	-8.14537	BRUNOL4	PREDICTED: Homo sapiens bruno-like 4, RNA binding protein (Drosophila) (BRUNOL4), mRNA.
1.01958	3.31509	0.994529	-1.07074	BRUNOL5	Homo sapiens bruno-like 5, RNA binding protein (Drosophila) (BRUNOL5), mRNA.	BRUNOL-5; CELF5
0.787155	-43.1462	0.991825	-1.50348	BRUNOL6	Homo sapiens bruno-like 6, RNA binding protein (Drosophila) (BRUNOL6), mRNA.	CELF6
0.848181	-30.0838	0.951992	-9.40268	BRWD1	Homo sapiens bromodomain and WD repeat domain containing 1 (BRWD1), transcript variant 1, mRNA.	C21orf107; FLJ43918; N143; WDR9
0.974371	-10.707	1.19211	78.8245	BRWD2	Homo sapiens bromodomain and WD repeat domain containing 2 (BRWD2), mRNA.	FLJ42531; DR11; DKFZp434L1715; WDR15; WDR11
1.07539	10.7776	0.952524	-7.57639	BRWD3	Homo sapiens bromodomain and WD repeat domain containing 3 (BRWD3), mRNA.	BRODL; MRX93; FLJ38568
1.50285	507.801	0.846546	-237.347	BSCL2	Homo sapiens Bernardinelli-Seip congenital lipodystrophy 2 (seipin) (BSCL2), mRNA.	SPG17; MGC4694; HMN5; GNG3LG
0.540296	-144.661	1.85679	119.388	BSDC1	Homo sapiens BSD domain containing 1 (BSDC1), mRNA.	RP4-811H24.7; FLJ10276; DKFZp686B09139
1.16781	53.6236	1.03606	11.4432	BSG	Homo sapiens basigin (Ok blood group) (BSG), transcript variant 1, mRNA.	EMMPRIN; OK; TCSF; M6; 5F7; CD147
0.940933	-12.0193	1.14142	21.203	BSN	Homo sapiens bassoon (presynaptic cytomatrix protein) (BSN), mRNA.	ZNF231
0.8828	-16.2198	0.937483	-8.51519	BSND	Homo sapiens Bartter syndrome, infantile, with sensorineural deafness (Barttin) (BSND), mRNA.	MGC119283; BART; MGC119285; MGC119284
1.12347	30.1265	0.898427	-25.0869	BST1	Homo sapiens bone marrow stromal cell antigen 1 (BST1), mRNA.	CD157
2.80561	908.002	4.24688	638.56	BST2	Homo sapiens bone marrow stromal cell antigen 2 (BST2), mRNA.	CD317
1.05314	47.0469	0.908625	-93.4656	BTAF1	Homo sapiens BTAF1 RNA polymerase II, B-TFIID transcription factor-associated, 170kDa (Mot1 homolog, S. cerevisiae) (BTAF1), mRNA.	TAF172; KIAA0940; TAF(II)170; TAFII170; MOT1; MGC138406
0.62021	-104.614	1.1905	28.0756	BTBD1	Homo sapiens BTB (POZ) domain containing 1 (BTBD1), transcript variant 2, mRNA.	C15orf1; NS5ATP8
0.571117	-123.375	1.19989	30.4228	BTBD10	Homo sapiens BTB (POZ) domain containing 10 (BTBD10), mRNA.	MGC13007; GMRP-1; GMRP1
1.17696	37.5518	1.02428	5.54393	BTBD11	Homo sapiens BTB (POZ) domain containing 11 (BTBD11), transcript variant 1, mRNA.	FLJ42845; FLJ33957
0.54614	-143.99	1.24189	30.0836	BTBD12	Homo sapiens BTB (POZ) domain containing 12 (BTBD12), mRNA.	KIAA1987; KIAA1784
1.23211	173.33	1.54583	298.245	BTBD14A	Homo sapiens BTB (POZ) domain containing 14A (BTBD14A), mRNA.	BTBD14; MGC23427
0.94218	-8.93515	0.896978	-16.1124	BTBD14B	Homo sapiens BTB (POZ) domain containing 14B (BTBD14B), mRNA.	FLJ37383; NAC1
0.941187	-8.31845	1.03401	4.61871	BTBD15	Homo sapiens BTB (POZ) domain containing 15 (BTBD15), mRNA.	MGC57431; MGC60348; MGC88058; HSPC063; MGC26123
0.884258	-24.0083	0.926172	-13.9929	BTBD16	Homo sapiens BTB (POZ) domain containing 16 (BTBD16), mRNA.	C10orf87; MGC129864; FLJ25359; MGC129865
0.890054	-18.1777	1.12634	16.1287	BTBD3	Homo sapiens BTB (POZ) domain containing 3 (BTBD3), transcript variant 2, mRNA.	dJ742J24.1; KIAA0952; MGC130039; MGC130038
0.598926	-116.408	1.11317	15.6119	BTBD6	Homo sapiens BTB (POZ) domain containing 6 (BTBD6), mRNA.	BDPL
0.6713	-88.7117	1.16356	27.5301	BTBD7	Homo sapiens BTB (POZ) domain containing 7 (BTBD7), transcript variant 2, mRNA.	DKFZp686N0544; FUP1; MGC48310
1.19525	27.7354	0.997405	-0.405396	BTBD8	Homo sapiens BTB (POZ) domain containing 8 (BTBD8), mRNA.
0.839412	-27.5461	0.95781	-6.78885	BTBD9	Homo sapiens BTB (POZ) domain containing 9 (BTBD9), transcript variant 1, mRNA.	MGC120519; dJ322I12.1; MGC120520; MGC120517; KIAA1880; FLJ32945
1.31385	66.1087	1.27488	55.4574	BTC	Homo sapiens betacellulin (BTC), mRNA.
0.873438	-25.9817	1.16355	26.9879	BTD	Homo sapiens biotinidase (BTD), mRNA.
0.767155	-550.071	1.57454	1038.11	BTF3	Homo sapiens basic transcription factor 3 (BTF3), mRNA.	BETA-NAC; BTF3a; BTF3b; NACB
0.730469	-121.358	1.24852	60.677	BTF3L4	Homo sapiens basic transcription factor 3-like 4 (BTF3L4), mRNA.	MGC23908; MGC88389; RP4-800M22.5
0.820344	-539.87	1.27293	551.661	BTG1	Homo sapiens B-cell translocation gene 1, anti-proliferative (BTG1), mRNA.
0.475217	-378.017	0.715621	-291.133	BTG2	Homo sapiens BTG family, member 2 (BTG2), mRNA.	PC3; TIS21; MGC126064; MGC126063
1.24665	221.898	1.20218	178.854	BTG3	Homo sapiens BTG family, member 3 (BTG3), mRNA.	TOB55; TOB5; MGC8928; ANA; TOFA
1.07933	10.6088	0.996279	-0.574417	BTG4	Homo sapiens B-cell translocation gene 4 (BTG4), mRNA.	PC3B; MGC33003
1.00152	0.534576	1.36778	48.5484	BTK	Homo sapiens Bruton agammaglobulinemia tyrosine kinase (BTK), mRNA.	MGC126261; ATK; XLA; IMD1; AT; BPK; AGMX1; PSCTK1; MGC126262
1.10236	20.6005	0.725195	-92.7111	BTLA	Homo sapiens B and T lymphocyte associated (BTLA), transcript variant 1, mRNA.	CD272; BTLA1; MGC129743; FLJ16065
1.14247	26.0167	1.21062	36.0903	BTN1A1	Homo sapiens butyrophilin, subfamily 1, member A1 (BTN1A1), mRNA.	BT; BTN
0.850489	-47.1193	1.82404	132.831	BTN2A1	Homo sapiens butyrophilin, subfamily 2, member A1 (BTN2A1), transcript variant 1, mRNA.	BK14H9.1; BTF1; FLJ36567; DJ3E1.1; BT2.1
0.942347	-11.8839	0.945063	-10.8087	BTN2A2	Homo sapiens butyrophilin, subfamily 2, member A2 (BTN2A2), transcript variant 1, mRNA.	BTF2; BT2.2; FLJ41908
1.06075	10.0119	1.06608	10.9409	BTN2A3	Homo sapiens butyrophilin, subfamily 2, member A3 (BTN2A3), mRNA.
1.06287	15.5656	0.955978	-14.6292	BTN3A1	Homo sapiens butyrophilin, subfamily 3, member A1 (BTN3A1), transcript variant 2, mRNA.	BT3.1; BTF5
0.809782	-47.6731	1.18023	31.5064	BTN3A2	Homo sapiens butyrophilin, subfamily 3, member A2 (BTN3A2), mRNA.	BT3.3; BT3.2; BTF4
1.02314	3.87755	1.19282	29.7825	BTN3A3	Homo sapiens butyrophilin, subfamily 3, member A3 (BTN3A3), transcript variant 2, mRNA.	BTF3
0.902347	-21.7334	1.05709	11.0213	BTNL2	Homo sapiens butyrophilin-like 2 (MHC class II associated) (BTNL2), mRNA.	BTL-II; HSBLMHC1
1.0518	9.04828	1.05887	10.8639	BTNL3	Homo sapiens butyrophilin-like 3 (BTNL3), transcript variant 2, mRNA.	BTNLR
0.994405	-0.684448	1.08165	10.0073	BTNL8	Homo sapiens butyrophilin-like 8 (BTNL8), transcript variant 1, mRNA.	FLJ21458; MGC149619
1.16254	20.8037	1.1139	15.7196	BTNL9	Homo sapiens butyrophilin-like 9 (BTNL9), mRNA.	VDLS1900; BTN3
0.854637	-23.0668	1.09251	14.119	BTRC	Homo sapiens beta-transducin repeat containing (BTRC), transcript variant 1, mRNA.	FBW1A; BETA-TRCP; bTrCP1; MGC4643; FWD1; FBXW1A; bTrCP; betaTrCP
1.23872	34.4549	1.14639	22.3468	BUB1	Homo sapiens BUB1 budding uninhibited by benzimidazoles 1 homolog (yeast) (BUB1), mRNA.	hBUB1; BUB1L; BUB1A
0.961884	-4.05876	1.02542	2.43829	BUB1B	Homo sapiens BUB1 budding uninhibited by benzimidazoles 1 homolog beta (yeast) (BUB1B), mRNA.	Bub1A; hBUBR1; MAD3L; BUB1beta; SSK1; BUBR1
0.982082	-12.8207	0.877412	-101.598	BUB3	Homo sapiens BUB3 budding uninhibited by benzimidazoles 3 homolog (yeast) (BUB3), transcript variant 1, mRNA.	BUB3L; hBUB3
0.852998	-27.7847	1.2182	31.7391	BUD13	Homo sapiens BUD13 homolog (S. cerevisiae) (BUD13), mRNA.	MGC13125
0.857298	-83.269	3.17217	518.948	BUD31	Homo sapiens BUD31 homolog (S. cerevisiae) (BUD31), mRNA.	MGC111202; YCR063W; EDG-2; EDG2; G10
1.23413	50.2014	0.779017	-58.6608	BVES	Homo sapiens blood vessel epicardial substance (BVES), transcript variant 4, mRNA.	POPDC1; POP1; HBVES; MGC42413
0.470322	-339.446	2.05124	176.321	BXDC1	Homo sapiens brix domain containing 1 (BXDC1), mRNA.	FLJ21087; RPF2; bA397G5.4
0.819254	-96.5308	1.0679	25.0749	BXDC2	Homo sapiens brix domain containing 2 (BXDC2), mRNA.	BRIX; FLJ11100
0.856475	-38.7252	1.20704	41.0943	BXDC5	Homo sapiens brix domain containing 5 (BXDC5), mRNA.	DKFZp761M0215; RPF1; RP11-118B23.1; DKFZp761G0415; FLJ12475
0.705967	-96.6165	1.25606	50.8377	BYSL	Homo sapiens bystin-like (BYSL), mRNA.	BYSTIN
1.30723	65.9431	0.660327	-136.524	BZRAP1	Homo sapiens benzodiazapine receptor (peripheral) associated protein 1 (BZRAP1), mRNA.	RIMBP1; RIM-BP1; KIAA0612; PRAX-1; PRAX1
1.06471	11.7707	0.891953	-21.6344	BZRPL1	Homo sapiens benzodiazapine receptor (peripheral)-like 1 (BZRPL1), mRNA.	MGC129806; dJ34B21.2; MGC129807
1.12924	25.7465	0.941304	-13.9693	BZW1	PREDICTED: Homo sapiens basic leucine zipper and W2 domains 1, transcript variant 5 (BZW1), mRNA.
1.08337	33.7373	2.22647	242.24	BZW2	Homo sapiens basic leucine zipper and W2 domains 2 (BZW2), mRNA.	MST017; MSTP017; HSPC028
1.16529	25.0423	1.0468	7.87949	C10orf10	Homo sapiens chromosome 10 open reading frame 10 (C10orf10), mRNA.	FIG; DEPP
0.77543	-69.9378	0.97473	-7.27051	C10orf104	Homo sapiens chromosome 10 open reading frame 104 (C10orf104), mRNA.	FLJ33728; bA570G20.3
0.983333	-2.69034	0.948911	-9.68758	C10orf107	Homo sapiens chromosome 10 open reading frame 107 (C10orf107), mRNA.	MGC44593; bA63A2.1
1.11495	13.7531	0.992092	-1.02298	C10orf108	Homo sapiens chromosome 10 open reading frame 108 (C10orf108), mRNA.	FLJ38681
1.06478	5.78756	1.06834	6.68993	C10orf109	Homo sapiens chromosome 10 open reading frame 109 (C10orf109), mRNA.	bA466B20.1
0.782448	-52.9226	1.29448	50.0843	C10orf11	Homo sapiens chromosome 10 open reading frame 11 (C10orf11), mRNA.	CDA017
1.0034	0.5784	1.03902	7.6411	C10orf110	Homo sapiens chromosome 10 open reading frame 110 (C10orf110), mRNA.	HT009
1.55495	106.268	0.992365	-1.75481	C10orf111	Homo sapiens chromosome 10 open reading frame 111 (C10orf111), mRNA.	bA455B2.4; MGC35468
1.03712	4.89618	0.858263	-22.9887	C10orf113	Homo sapiens chromosome 10 open reading frame 113 (C10orf113), mRNA.	bA165O3.1
1.00223	0.223556	0.95954	-4.28963	C10orf114	Homo sapiens chromosome 10 open reading frame 114 (C10orf114), mRNA.	bA418C1.3
1.20339	21.3528	1.02256	2.74883	C10orf115	PREDICTED: Homo sapiens chromosome 10 open reading frame 115 (C10orf115), mRNA.
1.00598	1.4865	0.806444	-53.9967	C10orf116	Homo sapiens chromosome 10 open reading frame 116 (C10orf116), mRNA.	APM2
0.984616	-1.27241	1.19751	16.2087	C10orf118	Homo sapiens chromosome 10 open reading frame 118 (C10orf118), mRNA.	MGC118918; FLJ10188; FLJ35301
0.969193	-8.63498	1.10503	22.4002	C10orf119	Homo sapiens chromosome 10 open reading frame 119 (C10orf119), mRNA.	FLJ36756; FLJ13081; MCMBP; MCM-BP
0.876619	-20.3836	0.992151	-1.19702	C10orf12	Homo sapiens chromosome 10 open reading frame 12 (C10orf12), mRNA.	FLJ13022; DKFZP564P1916
1.20895	33.4793	1.15724	24.1221	C10orf120	Homo sapiens chromosome 10 open reading frame 120 (C10orf120), mRNA.	bA318C4.1
1.02059	3.86406	0.79412	-47.8423	C10orf122	PREDICTED: Homo sapiens chromosome 10 open reading frame 122, transcript variant 1 (C10orf122), mRNA.
0.833553	-57.874	1.28035	60.3908	C10orf125	Homo sapiens chromosome 10 open reading frame 125 (C10orf125), transcript variant 2, mRNA.	FLJ26016; MGC149258
0.86146	-20.6007	0.973937	-3.3453	C10orf128	PREDICTED: Homo sapiens chromosome 10 open reading frame 128, transcript variant 5 (C10orf128), mRNA.
1.09288	10.6006	1.0299	3.62793	C10orf129	Homo sapiens chromosome 10 open reading frame 129 (C10orf129), mRNA.	bA310E22.3
0.979193	-4.59503	0.82716	-35.7945	C10orf132	Homo sapiens chromosome 10 open reading frame 132 (C10orf132), mRNA.	C10orf133; bA451M19.3; MGC131701; bA459F3.4
0.948347	-11.9276	0.754524	-69.086	C10orf136	PREDICTED: Homo sapiens chromosome 10 open reading frame 136 (C10orf136), mRNA.
0.779733	-42.1326	1.10544	16.5558	C10orf137	Homo sapiens chromosome 10 open reading frame 137 (C10orf137), mRNA.	RP11-383C5.6; MGC125705; EDRF1
0.967398	-8.91397	1.27783	51.9052	C10orf141	Homo sapiens chromosome 10 open reading frame 141 (C10orf141), mRNA.	FLJ45557
0.954812	-9.3826	0.750626	-66.5559	C10orf18	PREDICTED: Homo sapiens chromosome 10 open reading frame 18, transcript variant 1 (C10orf18), mRNA.
0.642146	-59.5137	0.998149	-0.235527	C10orf2	Homo sapiens chromosome 10 open reading frame 2 (C10orf2), mRNA.	C10orf2; TWINL; PEO1; PEO; FLJ21832; PEOA3; SANDO
1.00783	1.04086	0.96933	-4.02162	C10orf21	PREDICTED: Homo sapiens chromosome 10 open reading frame 21 (C10orf21), mRNA.
1.32917	24.2815	0.894788	-9.94308	C10orf25	Homo sapiens chromosome 10 open reading frame 25 (C10orf25), mRNA.	FLJ30567
0.872889	-52.3431	1.07848	39.0427	C10orf26	Homo sapiens chromosome 10 open reading frame 26 (C10orf26), transcript variant 1, mRNA.	MGC125648; FLJ20367; FLJ20154; OPAL1
1.00505	1.01572	0.969991	-6.65808	C10orf27	Homo sapiens chromosome 10 open reading frame 27 (C10orf27), mRNA.	FLJ32820; spatial
0.682773	-61.7837	1.11384	15.904	C10orf28	Homo sapiens chromosome 10 open reading frame 28 (C10orf28), mRNA.	GIDRP86; PSORT; FLJ25458; FLJ37160
0.87251	-25.9342	0.966175	-5.51016	C10orf30	Homo sapiens chromosome 10 open reading frame 30 (C10orf30), mRNA.	MGC35247; FLJ40283
1.04975	9.65056	0.966758	-6.42038	C10orf31	Homo sapiens chromosome 10 open reading frame 31 (C10orf31), mRNA.	FLJ40494
0.822611	-68.2459	0.925626	-25.1426	C10orf32	Homo sapiens chromosome 10 open reading frame 32 (C10orf32), mRNA.	RP11-753C18.6; DKFZp686B2219; MGC27171; CYT19; AS3MT; FLJ40752
1.19957	27.9004	1.02348	4.12421	C10orf33	Homo sapiens chromosome 10 open reading frame 33 (C10orf33), mRNA.	FLJ23849; MGC13047
0.860229	-37.6677	1.35368	63.0435	C10orf35	Homo sapiens chromosome 10 open reading frame 35 (C10orf35), mRNA.
1.12004	20.5023	0.742569	-64.4279	C10orf37	PREDICTED: Homo sapiens chromosome 10 open reading frame 37 (C10orf37), mRNA.
0.767723	-79.8499	1.07165	14.4201	C10orf38	Homo sapiens chromosome 10 open reading frame 38 (C10orf38), mRNA.	MGC130015; FLJ12884; MGC130014
1.04449	9.96896	0.880759	-30.5621	C10orf39	Homo sapiens chromosome 10 open reading frame 39 (C10orf39), mRNA.	FLJ37857
1.10068	16.455	0.964234	-6.51352	C10orf4	Homo sapiens chromosome 10 open reading frame 4 (C10orf4), mRNA.	FRA10AC1; FRA10A; F26C11.1-like
1.09735	19.6158	0.831874	-49.129	C10orf41	PREDICTED: Homo sapiens chromosome 10 open reading frame 41 (C10orf41), mRNA.
0.87827	-23.1018	0.973123	-5.03479	C10orf46	Homo sapiens chromosome 10 open reading frame 46 (C10orf46), mRNA.	FLJ40409; MGC33215
1.38056	60.5983	1.10734	20.3423	C10orf47	Homo sapiens chromosome 10 open reading frame 47 (C10orf47), mRNA.	MGC35403
1.003	0.597824	0.87157	-29.8182	C10orf49	Homo sapiens chromosome 10 open reading frame 49 (C10orf49), mRNA.
1.0406	6.98781	1.00385	0.677887	C10orf51	PREDICTED: Homo sapiens chromosome 10 open reading frame 51, transcript variant 6 (C10orf51), mRNA.
0.964225	-6.28291	0.978768	-4.08859	C10orf53	Homo sapiens chromosome 10 open reading frame 53 (C10orf53), transcript variant 1, mRNA.
0.941107	-11.1979	0.924167	-13.9851	C10orf54	Homo sapiens chromosome 10 open reading frame 54 (C10orf54), mRNA.	PP2135; GI24; SISP1
1.08965	10.7406	0.992311	-0.965424	C10orf55	Homo sapiens chromosome 10 open reading frame 55 (C10orf55), mRNA.	bA417O11.3
1.18099	44.8852	1.32984	62.5984	C10orf56	Homo sapiens chromosome 10 open reading frame 56 (C10orf56), mRNA.	FLJ90798
0.649201	-88.2806	1.1244	19.419	C10orf57	Homo sapiens chromosome 10 open reading frame 57 (C10orf57), mRNA.	bA369J21.6; FLJ13263; RP11-369J21.6
0.725163	-377.794	0.959396	-42.0307	C10orf58	Homo sapiens chromosome 10 open reading frame 58 (C10orf58), mRNA.	MGC4248
0.839155	-31.6025	1.06086	9.58954	C10orf59	Homo sapiens chromosome 10 open reading frame 59 (C10orf59), transcript variant 1, mRNA.	FLJ11218
0.896471	-67.9968	0.747231	-249.237	C10orf6	Homo sapiens chromosome 10 open reading frame 6 (C10orf6), mRNA.
0.858068	-34.3891	1.04514	8.60789	C10orf61	Homo sapiens chromosome 10 open reading frame 61 (C10orf61), transcript variant 2, mRNA.	DKFZp564D116; TECT3
1.11352	19.0759	0.893719	-22.0646	C10orf62	Homo sapiens chromosome 10 open reading frame 62 (C10orf62), mRNA.	bA548K23.1
1.54513	102.58	0.722762	-79.5109	C10orf63	Homo sapiens chromosome 10 open reading frame 63 (C10orf63), mRNA.	DKFZp781F21103; MGC26778
1.36198	92.8247	0.392363	-431.447	C10orf64	PREDICTED: Homo sapiens chromosome 10 open reading frame 64 (C10orf64), mRNA.
1.1706	24.2218	0.890019	-19.0745	C10orf65	Homo sapiens chromosome 10 open reading frame 65 (C10orf65), mRNA.	FLJ37472
1.17628	25.5069	1.07452	12.3264	C10orf67	Homo sapiens chromosome 10 open reading frame 67 (C10orf67), mRNA.	RP11-792P23.2; MGC46732
1.0504	10.979	0.752985	-68.336	C10orf68	Homo sapiens chromosome 10 open reading frame 68 (C10orf68), mRNA.	FLJ13031; MGC149767; RP11-479G22.1; dJ1104A8.1
1.02489	4.45102	1.11927	21.518	C10orf71	Homo sapiens chromosome 10 open reading frame 71 (C10orf71), mRNA.	FLJ45913
1.05163	6.93938	0.920759	-11.6733	C10orf72	Homo sapiens chromosome 10 open reading frame 72 (C10orf72), transcript variant 2, mRNA.	MGC44086; FLJ31737
1.29119	65.3704	1.19272	50.9156	C10orf73	PREDICTED: Homo sapiens chromosome 10 open reading frame 73 (C10orf73), mRNA.
1.1889	59.4733	1.25308	56.629	C10orf76	Homo sapiens chromosome 10 open reading frame 76 (C10orf76), mRNA.	MGC125927; FLJ13114; RP11-190J1.9
0.719475	-84.9808	0.978033	-6.6521	C10orf78	Homo sapiens chromosome 10 open reading frame 78 (C10orf78), transcript variant 2, mRNA.	RP11-373N18.1; FLJ41960; bA373N18.1
1.08316	12.3424	0.895003	-16.5807	C10orf79	Homo sapiens chromosome 10 open reading frame 79 (C10orf79), mRNA.	RP11-373N18.2; FLJ36006; FLJ22944; bA373N18.2
1.3203	49.7607	1.00617	1.18262	C10orf81	Homo sapiens chromosome 10 open reading frame 81 (C10orf81), mRNA.	FLJ23537; bA211N11.2; RP11-211N11.2
0.820204	-17.2496	0.886718	-11.8201	C10orf82	Homo sapiens chromosome 10 open reading frame 82 (C10orf82), mRNA.	MGC33547; FLJ40268
0.873098	-20.0969	0.996762	-0.465057	C10orf83	Homo sapiens chromosome 10 open reading frame 83 (C10orf83), transcript variant 1, mRNA.	bA548K23.4; FLJ25925; RP11-548K23.4
0.679233	-65.2224	1.06729	9.99124	C10orf84	Homo sapiens chromosome 10 open reading frame 84 (C10orf84), mRNA.	RP11-319I23.1; FLJ13188; bA319I23.1
0.942563	-11.7177	0.854246	-26.8561	C10orf85	Homo sapiens chromosome 10 open reading frame 85 (C10orf85), mRNA.	FLJ37402; MGC131689
0.80466	-29.6319	1.08086	10.5865	C10orf88	Homo sapiens chromosome 10 open reading frame 88 (C10orf88), mRNA.	FLJ13490
1.01081	1.26778	0.970882	-4.17812	C10orf90	Homo sapiens chromosome 10 open reading frame 90 (C10orf90), mRNA.	RP11-422P15.2; bA422P15.2; FLJ32938
1.21098	40.6887	0.90105	-27.2523	C10orf91	Homo sapiens chromosome 10 open reading frame 91 (C10orf91), mRNA.	bA432J24.4; RP11-432J24.4
0.83367	-34.678	1.03281	5.05039	C10orf92	Homo sapiens chromosome 10 open reading frame 92 (C10orf92), mRNA.	bA288G11.4; DKFZp434A1721; RP11-288G11.4
1.05655	8.39401	1.05273	7.98642	C10orf93	PREDICTED: Homo sapiens chromosome 10 open reading frame 93, transcript variant 3 (C10orf93), mRNA.
1.31632	54.4226	0.919478	-17.5496	C10orf95	Homo sapiens chromosome 10 open reading frame 95 (C10orf95), mRNA.	FLJ14280
0.917953	-12.4637	0.919532	-11.4496	C10orf96	Homo sapiens chromosome 10 open reading frame 96 (C10orf96), mRNA.	MGC35062
0.819114	-61.9497	1.52837	83.8487	C10orf97	Homo sapiens chromosome 10 open reading frame 97 (C10orf97), mRNA.	DERP5; MST126; my042; FLJ13397; MSTP126; CARP; RP11-394I23.1
1.05395	7.47362	0.943029	-9.13069	C10orf99	Homo sapiens chromosome 10 open reading frame 99 (C10orf99), mRNA.	FLJ21763; UNQ1833
0.937378	-14.6399	1.19664	37.4116	C11orf1	Homo sapiens chromosome 11 open reading frame 1 (C11orf1), mRNA.	FLJ23499
0.885433	-184.654	1.00587	7.84204	C11orf10	Homo sapiens chromosome 11 open reading frame 10 (C11orf10), mRNA.
0.99979	-0.0296783	0.95877	-6.02119	C11orf16	Homo sapiens chromosome 11 open reading frame 16 (C11orf16), mRNA.
1.05436	17.5123	1.68049	116.005	C11orf17	Homo sapiens chromosome 11 open reading frame 17 (C11orf17), transcript variant 2, mRNA.	BCA3; AKIP1
1.20308	251.325	0.580927	-939.577	C11orf2	Homo sapiens chromosome 11 open reading frame2 (C11orf2), mRNA.	ANG2
0.766727	-66.7105	1.14245	24.7081	C11orf24	Homo sapiens chromosome 11 open reading frame 24 (C11orf24), mRNA.	DM4E3
1.07561	10.7296	0.978313	-3.20648	C11orf30	Homo sapiens chromosome 11 open reading frame 30 (C11orf30), mRNA.	GL002; FLJ90741; EMSY
0.792552	-52.1628	0.861649	-32.9219	C11orf31	Homo sapiens chromosome 11 open reading frame 31 (C11orf31), mRNA.	C17orf10; SELH
1.0307	5.26529	0.988108	-2.3066	C11orf34	PREDICTED: Homo sapiens chromosome 11 open reading frame 34 (C11orf34), mRNA.
1.05657	9.65636	0.879375	-22.5317	C11orf35	Homo sapiens chromosome 11 open reading frame 35 (C11orf35), mRNA.	MGC35138
1.1124	18.0846	0.965345	-6.85757	C11orf36	Homo sapiens chromosome 11 open reading frame 36 (C11orf36), mRNA.	HSD-40; MGC132631; MGC132633; FLJ36102
1.01517	2.62909	0.802238	-40.4654	C11orf37	Homo sapiens chromosome 11 open reading frame 37 (C11orf37), mRNA.	FLJ31394
0.842909	-24.0713	1.04282	4.86476	C11orf38	Homo sapiens chromosome 11 open reading frame 38 (C11orf38), mRNA.	UNQ3112
1.46504	73.7896	0.927063	-16.4371	C11orf39	Homo sapiens chromosome 11 open reading frame 39 (C11orf39), mRNA.	FLJ45436
1.12748	15.5924	0.923908	-10.5537	C11orf40	Homo sapiens chromosome 11 open reading frame 40 (C11orf40), mRNA.	2010-11-01
0.969009	-6.18845	1.14331	26.6551	C11orf41	Homo sapiens chromosome 11 open reading frame 41 (C11orf41), mRNA.	MGC34830; G2; FLJ36988; C11orf69
1.05322	8.81387	1.04579	7.73399	C11orf42	Homo sapiens chromosome 11 open reading frame 42 (C11orf42), mRNA.	MGC34805
0.929025	-9.25203	0.907606	-12.9881	C11orf44	Homo sapiens chromosome 11 open reading frame 44 (C11orf44), mRNA.	FLJ39058
0.86243	-35.8262	0.95094	-15.9161	C11orf45	Homo sapiens chromosome 11 open reading frame 45 (C11orf45), mRNA.	FLJ43646; MGC35558
0.648372	-119.365	1.09977	21.0222	C11orf46	Homo sapiens chromosome 11 open reading frame 46 (C11orf46), mRNA.	dJ299F11.1; FLJ38968
0.893277	-19.04	1.09353	15.4548	C11orf47	Homo sapiens chromosome 11 open reading frame 47 (C11orf47), mRNA.	FLJ35709; MGC133191
1.14832	62.8394	2.15994	246.916	C11orf48	Homo sapiens chromosome 11 open reading frame 48 (C11orf48), mRNA.	MGC2477
0.90257	-16.9533	0.906395	-16.1818	C11orf49	Homo sapiens chromosome 11 open reading frame 49 (C11orf49), transcript variant 2, mRNA.	FLJ22210; MGC4707
0.81589	-32.8969	0.965009	-5.02904	C11orf51	Homo sapiens chromosome 11 open reading frame 51 (C11orf51), mRNA.	DKFZP564M082; HSPC020
1.23083	40.9749	0.925037	-16.1501	C11orf52	Homo sapiens chromosome 11 open reading frame 52 (C11orf52), mRNA.	FLJ25219; MGC131888; MGC14839
0.991642	-1.36688	1.04431	6.94226	C11orf53	Homo sapiens chromosome 11 open reading frame 53 (C11orf53), mRNA.	MGC50104
0.775883	-85.7619	0.783097	-88.3281	C11orf54	Homo sapiens chromosome 11 open reading frame 54 (C11orf54), mRNA.	PTD012
0.879657	-16.4834	0.991429	-1.05882	C11orf55	Homo sapiens chromosome 11 open reading frame 55 (C11orf55), mRNA.	FLJ45212
0.996919	-0.937653	1.44019	118.085	C11orf56	Homo sapiens chromosome 11 open reading frame 56 (C11orf56), transcript variant 2, mRNA.	KIAA1759; FLJ22665; DKFZP566M1046
0.66654	-66.4572	1.30237	41.1552	C11orf57	Homo sapiens chromosome 11 open reading frame 57 (C11orf57), transcript variant 1, mRNA.	FLJ10726
0.960762	-6.12601	0.884989	-19.1252	C11orf58	Homo sapiens chromosome 11 open reading frame 58 (C11orf58), mRNA.	SMAP; IMAGE145052; MGC117265
1.09545	88.9911	0.715512	-317.363	C11orf59	Homo sapiens chromosome 11 open reading frame 59 (C11orf59), mRNA.	FLJ20625
0.816024	-47.5496	1.2104	37.1628	C11orf60	Homo sapiens chromosome 11 open reading frame 60 (C11orf60), mRNA.	C11orf2; FLJ21827
0.881226	-25.7337	0.930566	-13.1966	C11orf61	Homo sapiens chromosome 11 open reading frame 61 (C11orf61), mRNA.	FLJ23342
1.05259	8.97884	0.99801	-0.344925	C11orf63	Homo sapiens chromosome 11 open reading frame 63 (C11orf63), transcript variant 1, mRNA.	FLJ23554
0.998342	-0.319244	0.949494	-10.8166	C11orf65	Homo sapiens chromosome 11 open reading frame 65 (C11orf65), mRNA.	MGC33948
0.931788	-11.5846	1.04606	7.36498	C11orf66	Homo sapiens chromosome 11 open reading frame 66 (C11orf66), mRNA.	FLJ32771; IIIG9
0.682084	-97.2493	2.56292	259.207	C11orf67	Homo sapiens chromosome 11 open reading frame 67 (C11orf67), mRNA.	FLJ21035; MGC3367; PTD015
0.845802	-24.1816	0.999587	-0.0562744	C11orf68	Homo sapiens chromosome 11 open reading frame 68 (C11orf68), mRNA.	P5326; Bles03
0.974511	-4.95389	1.08109	13.3125	C11orf70	Homo sapiens chromosome 11 open reading frame 70 (C11orf70), mRNA.	MGC13040
1.04835	11.7461	1.07771	16.6412	C11orf71	Homo sapiens chromosome 11 open reading frame 71 (C11orf71), mRNA.	FLJ20010
1.02219	4.09102	0.991407	-1.51889	C11orf72	Homo sapiens chromosome 11 open reading frame 72 (C11orf72), mRNA.	MGC129825; MGC129824; FLJ90834
0.896982	-21.0947	1.03663	5.95659	C11orf73	Homo sapiens chromosome 11 open reading frame 73 (C11orf73), mRNA.	L7RN6; HSPC179; HSPC138
0.827712	-70.8202	2.34226	249.355	C11orf74	Homo sapiens chromosome 11 open reading frame 74 (C11orf74), mRNA.	FLJ38678
0.361805	-429.301	1.67838	104.331	C11orf75	Homo sapiens chromosome 11 open reading frame 75 (C11orf75), mRNA.	FN5
1.22869	36.8101	0.921892	-14.9304	C11orf76	Homo sapiens chromosome 11 open reading frame 76 (C11orf76), mRNA.
0.995479	-0.957748	1.1689	35.5127	C11orf77	Homo sapiens chromosome 11 open reading frame 77 (C11orf77), mRNA.	FLJ32675
0.809871	-59.8264	0.904445	-20.567	C11orf80	Homo sapiens chromosome 11 open reading frame 80 (C11orf80), mRNA.	FLJ22531
0.945961	-8.99593	0.920023	-11.9983	C11orf82	Homo sapiens chromosome 11 open reading frame 82 (C11orf82), mRNA.	FLJ38838; FLJ13936; FLJ25416
0.922453	-12.3637	0.994302	-0.784134	C11orf9	Homo sapiens chromosome 11 open reading frame 9 (C11orf9), mRNA.	MGC10781; KIAA0954
0.931935	-40.9601	1.00761	4.79663	C12orf10	Homo sapiens chromosome 12 open reading frame 10 (C12orf10), mRNA.	MYG; MST024; MSTP024; MYG1
0.936775	-16.2233	0.780154	-82.2629	C12orf11	Homo sapiens chromosome 12 open reading frame 11 (C12orf11), mRNA.	FLJ10630; FLJ10637
1.07715	10.9869	0.925792	-11.8601	C12orf12	Homo sapiens chromosome 12 open reading frame 12 (C12orf12), mRNA.	MGC26598
0.997945	-0.358917	1.03375	5.95847	C12orf23	Homo sapiens chromosome 12 open reading frame 23 (C12orf23), mRNA.	FLJ13959; MGC17943; FLJ11721
0.753847	-41.049	0.973352	-3.61342	C12orf24	Homo sapiens chromosome 12 open reading frame 24 (C12orf24), mRNA.	HSU79274
0.897609	-19.9035	0.940552	-11.8731	C12orf25	Homo sapiens chromosome 12 open reading frame 25 (C12orf25), mRNA.	DKFZp434N2350; DKFZP434J0113
1.06063	22.5199	0.852381	-64.9833	C12orf26	Homo sapiens chromosome 12 open reading frame 26 (C12orf26), mRNA.	FLJ22789
1.04953	10.6945	0.845992	-42.5933	C12orf28	Homo sapiens chromosome 12 open reading frame 28 (C12orf28), mRNA.	MGC126869; FLJ25056
0.744463	-59.8797	0.96629	-5.91148	C12orf29	Homo sapiens chromosome 12 open reading frame 29 (C12orf29), mRNA.	MGC102978; FLJ38158; DKFZp313K0436; DKFZp686L04169; DKFZp434N2030
1.09952	26.6145	1.00452	0.946793	C12orf30	Homo sapiens chromosome 12 open reading frame 30 (C12orf30), mRNA.	DKFZp667K2112; FLJ13089
0.630227	-112.565	1.28415	42.0334	C12orf31	Homo sapiens chromosome 12 open reading frame 31 (C12orf31), mRNA.	MGC104302; MGC14817
0.617706	-118.444	1.14391	27.0584	C12orf32	Homo sapiens chromosome 12 open reading frame 32 (C12orf32), mRNA.	MGC13204; HKMT1188
0.893153	-22.035	0.940066	-10.6619	C12orf34	Homo sapiens chromosome 12 open reading frame 34 (C12orf34), mRNA.	FLJ14721
0.922771	-16.2596	0.9646	-5.7813	C12orf35	Homo sapiens chromosome 12 open reading frame 35 (C12orf35), mRNA.	FLJ20696; FLJ10652
1.181	29.1373	0.814964	-34.9293	C12orf36	Homo sapiens chromosome 12 open reading frame 36 (C12orf36), mRNA.	MGC120140; FLJ33810
1.20173	38.4303	0.793153	-46.7904	C12orf37	PREDICTED: Homo sapiens chromosome 12 open reading frame 37 (C12orf37), mRNA.
1.09556	17.5307	1.14407	30.0146	C12orf39	Homo sapiens chromosome 12 open reading frame 39 (C12orf39), mRNA.	MGC10946
0.821796	-105.056	0.733702	-133.498	C12orf4	Homo sapiens chromosome 12 open reading frame 4 (C12orf4), mRNA.	FLJ23899; FLJ21158
1.05888	7.91833	0.961102	-5.22864	C12orf40	Homo sapiens chromosome 12 open reading frame 40 (C12orf40), mRNA.	FLJ40126
0.778723	-152.121	1.66785	453.274	C12orf41	Homo sapiens chromosome 12 open reading frame 41 (C12orf41), mRNA.	FLJ20436; FLJ12670
1.13101	19.7069	1.06783	10.3594	C12orf42	Homo sapiens chromosome 12 open reading frame 42 (C12orf42), transcript variant 2, mRNA.	MGC57409; MGC43592; FLJ25323
0.721037	-73.9754	1.1497	25.0391	C12orf43	Homo sapiens chromosome 12 open reading frame 43 (C12orf43), mRNA.	FLJ12448
0.898152	-72.7321	0.780958	-194.392	C12orf44	Homo sapiens chromosome 12 open reading frame 44 (C12orf44), transcript variant 2, mRNA.	FLJ11773
0.798438	-63.1852	1.37884	76.3907	C12orf45	Homo sapiens chromosome 12 open reading frame 45 (C12orf45), mRNA.	MGC40397
0.639606	-125.512	1.63343	136.924	C12orf47	PREDICTED: Homo sapiens chromosome 12 open reading frame 47 (C12orf47), misc RNA.
1.01826	3.41235	1.05351	9.83511	C12orf48	Homo sapiens chromosome 12 open reading frame 48 (C12orf48), mRNA.	FLJ20641
0.787581	-56.198	1.04058	7.67116	C12orf49	Homo sapiens chromosome 12 open reading frame 49 (C12orf49), mRNA.	FLJ21415
0.69546	-121.318	1.05862	12.0276	C12orf5	Homo sapiens chromosome 12 open reading frame 5 (C12orf5), mRNA.	TIGAR
0.932986	-12.1581	1.00958	1.78061	C12orf50	Homo sapiens chromosome 12 open reading frame 50 (C12orf50), mRNA.	FLJ35821
0.59512	-104.137	1.0248	4.30846	C12orf52	Homo sapiens chromosome 12 open reading frame 52 (C12orf52), mRNA.	FLJ14827
0.959527	-7.04434	0.893774	-17.5588	C12orf53	Homo sapiens chromosome 12 open reading frame 53 (C12orf53), mRNA.	DKFZp547D2210
0.877876	-17.0083	1.11502	13.4684	C12orf54	Homo sapiens chromosome 12 open reading frame 54 (C12orf54), mRNA.	MGC35033; HSD-30; HSD-29
0.968304	-6.7753	0.790837	-54.6172	C12orf56	Homo sapiens chromosome 12 open reading frame 56 (C12orf56), mRNA.
0.731936	-231.538	1.55953	381.946	C12orf57	Homo sapiens chromosome 12 open reading frame 57 (C12orf57), mRNA.	C10; GRCC10
0.907395	-17.6958	0.897975	-19.0537	C12orf59	Homo sapiens chromosome 12 open reading frame 59 (C12orf59), mRNA.	MGC111385; FLJ31166
1.14535	33.9386	0.492439	-262.327	C12orf60	Homo sapiens chromosome 12 open reading frame 60 (C12orf60), mRNA.	MGC47869
1.05838	7.64006	0.949175	-7.40866	C12orf61	Homo sapiens chromosome 12 open reading frame 61 (C12orf61), mRNA.	FLJ25590
0.846645	-43.267	1.14531	33.5365	C12orf62	Homo sapiens chromosome 12 open reading frame 62 (C12orf62), mRNA.	MGC14288
1.16234	26.6838	0.910773	-18.0048	C12orf64	Homo sapiens chromosome 12 open reading frame 64 (C12orf64), mRNA.	FLJ90579; MGC119410
0.808919	-33.9305	1.13249	16.8822	C12orf65	Homo sapiens chromosome 12 open reading frame 65 (C12orf65), mRNA.	FLJ38663
0.965034	-4.70102	0.953791	-6.24841	C12orf8	Homo sapiens chromosome 12 open reading frame 8 (C12orf8), mRNA.	PDI-DB; ERp31; ERp28; ERp29
0.732324	-49.3865	1.17431	21.4748	C13orf1	Homo sapiens chromosome 13 open reading frame 1 (C13orf1), mRNA.	CLLD6
0.712724	-205.99	1.09268	83.6774	C13orf15	Homo sapiens chromosome 13 open reading frame 15 (C13orf15), mRNA.	RGC-32; KIAA0564; bA157L14.2; MGC87338; RGC32
0.880883	-26.7151	0.844909	-35.1433	C13orf16	Homo sapiens chromosome 13 open reading frame 16 (C13orf16), mRNA.	MGC35169; bA474D23.1
0.722782	-68.9418	0.912698	-18.3133	C13orf18	Homo sapiens chromosome 13 open reading frame 18 (C13orf18), mRNA.	FLJ43762; FLJ21562
0.781142	-69.0572	1.3646	74.1438	C13orf23	Homo sapiens chromosome 13 open reading frame 23 (C13orf23), transcript variant 1, mRNA.	FLJ23780; bA50D16.2; RP11-50D16.2; FLJ12661
1.03668	6.78348	1.05801	12.8983	C13orf25	PREDICTED: Homo sapiens chromosome 13 open reading frame 25 (C13orf25), mRNA.
1.17794	29.4607	0.73396	-69.5641	C13orf26	Homo sapiens chromosome 13 open reading frame 26 (C13orf26), mRNA.	MGC40178
1.20191	136.341	1.02607	29.9817	C13orf27	Homo sapiens chromosome 13 open reading frame 27 (C13orf27), mRNA.
1.0722	10.3781	1.03755	6.12161	C13orf28	Homo sapiens chromosome 13 open reading frame 28 (C13orf28), mRNA.	FLJ27356
0.984559	-1.84936	1.1281	16.9036	C13orf3	Homo sapiens chromosome 13 open reading frame 3 (C13orf3), mRNA.	MGC4832; RAMA1
0.979067	-2.98705	0.965835	-4.87534	C13orf30	Homo sapiens chromosome 13 open reading frame 30 (C13orf30), mRNA.	FLJ40919; MGC138442
0.498393	-101.42	1.04015	4.0605	C13orf31	Homo sapiens chromosome 13 open reading frame 31 (C13orf31), mRNA.	DKFZp686D11119; FLJ38725
1.15478	25.9252	0.850373	-31.884	C13orf33	Homo sapiens chromosome 13 open reading frame 33 (C13orf33), mRNA.	MGC126673; MGC126675; FLJ14834
0.930333	-14.9178	1.16529	27.3577	C13orf34	Homo sapiens chromosome 13 open reading frame 34 (C13orf34), mRNA.	BORA; RP11-342J4.2; FLJ22624
1.18518	23.043	0.891177	-14.9135	C13orf35	Homo sapiens chromosome 13 open reading frame 35 (C13orf35), mRNA.	FLJ26443
1.01501	3.61015	0.577337	-184.383	C13orf7	Homo sapiens chromosome 13 open reading frame 7 (C13orf7), mRNA.	FLJ13449
1.13834	11.6987	0.909019	-8.45263	C14orf1	Homo sapiens chromosome 14 open reading frame 1 (C14orf1), mRNA.
0.881564	-60.0341	1.72877	158.203	C14orf100	Homo sapiens chromosome 14 open reading frame 100 (C14orf100), mRNA.	HSPC213; HSPC327
0.949141	-9.15811	1.06531	10.6934	C14orf101	Homo sapiens chromosome 14 open reading frame 101 (C14orf101), mRNA.	FLJ20392
0.752642	-78.7463	1.07317	15.6549	C14orf102	Homo sapiens chromosome 14 open reading frame 102 (C14orf102), transcript variant 2, mRNA.	FLJ14051; FLJ10008
1.19834	39.7784	0.965599	-6.75656	C14orf104	Homo sapiens chromosome 14 open reading frame 104 (C14orf104), transcript variant 1, mRNA.	FLJ10563
0.966033	-7.41917	0.889442	-30.1357	C14orf105	Homo sapiens chromosome 14 open reading frame 105 (C14orf105), mRNA.	FLJ10650
0.826265	-34.9847	1.2135	28.8508	C14orf106	Homo sapiens chromosome 14 open reading frame 106 (C14orf106), mRNA.	KIAA1903; HSA242977; FLJ11186; MIS18BP1
0.74459	-76.4574	1.32329	53.7121	C14orf108	Homo sapiens chromosome 14 open reading frame 108 (C14orf108), mRNA.	FLJ10813
1.12045	17.8137	1.05317	9.03401	C14orf11	Homo sapiens chromosome 14 open reading frame 11 (C14orf11), mRNA.	FLJ20578; BM036; EAPP
0.758709	-188.955	1.67447	270.008	C14orf112	Homo sapiens chromosome 14 open reading frame 112 (C14orf112), mRNA.	HSPC203
1.10558	11.0108	0.785479	-25.0392	C14orf115	Homo sapiens chromosome 14 open reading frame 115 (C14orf115), mRNA.	FLJ10811
0.909411	-20.8627	0.890533	-23.8362	C14orf118	Homo sapiens chromosome 14 open reading frame 118 (C14orf118), transcript variant 1, mRNA.	FLJ20689; FLJ10033; MGC61896
0.981906	-1.6827	1.09492	8.32564	C14orf119	Homo sapiens chromosome 14 open reading frame 119 (C14orf119), mRNA.	MGC74723; FLJ20671
1.08746	20.6347	0.627251	-162.098	C14orf121	Homo sapiens chromosome 14 open reading frame 121 (C14orf121), mRNA.
0.591706	-116.093	1.21346	42.6147	C14orf122	Homo sapiens chromosome 14 open reading frame 122 (C14orf122), mRNA.	CGI-112
0.785527	-35.3731	0.977844	-2.91515	C14orf124	Homo sapiens chromosome 14 open reading frame 124 (C14orf124), mRNA.	HCDI
1.07426	12.0646	0.935433	-10.3365	C14orf125	PREDICTED: Homo sapiens chromosome 14 open reading frame 125 (C14orf125), mRNA.
0.943561	-10.9043	1.08823	14.6686	C14orf126	Homo sapiens chromosome 14 open reading frame 126 (C14orf126), mRNA.	MGC9912
1.06228	9.4787	1.06088	8.26695	C14orf128	PREDICTED: Homo sapiens chromosome 14 open reading frame 128 (C14orf128), misc RNA.
0.799014	-97.5557	0.792971	-129.862	C14orf129	Homo sapiens chromosome 14 open reading frame 129 (C14orf129), mRNA.	HSPC210; GSKIP; MGC4945
0.800421	-38.0375	1.12426	18.8041	C14orf130	Homo sapiens chromosome 14 open reading frame 130 (C14orf130), transcript variant 3, mRNA.	FLJ10483; MGC9518
0.793475	-48.4979	1.29896	53.8322	C14orf131	Homo sapiens chromosome 14 open reading frame 131 (C14orf131), mRNA.	FLJ11132
0.905519	-42.7704	0.724213	-189.236	C14orf132	Homo sapiens chromosome 14 open reading frame 132 (C14orf132), mRNA.	DKFZp761F2014
0.841054	-44.1296	1.58409	114.489	C14orf133	Homo sapiens chromosome 14 open reading frame 133 (C14orf133), mRNA.	FLJ12707
0.745173	-265.766	1.0446	48.0264	C14orf135	Homo sapiens chromosome 14 open reading frame 135 (C14orf135), mRNA.	FLJ38170; FBP2; FLJ12799
0.794736	-58.8969	1.25268	59.0784	C14orf138	Homo sapiens chromosome 14 open reading frame 138 (C14orf138), transcript variant 2, mRNA.	FLJ13920
0.950189	-8.85413	1.02551	4.26245	C14orf139	PREDICTED: Homo sapiens chromosome 14 open reading frame 139 (C14orf139), misc RNA.
0.970036	-5.11508	0.96198	-6.53606	C14orf140	Homo sapiens chromosome 14 open reading frame 140 (C14orf140), transcript variant 2, mRNA.	FLJ23093
0.76253	-56.5551	1.24126	36.2247	C14orf142	Homo sapiens chromosome 14 open reading frame 142 (C14orf142), mRNA.	MGC133207; MGC104244; PNAS-127
0.9164	-15.104	0.788101	-44.9298	C14orf143	Homo sapiens chromosome 14 open reading frame 143 (C14orf143), mRNA.	DKFZp547I1415
1.0661	10.4094	1.00458	0.799957	C14orf144	PREDICTED: Homo sapiens chromosome 14 open reading frame 144 (C14orf144), mRNA.
1.14053	20.4422	0.954325	-6.88792	C14orf145	Homo sapiens chromosome 14 open reading frame 145 (C14orf145), mRNA.	C14orf61
0.812903	-61.2091	1.20807	54.8085	C14orf147	Homo sapiens chromosome 14 open reading frame 147 (C14orf147), mRNA.	MGC24447
1.14539	23.966	1.05458	10.1196	C14orf148	Homo sapiens chromosome 14 open reading frame 148 (C14orf148), transcript variant 2, mRNA.	FLJ32809
0.880366	-28.6349	0.985332	-2.6102	C14orf149	Homo sapiens chromosome 14 open reading frame 149 (C14orf149), mRNA.	FLJ25436
0.762074	-54.8058	1.04711	7.67589	C14orf151	Homo sapiens chromosome 14 open reading frame 151 (C14orf151), mRNA.	MGC13251
1.03968	9.26916	0.981205	-4.42569	C14orf152	Homo sapiens chromosome 14 open reading frame 152 (C14orf152), mRNA.
1.10823	33.1162	0.830685	-61.399	C14orf153	Homo sapiens chromosome 14 open reading frame 153 (C14orf153), mRNA.	Apop-1; MGC2562; APOP1
0.671513	-628.898	2.24116	1115.12	C14orf156	Homo sapiens chromosome 14 open reading frame 156 (C14orf156), mRNA.	DC50; SLIRP; PD04872
1.28307	95.9618	1.43175	67.7166	C14orf159	Homo sapiens chromosome 14 open reading frame 159 (C14orf159), mRNA.	FLJ39975; C14orf160; FLJ20950
0.834691	-22.4457	1.11867	13.2928	C14orf162	Homo sapiens chromosome 14 open reading frame 162 (C14orf162), mRNA.	PLPL
1.12545	13.2794	1.0411	4.72642	C14orf165	Homo sapiens chromosome 14 open reading frame 165 (C14orf165), mRNA.	CNSLT1I7G
0.669304	-102.4	1.62914	93.729	C14orf166	Homo sapiens chromosome 14 open reading frame 166 (C14orf166), mRNA.	CGI-99; LCRP369; CLE7; CGI99; CLE
0.990824	-1.48256	0.960277	-6.35118	C14orf166B	Homo sapiens chromosome 14 open reading frame 166B (C14orf166B), mRNA.
0.652868	-59.8295	1.09533	9.45131	C14orf169	Homo sapiens chromosome 14 open reading frame 169 (C14orf169), mRNA.	FLJ21802
1.01695	2.97404	1.16245	21.5732	C14orf172	Homo sapiens chromosome 14 open reading frame 172 (C14orf172), mRNA.	TRM61; FLJ40452; GCD14; Gcd14p
0.895186	-117.243	0.519419	-691.999	C14orf173	Homo sapiens chromosome 14 open reading frame 173 (C14orf173), transcript variant 2, mRNA.	DKFZp762A0214; FLJ22056; pp9484
1.07887	12.3327	1.14346	23.3423	C14orf177	Homo sapiens chromosome 14 open reading frame 177 (C14orf177), mRNA.	FLJ25773
1.11135	18.0392	1.06166	11.304	C14orf178	Homo sapiens chromosome 14 open reading frame 178 (C14orf178), mRNA.	FLJ25976; MGC129942
0.841753	-55.8801	1.72659	154.32	C14orf179	Homo sapiens chromosome 14 open reading frame 179 (C14orf179), mRNA.	FLJ32173; MGC16028
1.13646	22.481	0.764569	-52.3425	C14orf180	Homo sapiens chromosome 14 open reading frame 180 (C14orf180), mRNA.	FLJ38594
0.922863	-8.68773	0.959486	-4.63632	C14orf181	Homo sapiens chromosome 14 open reading frame 181 (C14orf181), mRNA.	FLJ39779
1.1177	18.9662	1.03988	7.25581	C14orf19	Homo sapiens chromosome 14 open reading frame 19 (C14orf19) on chromosome 14.
0.674744	-140.86	1.63319	183.602	C14orf2	Homo sapiens chromosome 14 open reading frame 2 (C14orf2), mRNA.	PLPM; MP68
1.06085	9.87636	1.02143	3.91652	C14orf21	Homo sapiens chromosome 14 open reading frame 21 (C14orf21), mRNA.	KIAA2021
1.31905	53.8485	1.01437	2.48113	C14orf23	PREDICTED: Homo sapiens chromosome 14 open reading frame 23 (C14orf23), mRNA.
1.27222	269.128	0.650274	-514.655	C14orf24	Homo sapiens chromosome 14 open reading frame 24 (C14orf24), transcript variant 1, mRNA.	DKFZp686J1254; FLJ38854
0.916019	-17.4602	1.18587	27.785	C14orf28	Homo sapiens chromosome 14 open reading frame 28 (C14orf28), mRNA.	DRIP1; c14_5270
0.926808	-50.7272	1.27183	177.07	C14orf32	Homo sapiens chromosome 14 open reading frame 32 (C14orf32), mRNA.	MGC23138; MISS; c14_5346
0.683235	-56.052	1.06767	8.18767	C14orf37	Homo sapiens chromosome 14 open reading frame 37 (C14orf37), mRNA.	c14_5376
1.09582	21.1078	0.836789	-40.7184	C14orf39	Homo sapiens chromosome 14 open reading frame 39 (C14orf39), mRNA.	Six6os1; MGC149706
0.864094	-21.5592	1.15965	17.7099	C14orf4	Homo sapiens chromosome 14 open reading frame 4 (C14orf4), mRNA.	IRF2BPL; KIAA1865; EAP1
0.839456	-38.5191	1.1014	18.3484	C14orf43	Homo sapiens chromosome 14 open reading frame 43 (C14orf43), transcript variant 1, mRNA.	c14_5541; FLJ00335; LSR68; C14orf117
1.0369	5.19141	0.913732	-13.5284	C14orf44	Homo sapiens chromosome 14 open reading frame 44 (C14orf44), mRNA.	c14_5547; FLJ31697
1.09924	17.1468	1.01982	3.57938	C14orf45	Homo sapiens chromosome 14 open reading frame 45 (C14orf45), mRNA.	FLJ23189
0.871182	-20.388	0.952113	-7.12399	C14orf48	Homo sapiens chromosome 14 open reading frame 48 (C14orf48), mRNA.	c14_5713; MGC33356
0.998423	-0.225494	1.01286	1.87146	C14orf49	Homo sapiens chromosome 14 open reading frame 49 (C14orf49), mRNA.	FLJ25605
0.861192	-15.5875	1.05428	5.77918	C14orf50	Homo sapiens chromosome 14 open reading frame 50 (C14orf50), mRNA.
0.869788	-23.8682	0.972158	-5.18538	C14orf68	Homo sapiens chromosome 14 open reading frame 68 (C14orf68), mRNA.	HDMCP; HMFN1655
0.965501	-5.90254	1.03427	5.32729	C14orf70	Homo sapiens chromosome 14 open reading frame 70 (C14orf70), mRNA.
1.0249	4.19496	0.993113	-1.31663	C14orf72	PREDICTED: Homo sapiens chromosome 14 open reading frame 72 (C14orf72), mRNA.
0.93111	-11.1364	0.946145	-8.4068	C14orf73	Homo sapiens chromosome 14 open reading frame 73 (C14orf73), mRNA.
0.954486	-9.47153	1.06432	11.5846	C14orf78	PREDICTED: Homo sapiens chromosome 14 open reading frame 78 (C14orf78), mRNA.
0.91691	-14.8588	1.08833	13.6463	C14orf79	Homo sapiens chromosome 14 open reading frame 79 (C14orf79), mRNA.
0.821407	-34.5581	1.08914	13.7896	C14orf80	Homo sapiens chromosome 14 open reading frame 80 (C14orf80), mRNA.	MGC16771
0.934646	-11.9923	0.800576	-42.6662	C14orf82	PREDICTED: Homo sapiens chromosome 14 open reading frame 82 (C14orf82), mRNA.
0.991745	-4.3891	1.31686	90.3509	C14orf85	Homo sapiens chromosome 14 open reading frame 85 (C14orf85) on chromosome 14.
0.820056	-39.6923	1.07949	13.946	C14orf93	Homo sapiens chromosome 14 open reading frame 93 (C14orf93), mRNA.	FLJ12154
0.782467	-43.5533	1.12326	18.1912	C14orf94	Homo sapiens chromosome 14 open reading frame 94 (C14orf94), mRNA.	FLJ20424
0.752315	-326.459	1.05642	82.8746	C15orf15	Homo sapiens chromosome 15 open reading frame 15 (C15orf15), mRNA.	L30; HRP-L30-iso; RPL24; RLP24; RPL24L
0.702565	-175.612	1.6017	163.785	C15orf17	Homo sapiens chromosome 15 open reading frame 17 (C15orf17), mRNA.	FLJ00005
1.0865	8.25166	0.962831	-3.96075	C15orf2	Homo sapiens chromosome 15 open reading frame 2 (C15orf2), mRNA.
0.943161	-5.9339	0.94166	-5.65402	C15orf20	Homo sapiens chromosome 15 open reading frame 20 (C15orf20), mRNA.	PIF1
1.16383	30.1446	0.898543	-21.2359	C15orf21	Homo sapiens chromosome 15 open reading frame 21 (C15orf21), transcript variant 2, mRNA.	D-PCa-2; FLJ39426
0.747488	-56.1647	0.987731	-2.14336	C15orf23	Homo sapiens chromosome 15 open reading frame 23 (C15orf23), mRNA.	FLJ14502; HSD11
1.09985	219.676	1.15484	298.504	C15orf24	Homo sapiens chromosome 15 open reading frame 24 (C15orf24), mRNA.	C11orf3; HT022; ORF1-FL1
0.97655	-3.24185	1.08673	10.887	C15orf26	Homo sapiens chromosome 15 open reading frame 26 (C15orf26), mRNA.	FLJ38615
1.30085	43.0375	1.17277	25.435	C15orf27	Homo sapiens chromosome 15 open reading frame 27 (C15orf27), mRNA.	FLJ30304; FLJ38190
0.941173	-10.2381	1.01037	1.67944	C15orf28	PREDICTED: Homo sapiens chromosome 15 open reading frame 28 (C15orf28), misc RNA.
1.03589	5.26085	1.13503	19.26	C15orf29	Homo sapiens chromosome 15 open reading frame 29 (C15orf29), mRNA.	FLJ22557; MGC117356
1.15176	22.2362	0.978553	-3.50571	C15orf32	Homo sapiens chromosome 15 open reading frame 32 (C15orf32), mRNA.	FLJ32831; MGC129837; MGC129836
1.06918	10.7359	0.917133	-14.6421	C15orf33	Homo sapiens chromosome 15 open reading frame 33 (C15orf33), mRNA.	MGC57432; FLJ32800
1.06771	10.901	1.00404	0.596314	C15orf37	Homo sapiens chromosome 15 open reading frame 37 (C15orf37), mRNA.	FLJ33788
0.895667	-31.2628	0.948728	-12.349	C15orf38	Homo sapiens chromosome 15 open reading frame 38 (C15orf38), mRNA.	MGC61550
0.811977	-54.5835	1.45509	77.6803	C15orf39	Homo sapiens chromosome 15 open reading frame 39 (C15orf39), mRNA.	DKFZP434H132; FLJ46337; MGC117209
0.960326	-10.753	1.11372	22.1987	C15orf40	Homo sapiens chromosome 15 open reading frame 40 (C15orf40), mRNA.	MGC29937
0.784757	-50.4428	0.916208	-16.6546	C15orf41	Homo sapiens chromosome 15 open reading frame 41 (C15orf41), mRNA.	MGC11326; FLJ22851; HH114
0.899525	-14.4647	0.877256	-22.4241	C15orf42	Homo sapiens chromosome 15 open reading frame 42 (C15orf42), mRNA.	FLJ41618; MGC45866
1.28325	65.001	0.626668	-175.065	C15orf43	Homo sapiens chromosome 15 open reading frame 43 (C15orf43), mRNA.	MGC33951
1.05525	11.9608	0.886484	-24.9934	C15orf44	PREDICTED: Homo sapiens chromosome 15 open reading frame 44 (C15orf44), mRNA.
0.887494	-117.338	1.37948	351.028	C15orf48	Homo sapiens chromosome 15 open reading frame 48 (C15orf48), transcript variant 2, mRNA.	FLJ22645; MGC32925; NMES1; FOAP-11
0.945519	-8.54152	1.19808	26.5162	C15orf5	PREDICTED: Homo sapiens chromosome 15 open reading frame 5 (C15orf5), misc RNA.
1.23777	35.6371	0.991349	-1.78987	C15orf51	Homo sapiens chromosome 15 open reading frame 51 (C15orf51) on chromosome 15.	DKFZp434I1020; FLJ45937; MGC119618
0.474084	-176.244	1.01376	2.09524	C15orf52	Homo sapiens chromosome 15 open reading frame 52 (C15orf52), mRNA.	FLJ43339; DKFZp686N1468
1.06375	10.8485	0.884437	-21.8238	C15orf53	Homo sapiens chromosome 15 open reading frame 53 (C15orf53), mRNA.	MGC148119
1.07859	7.89059	1.03577	3.71905	C15orf54	Homo sapiens chromosome 15 open reading frame 54 (C15orf54), mRNA.	FLJ39531
0.965811	-5.46362	1.06449	10.6305	C15orf55	Homo sapiens chromosome 15 open reading frame 55 (C15orf55), mRNA.	MGC138683; DKFZp434O192; NUT; MGC138684
0.898602	-15.1243	1.01399	1.94824	C15orf56	Homo sapiens chromosome 15 open reading frame 56 (C15orf56), mRNA.	FLJ38596
1.10239	20.1873	0.934643	-14.1933	C16orf13	Homo sapiens chromosome 16 open reading frame 13 (C16orf13), transcript variant 4, mRNA.	JFP2; MGC13114
0.585096	-95.3203	0.97499	-3.01161	C16orf14	Homo sapiens chromosome 16 open reading frame 14 (C16orf14), mRNA.	c349E10.1; MGC104301; MGC15416
0.786534	-54.5561	1.10081	17.1376	C16orf24	Homo sapiens chromosome 16 open reading frame 24 (C16orf24), mRNA.	MGC2494
1.01968	2.49674	0.77856	-30.2864	C16orf3	Homo sapiens chromosome 16 open reading frame 3 (C16orf3), mRNA.	MGC132509
1.11919	20.1806	0.984457	-2.6982	C16orf30	Homo sapiens chromosome 16 open reading frame 30 (C16orf30), mRNA.	FLJ20898; MGC111564; CLP24
0.61577	-191.824	1.63287	163.808	C16orf33	Homo sapiens chromosome 16 open reading frame 33 (C16orf33), mRNA.	FLJ22940
0.801512	-72.8522	1.45794	90.4025	C16orf35	Homo sapiens chromosome 16 open reading frame 35 (C16orf35), transcript variant 2, mRNA.	CGTHBA
0.816006	-32.1607	1.01473	2.17149	C16orf42	Homo sapiens chromosome 16 open reading frame 42 (C16orf42), mRNA.	MGC24381
0.749574	-102.52	1.86231	159.201	C16orf44	Homo sapiens chromosome 16 open reading frame 44 (C16orf44), mRNA.	FLJ12543
0.898085	-14.4	1.13134	14.8464	C16orf45	Homo sapiens chromosome 16 open reading frame 45 (C16orf45), mRNA.	FLJ32618
1.03765	5.68422	0.999042	-0.14267	C16orf46	Homo sapiens chromosome 16 open reading frame 46 (C16orf46), mRNA.	FLJ32702
1.24305	52.3383	0.836209	-35.7426	C16orf47	Homo sapiens chromosome 16 open reading frame 47 (C16orf47), mRNA.	FLJ26184
0.643505	-104.428	1.52871	89.3706	C16orf48	Homo sapiens chromosome 16 open reading frame 48 (C16orf48), mRNA.	DAKV6410; DKFZP434A1319
1.07445	11.7179	1.01487	2.2636	C16orf5	Homo sapiens chromosome 16 open reading frame 5 (C16orf5), mRNA.	CDIP; I1
1.0873	15.1831	0.857195	-34.9641	C16orf50	PREDICTED: Homo sapiens chromosome 16 open reading frame 50, transcript variant 3 (C16orf50), mRNA.
0.826031	-36.7655	0.926385	-13.8384	C16orf52	Homo sapiens chromosome 16 open reading frame 52 (C16orf52), mRNA.
0.618961	-90.0887	1.00617	0.882538	C16orf53	Homo sapiens chromosome 16 open reading frame 53 (C16orf53), mRNA.	PA1; MGC4606
0.827811	-23.7126	1.03712	4.3335	C16orf54	Homo sapiens chromosome 16 open reading frame 54 (C16orf54), mRNA.	FLJ35681; MGC129957; MGC129958
1.05327	6.55148	1.03478	4.63391	C16orf55	Homo sapiens chromosome 16 open reading frame 55 (C16orf55), mRNA.	FLJ31606
1.38688	120.136	0.50097	-361.716	C16orf56	Homo sapiens chromosome 16 open reading frame 56 (C16orf56), mRNA.	FLJ13111
0.697247	-71.7837	1.09645	13.2927	C16orf57	Homo sapiens chromosome 16 open reading frame 57 (C16orf57), mRNA.	FLJ13154
1.01598	11.2536	2.17423	336.363	C16orf58	Homo sapiens chromosome 16 open reading frame 58 (C16orf58), mRNA.	FLJ13868
1.10473	13.0736	0.990288	-1.39889	C16orf59	Homo sapiens chromosome 16 open reading frame 59 (C16orf59), mRNA.	FLJ13909
1.00869	15.3035	1.0155	25.0577	C16orf61	Homo sapiens chromosome 16 open reading frame 61 (C16orf61), mRNA.	DC13; 2310061C15Rik
0.674619	-71.5802	1.14371	20.9289	C16orf62	Homo sapiens chromosome 16 open reading frame 62 (C16orf62), mRNA.	FLJ21040; MGC16824; DKFZp313M0539; DKFZp434B0212
0.702619	-165.981	1.54222	139.832	C16orf63	Homo sapiens chromosome 16 open reading frame 63 (C16orf63), mRNA.	FLJ31153; DKFZp686N1651
1.10658	13.6831	0.780391	-36.4871	C16orf65	Homo sapiens chromosome 16 open reading frame 65 (C16orf65), mRNA.	MGC50721
0.876752	-39.6741	1.16289	34.2064	C16orf68	Homo sapiens chromosome 16 open reading frame 68 (C16orf68), mRNA.	FLJ12433; MGC2654
1.12307	26.2729	0.808512	-45.7562	C16orf69	Homo sapiens chromosome 16 open reading frame 69 (C16orf69), mRNA.	FLJ38101; DKFZp313D2416
1.00395	2.58374	1.74619	189.4	C16orf7	Homo sapiens chromosome 16 open reading frame 7 (C16orf7), mRNA.	ATP-BL
1.49008	155.656	0.744552	-132.569	C16orf70	Homo sapiens chromosome 16 open reading frame 70 (C16orf70), mRNA.	lin-10; C16orf6; FLJ12076; LIN10
0.848443	-24.8035	0.9824	-2.61887	C16orf71	Homo sapiens chromosome 16 open reading frame 71 (C16orf71), mRNA.	DKFZp686H2240; FLJ43261
0.740004	-123.331	1.76325	154.119	C16orf72	Homo sapiens chromosome 16 open reading frame 72 (C16orf72), mRNA.	PRO0149; FLJ41272
0.908249	-14.0105	0.931225	-10.5498	C16orf73	Homo sapiens chromosome 16 open reading frame 73 (C16orf73), mRNA.	gs129; MGC35212
1.18695	31.335	1.10412	17.5542	C16orf74	Homo sapiens chromosome 16 open reading frame 74 (C16orf74), mRNA.	MGC17624
0.843154	-39.7003	1.35023	74.9239	C16orf75	Homo sapiens chromosome 16 open reading frame 75 (C16orf75), mRNA.	MGC24665
1.10639	17.2874	0.89771	-22.2947	C16orf77	Homo sapiens chromosome 16 open reading frame 77 (C16orf77), mRNA.	MGC34647
1.19403	37.1668	0.906751	-22.6201	C16orf78	Homo sapiens chromosome 16 open reading frame 78 (C16orf78), mRNA.	MGC33367
0.843776	-30.922	1.23842	40.7592	C16orf79	Homo sapiens chromosome 16 open reading frame 79 (C16orf79), mRNA.	MGC21830
0.460805	-168.1	1.84413	126.428	C16orf80	Homo sapiens chromosome 16 open reading frame 80 (C16orf80), mRNA.	EVORF; GTL3
1.02037	2.83682	1.01107	1.72552	C16orf82	Homo sapiens chromosome 16 open reading frame 82 (C16orf82), mRNA.	TNT
1.01886	2.59779	0.950927	-6.56256	C16orf84	Homo sapiens chromosome 16 open reading frame 84 (C16orf84), transcript variant 2, mRNA.	MGC148064; MGC148063; MGC131681
1.13916	26.3047	1.01512	3.22504	C16orf85	Homo sapiens chromosome 16 open reading frame 85 (C16orf85), mRNA.	FLJ45530
0.936068	-9.99857	0.782697	-40.3715	C16orf86	Homo sapiens chromosome 16 open reading frame 86 (C16orf86), mRNA.
1.16659	29.247	1.00017	0.0337524	C17orf28	Homo sapiens chromosome 17 open reading frame 28 (C17orf28), mRNA.	FLJ43526; DMC1
0.821728	-28.6237	1.0159	2.11774	C17orf37	Homo sapiens chromosome 17 open reading frame 37 (C17orf37), mRNA.	RDX12; MGC14832; XTP4; C35; ORB3
0.907847	-17.0082	0.857936	-24.1368	C17orf38	Homo sapiens chromosome 17 open reading frame 38 (C17orf38), mRNA.	DKFZp666P158; HsT41028; FLJ34500
0.896232	-20.3488	0.94121	-12.1502	C17orf39	Homo sapiens chromosome 17 open reading frame 39 (C17orf39), mRNA.	MGC3048
1.22213	37.0906	0.817997	-43.5456	C17orf41	PREDICTED: Homo sapiens chromosome 17 open reading frame 41 (C17orf41), mRNA.
1.00759	1.62598	0.770179	-65.6755	C17orf42	Homo sapiens chromosome 17 open reading frame 42 (C17orf42), mRNA.	MGC24674; FLJ22729
0.915018	-13.0757	1.01961	2.9164	C17orf44	Homo sapiens chromosome 17 open reading frame 44 (C17orf44), mRNA.	FLJ34790; MGC104931
0.765048	-847.448	0.88378	-597.902	C17orf45	Homo sapiens chromosome 17 open reading frame 45 (C17orf45), mRNA.	MGC40157; FLJ25777
0.92483	-12.923	1.02722	4.73738	C17orf46	Homo sapiens chromosome 17 open reading frame 46 (C17orf46), mRNA.	FLJ25414
0.894114	-13.1676	0.926462	-8.21439	C17orf47	Homo sapiens chromosome 17 open reading frame 47 (C17orf47), mRNA.	FLJ40121
1.03132	9.34146	1.91893	203.831	C17orf48	Homo sapiens chromosome 17 open reading frame 48 (C17orf48), mRNA.	MDS006; NBLA03831
1.45493	221.566	0.475528	-647.598	C17orf49	Homo sapiens chromosome 17 open reading frame 49 (C17orf49), mRNA.	MGC49942
0.808044	-37.2646	0.891755	-24.3279	C17orf50	Homo sapiens chromosome 17 open reading frame 50 (C17orf50), mRNA.
1.11931	20.2535	1.17499	31.4543	C17orf51	PREDICTED: Homo sapiens chromosome 17 open reading frame 51 (C17orf51), mRNA.
0.782955	-55.3878	1.46764	111.985	C17orf53	Homo sapiens chromosome 17 open reading frame 53 (C17orf53), mRNA.	MGC3130; FLJ11594
1.14589	29.0804	1.03209	7.21138	C17orf54	Homo sapiens chromosome 17 open reading frame 54 (C17orf54), mRNA.	MGC120127; FLJ40319
1.38062	94.4179	1.32319	90.9128	C17orf55	Homo sapiens chromosome 17 open reading frame 55 (C17orf55), mRNA.	MGC120556; FLJ39421; MGC120553
0.850324	-26.584	1.0654	9.61951	C17orf56	Homo sapiens chromosome 17 open reading frame 56 (C17orf56), mRNA.	FLJ31528
0.845269	-27.3826	1.01089	1.6279	C17orf57	Homo sapiens chromosome 17 open reading frame 57 (C17orf57), mRNA.	FLJ40342
0.749407	-89.9321	1.16252	52.1238	C17orf58	Homo sapiens chromosome 17 open reading frame 58 (C17orf58), transcript variant 2, mRNA.	MGC138278
1.03813	7.38281	1.28168	48.2519	C17orf59	Homo sapiens chromosome 17 open reading frame 59 (C17orf59), mRNA.	FLJ20014; PRO2472
0.853175	-50.3012	1.47145	92.9486	C17orf60	Homo sapiens chromosome 17 open reading frame 60 (C17orf60), mRNA.	MGC163278
0.84671	-125.249	0.869439	-131.203	C17orf61	Homo sapiens chromosome 17 open reading frame 61 (C17orf61), mRNA.	MGC40107
1.60096	309.709	1.599	201.542	C17orf62	Homo sapiens chromosome 17 open reading frame 62 (C17orf62), transcript variant 3, mRNA.	MGC4368; FLJ00406; FLJ90469
1.05077	17.2692	1.09785	28.4731	C17orf63	Homo sapiens chromosome 17 open reading frame 63 (C17orf63), transcript variant 1, mRNA.	FLJ10700
0.828804	-23.0129	1.16733	20.0836	C17orf64	Homo sapiens chromosome 17 open reading frame 64 (C17orf64), mRNA.
1.01839	3.45398	1.12147	22.6866	C17orf65	Homo sapiens chromosome 17 open reading frame 65 (C17orf65), mRNA.	DKFZp762C2414; MGC119234
0.926924	-14.3593	0.998171	-0.345429	C17orf66	Homo sapiens chromosome 17 open reading frame 66 (C17orf66), mRNA.	FLJ32830
1.02735	2.23193	1.09261	8.28594	C17orf67	Homo sapiens chromosome 17 open reading frame 67 (C17orf67), mRNA.
0.762102	-73.355	0.994515	-1.82428	C17orf68	PREDICTED: Homo sapiens chromosome 17 open reading frame 68 (C17orf68), mRNA.
0.983248	-3.02554	1.08351	13.6441	C17orf69	Homo sapiens chromosome 17 open reading frame 69 (C17orf69), mRNA.	FLJ25168
0.850193	-102.293	1.32379	123.235	C17orf70	Homo sapiens chromosome 17 open reading frame 70 (C17orf70), mRNA.	FAAP100; FLJ30151; FLJ22175
0.702375	-49.7149	1.35753	39.2755	C17orf71	Homo sapiens chromosome 17 open reading frame 71 (C17orf71), mRNA.	FLJ10587
0.892373	-20.451	1.04526	7.40547	C17orf73	PREDICTED: Homo sapiens chromosome 17 open reading frame 73 (C17orf73), misc RNA.
0.853764	-32.2154	1.01023	2.05945	C17orf74	Homo sapiens chromosome 17 open reading frame 74 (C17orf74), mRNA.
0.944856	-11.9498	1.06848	14.6293	C17orf75	Homo sapiens chromosome 17 open reading frame 75 (C17orf75), mRNA.	NJMU-R1
0.802025	-32.2113	0.798332	-32.4145	C17orf76	Homo sapiens chromosome 17 open reading frame 76 (C17orf76), mRNA.	FLJ35696
1.14532	30.1312	0.90729	-25.2455	C17orf77	Homo sapiens chromosome 17 open reading frame 77 (C17orf77), mRNA.	FLJ31882
1.05265	10.2703	1.04952	9.32765	C17orf78	Homo sapiens chromosome 17 open reading frame 78 (C17orf78), mRNA.	MGC34759; FLJ39647
0.540261	-142.749	1.30617	35.569	C17orf79	Homo sapiens chromosome 17 open reading frame 79 (C17orf79), mRNA.	HSA272196; FLJ21119; TTP1
0.70261	-72.0676	1.02605	4.07689	C17orf80	Homo sapiens chromosome 17 open reading frame 80 (C17orf80), mRNA.	FLJ20721; HLC-8; MIG3
0.878445	-23.0102	1.00248	0.413513	C17orf81	Homo sapiens chromosome 17 open reading frame 81 (C17orf81), transcript variant 2, mRNA.	HSPC002; MSTP071; MST071; DERP6
1.06826	9.08005	1.13825	16.7074	C17orf82	Homo sapiens chromosome 17 open reading frame 82 (C17orf82), mRNA.
0.695134	-96.1908	0.765813	-101.098	C17orf85	Homo sapiens chromosome 17 open reading frame 85 (C17orf85), mRNA.	ELG; HSA277841
0.848957	-42.2103	1.04538	9.51041	C17orf87	Homo sapiens chromosome 17 open reading frame 87 (C17orf87), mRNA.	MGC163428; FLJ32580; UNQ5783; MGC163426
0.858147	-84.7971	0.692496	-250.25	C17orf90	Homo sapiens chromosome 17 open reading frame 90 (C17orf90), mRNA.	MGC104712
0.863673	-79.3225	1.14946	74.6483	C17orf91	Homo sapiens chromosome 17 open reading frame 91 (C17orf91), transcript variant 2, mRNA.	DKFZp686O06159; MGC14376; MGC149751
1.05647	8.75101	1.08623	13.4352	C17orf92	Homo sapiens chromosome 17 open reading frame 92 (C17orf92), mRNA.	PRAC; MGC32520
0.940002	-9.00093	0.91632	-12.3156	C18orf1	Homo sapiens chromosome 18 open reading frame 1 (C18orf1), transcript variant b2, mRNA.
0.839043	-47.8981	1.35919	70.1594	C18orf10	Homo sapiens chromosome 18 open reading frame 10 (C18orf10), mRNA.	L17; DKFZP586M1523; HsT3006; PGs2; HMFN0601; DKFZp586M1523
1.02212	4.2982	1.00816	1.76323	C18orf16	Homo sapiens chromosome 18 open reading frame 16 (C18orf16), mRNA.	FLJ30507
0.87188	-30.3067	1.08491	14.2595	C18orf17	Homo sapiens chromosome 18 open reading frame 17 (C18orf17), mRNA.	HsT2697; FLJ33761
0.600669	-87.7812	0.910951	-11.5631	C18orf19	Homo sapiens chromosome 18 open reading frame 19 (C18orf19), mRNA.	HsT2329; MGC24180
1.08155	15.0099	1.01379	2.65888	C18orf2	Homo sapiens chromosome 18 open reading frame 2 (C18orf2), mRNA.
1.00526	0.60833	0.941949	-6.87537	C18orf20	Homo sapiens chromosome 18 open reading frame 20 (C18orf20), mRNA.	HsT1235; MGC39571
0.626706	-102.317	1.3775	59.9843	C18orf21	Homo sapiens chromosome 18 open reading frame 21 (C18orf21), mRNA.	PNAS-124; XTP13; HsT3108; PNAS-131; MGC131953
1.03301	8.81479	0.748838	-124.06	C18orf22	Homo sapiens chromosome 18 open reading frame 22 (C18orf22), mRNA.	FLJ21172; HsT169
0.856308	-24.7147	1.07223	9.48514	C18orf24	Homo sapiens chromosome 18 open reading frame 24 (C18orf24), transcript variant 2, mRNA.	MGC10200; Ska1
0.882589	-77.0958	1.16493	82.916	C18orf25	Homo sapiens chromosome 18 open reading frame 25 (C18orf25), transcript variant 2, mRNA.	ARKL1; MGC12909; MGC87799
1.00878	1.35898	1.10875	15.4964	C18orf26	Homo sapiens chromosome 18 open reading frame 26 (C18orf26), mRNA.	FLJ39106
0.82275	-25.834	1.01206	1.70238	C18orf32	Homo sapiens chromosome 18 open reading frame 32 (C18orf32), mRNA.	FLJ23458
1.15738	26.2659	0.961104	-7.75084	C18orf34	Homo sapiens chromosome 18 open reading frame 34 (C18orf34), mRNA.	MGC163407; MGC111498; FLJ44050
0.978256	-7.53726	2.03933	170.813	C18orf37	Homo sapiens chromosome 18 open reading frame 37 (C18orf37), transcript variant 2, mRNA.	hIes6; FLJ38183
1.03834	6.41614	0.932432	-11.801	C18orf45	Homo sapiens chromosome 18 open reading frame 45 (C18orf45), mRNA.	MGC138577; MGC11386; FLJ44259
1.0313	4.58595	1.02773	4.30887	C18orf51	Homo sapiens chromosome 18 open reading frame 51 (C18orf51), mRNA.
0.90239	-20.7363	1.00538	1.03422	C18orf54	Homo sapiens chromosome 18 open reading frame 54 (C18orf54), mRNA.	MGC33382
0.602232	-215.119	0.884452	-48.5186	C18orf55	Homo sapiens chromosome 18 open reading frame 55 (C18orf55), mRNA.	HSPC154
0.89376	-20.7616	1.22874	33.493	C18orf56	Homo sapiens chromosome 18 open reading frame 56 (C18orf56), mRNA.
0.983112	-3.00906	0.898828	-18.3517	C18orf58	Homo sapiens chromosome 18 open reading frame 58 (C18orf58), mRNA.	FLJ34907
1.18277	97.8483	3.00868	385.951	C18orf8	Homo sapiens chromosome 18 open reading frame 8 (C18orf8), mRNA.	HsT2591; MIC1; FLJ23453
0.789647	-97.8156	2.39273	202.106	C19orf10	Homo sapiens chromosome 19 open reading frame 10 (C19orf10), mRNA.	EUROIMAGE1875335; R33729_1; SF20; IL27; IL27w; IL25
1.36188	243.006	0.858143	-81.2091	C19orf12	Homo sapiens chromosome 19 open reading frame 12 (C19orf12), transcript variant 1, mRNA.	DKFZP762D096; MGC10922
1.07458	15.9624	1.15899	31.5936	C19orf15	Homo sapiens chromosome 19 open reading frame 15 (C19orf15), mRNA.	FLJ46353; MGC125664; FLJ38899; DKFZP434A1022
1.0362	4.32072	0.991585	-1.0759	C19orf16	PREDICTED: Homo sapiens chromosome 19 open reading frame 16 (C19orf16), mRNA.
0.778577	-42.5197	1.07533	13.1251	C19orf18	Homo sapiens chromosome 19 open reading frame 18 (C19orf18), mRNA.	MGC41906
0.997618	-0.452438	0.822067	-36.5429	C19orf19	Homo sapiens chromosome 19 open reading frame 19 (C19orf19), mRNA.	MGC129962; MGC129963; FLJ40059
0.907556	-64.8566	1.29382	119.471	C19orf2	Homo sapiens chromosome 19 open reading frame 2 (C19orf2), transcript variant 2, mRNA.	URI; FLJ10575; RMP; NNX3
0.941075	-12.2953	1.01933	4.08461	C19orf20	Homo sapiens chromosome 19 open reading frame 20 (C19orf20), mRNA.	GTRGEO22
0.979393	-3.8629	0.834874	-35.0376	C19orf21	Homo sapiens chromosome 19 open reading frame 21 (C19orf21), mRNA.	DKFZp686H18209
1.25945	92.7866	1.47241	126.16	C19orf22	Homo sapiens chromosome 19 open reading frame 22 (C19orf22), mRNA.	MGC16353
0.991707	-1.85469	0.938357	-13.8886	C19orf23	Homo sapiens chromosome 19 open reading frame 23 (C19orf23), mRNA.	MGC39338
[truncated: 35,780 more rows]
